# Supplementary material for: Activation of Clustered IFNγ Target Genes Drives Cohesin-Controlled Transcriptional Memory
Source: Mol Cell. 2020 Nov 5;80(3):396–409.e6. doi: 10.1016/j.molcel.2020.10.005 (PMC7657446; doi:10.1016/j.molcel.2020.10.005)
Supplement: Table S1. List of All Genes with the Indicated Degree of Priming; i.e., Log2 Fold Change of IFNγ-Induced (Priming) Relative to Naive Cells, Related to Figure 1B [file mmc2.xlsx]

## Sheet: DESeq2_priming_vs_naive
GeneID	Base mean	log2(FC)	StdErr	Wald-Stats	P-value	P-adj
ENSG00000000971	28677.6	1.44131	0.0364135	39.5816	0	0
ENSG00000002549	8176.43	3.93508	0.0693427	56.7483	0	0
ENSG00000013374	4039.27	1.59246	0.0333086	47.8092	0	0
ENSG00000026950	2637.93	2.86794	0.0412965	69.4475	0	0
ENSG00000050405	7813.67	1.40871	0.0291989	48.2452	0	0
ENSG00000059378	3049.54	1.67287	0.0350495	47.7287	0	0
ENSG00000067066	1061.97	2.22847	0.0497001	44.8384	0	0
ENSG00000068079	5378.13	3.60531	0.0776789	46.413	0	0
ENSG00000071575	533.126	2.58689	0.0665682	38.8607	0	0
ENSG00000073331	1486.74	2.7165	0.0565633	48.0257	0	0
ENSG00000078081	1169.78	3.74344	0.0689521	54.2905	0	0
ENSG00000090339	5134.25	2.71806	0.0639991	42.4702	0	0
ENSG00000092010	4573.87	2.1317	0.0411021	51.8634	0	0
ENSG00000096968	802.149	2.54038	0.0661268	38.4169	0	0
ENSG00000100422	2652.8	-1.46438	0.0301928	-48.501	0	0
ENSG00000100911	3286.84	2.53022	0.0450481	56.1669	0	0
ENSG00000104312	1547.23	2.06365	0.0501087	41.1836	0	0
ENSG00000108771	1601.64	4.03569	0.0662533	60.913	0	0
ENSG00000111331	9588.4	2.53193	0.0485534	52.1474	0	0
ENSG00000111801	2147.58	2.83883	0.0624508	45.457	0	0
ENSG00000112343	1083.28	2.26746	0.057243	39.6111	0	0
ENSG00000115267	1520.06	2.8871	0.0577539	49.9898	0	0
ENSG00000115415	23228.5	3.84565	0.0614594	62.5722	0	0
ENSG00000118503	1381.02	2.05352	0.0461057	44.5394	0	0
ENSG00000119922	2897	4.30209	0.0760237	56.5888	0	0
ENSG00000121060	6155.82	1.14788	0.0284094	40.405	0	0
ENSG00000123240	3839.9	2.79699	0.056991	49.0778	0	0
ENSG00000123609	2461.19	2.36762	0.037152	63.7279	0	0
ENSG00000124201	6907.01	1.89536	0.0465706	40.6987	0	0
ENSG00000124226	8011.48	1.48193	0.0293782	50.4431	0	0
ENSG00000128335	9048.73	3.40266	0.0598172	56.8844	0	0
ENSG00000130303	13093.4	1.69033	0.0369125	45.7928	0	0
ENSG00000132109	6282.76	3.4728	0.0490346	70.8234	0	0
ENSG00000134470	1055.8	2.41634	0.057945	41.7006	0	0
ENSG00000136048	2370.94	1.77168	0.0444813	39.8298	0	0
ENSG00000137752	2474.82	1.62077	0.0375982	43.1078	0	0
ENSG00000138496	8178.85	3.86849	0.0618833	62.5126	0	0
ENSG00000138642	996.539	2.50117	0.0585875	42.6912	0	0
ENSG00000140464	4341.38	2.84656	0.0588772	48.3474	0	0
ENSG00000140853	4831.54	2.50298	0.052245	47.9084	0	0
ENSG00000142961	751.436	2.11047	0.0547625	38.5386	0	0
ENSG00000143384	15775.2	1.18494	0.0285621	41.4866	0	0
ENSG00000144712	540.927	5.62057	0.130473	43.0783	0	0
ENSG00000146425	2097.89	1.55305	0.0376987	41.1964	0	0
ENSG00000152778	1581.85	2.24041	0.0441409	50.756	0	0
ENSG00000160183	2077.12	2.15754	0.0441299	48.8907	0	0
ENSG00000160710	29838.5	1.26118	0.0201216	62.6782	0	0
ENSG00000163565	8518.11	2.20665	0.0393273	56.1099	0	0
ENSG00000163840	8246.43	2.92569	0.0315083	92.8544	0	0
ENSG00000164307	3847.91	1.83558	0.034938	52.5382	0	0
ENSG00000164308	602.527	2.74143	0.0653448	41.9533	0	0
ENSG00000164342	733.502	3.29624	0.0716781	45.9867	0	0
ENSG00000165806	2649.84	1.5952	0.0365306	43.6674	0	0
ENSG00000168016	2241.28	4.1901	0.0946947	44.2485	0	0
ENSG00000168404	3045.32	1.52063	0.0390149	38.9758	0	0
ENSG00000169871	4785.31	1.59657	0.0408332	39.0997	0	0
ENSG00000170581	8207.71	3.78872	0.0589557	64.2639	0	0
ENSG00000172183	3247.84	3.31662	0.0802472	41.33	0	0
ENSG00000173193	18081.7	3.85085	0.0767862	50.1504	0	0
ENSG00000181381	756.038	2.30339	0.061273	37.5923	0	0
ENSG00000182326	8079.78	2.92134	0.0498863	58.56	0	0
ENSG00000183615	1022.19	3.18737	0.0832759	38.2748	0	0
ENSG00000185507	721.687	3.24621	0.0751131	43.2177	0	0
ENSG00000185880	4127.37	3.1815	0.0596488	53.3372	0	0
ENSG00000186417	526.22	4.50303	0.112507	40.0244	0	0
ENSG00000186470	3957.39	2.16944	0.0449256	48.2897	0	0
ENSG00000186480	14837.7	2.54828	0.0535804	47.56	0	0
ENSG00000188313	2761.65	2.6399	0.0397275	66.4502	0	0
ENSG00000197448	3560.37	1.82126	0.0386868	47.077	0	0
ENSG00000198535	480.005	3.55859	0.0878696	40.4985	0	0
ENSG00000204267	5160.5	2.51139	0.0645166	38.9262	0	0
ENSG00000204389	1974.57	-1.58063	0.0412432	-38.3247	0	0
ENSG00000205413	1474.89	2.30877	0.0447925	51.5437	0	0
ENSG00000221963	12805	4.03522	0.0573222	70.3955	0	0
ENSG00000224389	1276.98	3.53363	0.0697364	50.6713	0	0
ENSG00000225131	1618.96	2.6263	0.0492436	53.3329	0	0
ENSG00000226950	1894.78	-2.24276	0.0522921	-42.8891	0	0
ENSG00000231925	8601.79	1.84723	0.042018	43.9628	0	0
ENSG00000238000	1516.62	2.60596	0.0537269	48.5038	0	0
ENSG00000244731	1187.01	3.56781	0.0659195	54.1237	0	0
ENSG00000248988	654.082	2.64843	0.0645611	41.022	0	0
ENSG00000114127	2766.92	2.14947	0.0573275	37.4947	1.13e-307	3.64e-305
ENSG00000139178	1944.87	1.5225	0.0408098	37.3072	1.26e-304	4.01e-302
ENSG00000278910	333.178	4.72994	0.127874	36.9891	1.72e-299	5.41e-297
ENSG00000105939	7293.24	1.29535	0.0352832	36.713	4.53e-295	1.41e-292
ENSG00000089127	1968.92	2.9838	0.0813018	36.7003	7.22e-295	2.23e-292
ENSG00000003400	479.881	2.51876	0.068675	36.6766	1.72e-294	5.25e-292
ENSG00000178685	5362.29	2.33217	0.0636601	36.6347	8.03e-294	2.42e-291
ENSG00000189060	9603.04	0.953131	0.0261028	36.5145	6.54e-292	1.95e-289
ENSG00000213928	344.152	3.11919	0.0858137	36.3483	2.79e-289	8.23e-287
ENSG00000114251	1230.24	-1.71833	0.0473757	-36.2702	4.77e-288	1.39e-285
ENSG00000173706	4909.06	1.57935	0.043705	36.1366	6.05e-286	1.74e-283
ENSG00000155363	5595.64	1.49313	0.0414506	36.0219	3.8e-284	1.08e-281
ENSG00000144824	4574.93	1.43396	0.0408399	35.1118	4.46e-270	1.26e-267
ENSG00000243649	394.012	3.96971	0.113426	34.9984	2.38e-268	6.64e-266
ENSG00000175318	299.575	4.22192	0.120697	34.9795	4.61e-268	1.27e-265
ENSG00000103642	1130.63	1.48653	0.042524	34.9573	1e-267	2.74e-265
ENSG00000123992	1034.72	1.57233	0.0452762	34.7275	3.03e-264	8.19e-262
ENSG00000184371	1636.21	2.86067	0.0826748	34.6014	2.4e-262	6.44e-260
ENSG00000104805	6226.68	1.68444	0.0488046	34.5139	4.96e-261	1.31e-258
ENSG00000083799	1983.99	1.58114	0.0461204	34.2829	1.41e-257	3.71e-255
ENSG00000174485	2412.83	1.36895	0.0399608	34.2574	3.39e-257	8.81e-255
ENSG00000176473	783.897	2.23782	0.065353	34.2421	5.73e-257	1.47e-254
ENSG00000197536	490.764	4.04117	0.118136	34.2077	1.85e-256	4.73e-254
ENSG00000025708	792.403	3.40469	0.0995655	34.1954	2.83e-256	7.14e-254
ENSG00000136436	2356.21	1.3583	0.0400178	33.9424	1.58e-252	3.95e-250
ENSG00000184014	4336.96	1.07279	0.0316261	33.921	3.26e-252	8.09e-250
ENSG00000185499	4187.35	2.27193	0.0673168	33.7498	1.08e-249	2.64e-247
ENSG00000112096	8050.62	1.43504	0.0425396	33.7341	1.83e-249	4.45e-247
ENSG00000130813	804.253	1.75777	0.0522438	33.6454	3.63e-248	8.76e-246
ENSG00000168461	8140.22	0.966286	0.0288656	33.4753	1.1e-245	2.64e-243
ENSG00000034510	19393	0.879795	0.0264407	33.2742	9.11e-243	2.16e-240
ENSG00000185885	13103.7	2.78756	0.0851626	32.7322	5.45e-235	1.28e-232
ENSG00000152894	2580.79	1.02821	0.031554	32.5858	6.51e-233	1.51e-230
ENSG00000204516	1722.86	1.04574	0.0321141	32.5633	1.36e-232	3.13e-230
ENSG00000070759	569.534	2.97645	0.0915899	32.4976	1.15e-231	2.64e-229
ENSG00000204388	1990.12	-1.58723	0.0490496	-32.3597	1.01e-229	2.3e-227
ENSG00000185015	552.466	1.95056	0.0606847	32.1425	1.12e-226	2.52e-224
ENSG00000079308	1978.61	2.48368	0.077363	32.1042	3.85e-226	8.57e-224
ENSG00000155287	1432.2	1.35122	0.0420926	32.1013	4.23e-226	9.36e-224
ENSG00000153029	733.017	2.21062	0.0692533	31.9208	1.37e-223	3.01e-221
ENSG00000185404	615.352	1.93396	0.0613375	31.5297	3.4e-218	7.39e-216
ENSG00000103381	1178.78	1.24361	0.0395621	31.4343	6.87e-217	1.48e-214
ENSG00000184979	560.861	1.95026	0.0620734	31.4186	1.13e-216	2.41e-214
ENSG00000148498	3122.8	1.36473	0.0434655	31.3981	2.15e-216	4.56e-214
ENSG00000137628	1908.23	3.91555	0.12476	31.3846	3.28e-216	6.9e-214
ENSG00000168310	1129.56	1.56207	0.0499715	31.2592	1.67e-214	3.5e-212
ENSG00000133466	6030.09	1.12078	0.0359763	31.1532	4.59e-213	9.5e-211
ENSG00000135114	994.307	2.43422	0.0781431	31.1508	4.94e-213	1.02e-210
ENSG00000162772	1720.7	1.2233	0.0394541	31.0056	4.54e-211	9.25e-209
ENSG00000139112	12832.1	1.26787	0.0409781	30.9402	3.44e-210	6.97e-208
ENSG00000184992	2379.12	-1.15997	0.0375446	-30.8957	1.36e-209	2.74e-207
ENSG00000138166	474.923	2.16824	0.070218	30.8787	2.31e-209	4.6e-207
ENSG00000136244	348.116	3.78012	0.123606	30.582	2.13e-205	4.21e-203
ENSG00000136997	12154.4	-1.44361	0.0472875	-30.5283	1.1e-204	2.15e-202
ENSG00000166311	1939.25	1.79969	0.0590008	30.5028	2.39e-204	4.67e-202
ENSG00000175084	226.919	4.82989	0.15908	30.3615	1.77e-202	3.43e-200
ENSG00000101347	10436	3.56522	0.117448	30.3556	2.12e-202	4.07e-200
ENSG00000133313	3139.18	1.37109	0.0453029	30.265	3.31e-201	6.32e-199
ENSG00000215414	4236.95	0.903736	0.0298874	30.238	7.49e-201	1.42e-198
ENSG00000100644	7968.88	0.761476	0.0252258	30.1864	3.57e-200	6.72e-198
ENSG00000235750	460.269	2.3968	0.0796424	30.0946	5.71e-199	1.07e-196
ENSG00000008441	457.44	2.38077	0.0791426	30.082	8.32e-199	1.54e-196
ENSG00000164054	8247.19	1.11746	0.0371752	30.0594	1.65e-198	3.03e-196
ENSG00000076108	8369.11	0.988769	0.0329088	30.0458	2.48e-198	4.53e-196
ENSG00000137801	1414.64	-1.53734	0.0512241	-30.0121	6.81e-198	1.24e-195
ENSG00000135148	3363.24	1.68345	0.0561659	29.9729	2.21e-197	4e-195
ENSG00000125630	2320.81	-0.990096	0.03312	-29.8942	2.34e-196	4.19e-194
ENSG00000115884	1171	-1.23371	0.0412721	-29.892	2.5e-196	4.45e-194
ENSG00000111859	1484.7	1.72179	0.0576186	29.8826	3.31e-196	5.86e-194
ENSG00000167371	199.956	4.23056	0.142363	29.7166	4.68e-194	8.22e-192
ENSG00000182179	1028.6	4.53437	0.152775	29.6801	1.39e-193	2.42e-191
ENSG00000116514	749.293	2.25486	0.0762441	29.5743	3.2e-192	5.55e-190
ENSG00000112759	802.27	-1.49639	0.0506646	-29.5351	1.02e-191	1.76e-189
ENSG00000060491	4231.54	1.60474	0.0546564	29.3606	1.75e-189	2.99e-187
ENSG00000153162	409.202	-2.07709	0.0707784	-29.3464	2.66e-189	4.52e-187
ENSG00000109971	63125.2	-1.05819	0.0360923	-29.3189	5.96e-189	1.01e-186
ENSG00000125148	2260.33	1.55098	0.0529988	29.2645	2.93e-188	4.92e-186
ENSG00000196116	842.598	1.36968	0.0470352	29.1203	1.98e-186	3.31e-184
ENSG00000168906	10486.9	-0.629341	0.0217109	-28.9873	9.52e-185	1.58e-182
ENSG00000144381	22257.7	-0.739388	0.0255959	-28.887	1.74e-183	2.86e-181
ENSG00000013364	4223.98	2.38675	0.0832212	28.6795	6.87e-181	1.12e-178
ENSG00000276980	212.392	4.44953	0.1553	28.6512	1.55e-180	2.52e-178
ENSG00000136147	515.359	1.52469	0.0532744	28.6195	3.84e-180	6.21e-178
ENSG00000127511	2797.46	1.07113	0.0375131	28.5535	2.54e-179	4.08e-177
ENSG00000041357	12651.2	1.01006	0.0353793	28.5495	2.85e-179	4.56e-177
ENSG00000137414	2171.96	1.8413	0.0646149	28.4966	1.29e-178	2.05e-176
ENSG00000146859	1154.65	2.48287	0.0872418	28.4596	3.71e-178	5.85e-176
ENSG00000198805	2701.89	-0.951712	0.0335554	-28.3624	5.88e-177	9.23e-175
ENSG00000114541	342.145	2.02392	0.0714576	28.3234	1.78e-176	2.78e-174
ENSG00000116663	192.484	2.97003	0.104873	28.3203	1.94e-176	3.02e-174
ENSG00000003402	1443.19	1.1387	0.0403149	28.2451	1.64e-175	2.52e-173
ENSG00000130589	2674.55	3.48506	0.123603	28.1956	6.62e-175	1.01e-172
ENSG00000142089	31278.9	1.3812	0.0490484	28.1599	1.82e-174	2.77e-172
ENSG00000049239	2412.47	1.68132	0.0597545	28.1372	3.44e-174	5.21e-172
ENSG00000107566	3472.89	0.797175	0.0284355	28.0345	6.16e-173	9.29e-171
ENSG00000196776	3246.99	1.33636	0.0476926	28.0204	9.17e-173	1.37e-170
ENSG00000166510	250.775	2.96066	0.105823	27.9776	3.05e-172	4.54e-170
ENSG00000147065	23418.4	0.674149	0.0241783	27.8824	4.36e-171	6.46e-169
ENSG00000173530	441.383	-1.79644	0.0644897	-27.8562	9.06e-171	1.34e-168
ENSG00000115380	5328.36	-1.04684	0.0377012	-27.7668	1.09e-169	1.6e-167
ENSG00000144118	1900.46	1.17724	0.0425329	27.6784	1.27e-168	1.85e-166
ENSG00000008517	161.323	3.96291	0.143702	27.5773	2.09e-167	3.02e-165
ENSG00000105856	1465.23	1.21752	0.0442505	27.5142	1.19e-166	1.71e-164
ENSG00000172296	469.804	2.15415	0.0784416	27.4618	5.03e-166	7.2e-164
ENSG00000101361	8988.44	-0.921457	0.0335762	-27.4438	8.24e-166	1.18e-163
ENSG00000196743	3013.12	2.06701	0.0754597	27.3922	3.4e-165	4.82e-163
ENSG00000085449	1870.03	1.21082	0.044288	27.3397	1.43e-164	2.02e-162
ENSG00000113583	3326.66	1.35167	0.0494735	27.321	2.39e-164	3.35e-162
ENSG00000198133	200.725	5.28643	0.19359	27.3073	3.47e-164	4.85e-162
ENSG00000177000	2427.31	1.80418	0.0660928	27.2977	4.52e-164	6.28e-162
ENSG00000205220	731.645	4.10877	0.150906	27.2274	3.08e-163	4.25e-161
ENSG00000173821	19651.1	2.03133	0.074744	27.1772	1.21e-162	1.66e-160
ENSG00000145990	706.896	-1.40416	0.0516723	-27.1744	1.3e-162	1.78e-160
ENSG00000100225	6505.9	0.850716	0.0314512	27.0487	3.96e-161	5.38e-159
ENSG00000227630	188.197	3.51946	0.130286	27.0134	1.03e-160	1.39e-158
ENSG00000184584	1565.93	1.43134	0.0530469	26.9826	2.37e-160	3.18e-158
ENSG00000198736	1353.66	1.44582	0.0535949	26.9769	2.76e-160	3.69e-158
ENSG00000261884	215.916	2.5258	0.0936856	26.9604	4.31e-160	5.75e-158
ENSG00000101577	2997.56	1.05876	0.0392969	26.9427	6.95e-160	9.21e-158
ENSG00000171246	2000.05	-1.18979	0.0443431	-26.8315	1.39e-158	1.83e-156
ENSG00000152217	864.123	1.449	0.0540555	26.8059	2.76e-158	3.63e-156
ENSG00000258521	185.485	5.33222	0.199923	26.6714	1.01e-156	1.32e-154
ENSG00000134575	2809.48	1.13556	0.042587	26.6645	1.21e-156	1.58e-154
ENSG00000162840	971.611	1.5925	0.0598828	26.5935	8.06e-156	1.04e-153
ENSG00000180354	326.24	-2.06355	0.0780358	-26.4437	4.31e-154	5.55e-152
ENSG00000261971	426.672	1.83218	0.0692975	26.4393	4.85e-154	6.21e-152
ENSG00000108679	20848	1.18363	0.0448114	26.4137	9.54e-154	1.22e-151
ENSG00000100647	1216.97	1.20864	0.045773	26.4051	1.2e-153	1.52e-151
ENSG00000158773	1546.43	1.21503	0.0460945	26.3596	3.99e-153	5.03e-151
ENSG00000196954	2345.74	1.64388	0.0624431	26.326	9.67e-153	1.22e-150
ENSG00000143774	2409.46	1.43245	0.0545158	26.2758	3.62e-152	4.53e-150
ENSG00000119801	1097.35	1.69988	0.0647819	26.24	9.3e-152	1.16e-149
ENSG00000028137	227.024	2.72367	0.104301	26.1135	2.56e-150	3.17e-148
ENSG00000204592	19382.5	3.87972	0.148614	26.106	3.12e-150	3.84e-148
ENSG00000135604	258.998	2.21055	0.0848895	26.0404	1.73e-149	2.12e-147
ENSG00000138646	304.304	2.086	0.0801355	26.0309	2.21e-149	2.7e-147
ENSG00000119917	11973.4	5.14216	0.197831	25.9927	5.99e-149	7.29e-147
ENSG00000175215	5990.93	0.706648	0.0272031	25.9768	9.06e-149	1.1e-146
ENSG00000169884	314.177	-2.89662	0.111514	-25.9754	9.39e-149	1.13e-146
ENSG00000103187	3234.08	-1.64923	0.0635797	-25.9396	2.38e-148	2.86e-146
ENSG00000020577	409.032	2.2532	0.0868973	25.9295	3.1e-148	3.7e-146
ENSG00000197324	4416.82	1.38145	0.0532924	25.922	3.76e-148	4.47e-146
ENSG00000164045	1694.48	-1.09054	0.0421223	-25.8899	8.66e-148	1.03e-145
ENSG00000141497	174.306	2.70493	0.104594	25.8611	1.82e-147	2.15e-145
ENSG00000134802	783.5	-1.28137	0.0495549	-25.8576	2e-147	2.34e-145
ENSG00000149639	2119.96	-1.17163	0.0453962	-25.8089	7.05e-147	8.24e-145
ENSG00000173221	2362.39	1.28935	0.0501114	25.7296	5.45e-146	6.34e-144
ENSG00000173334	2025.19	1.08419	0.0421652	25.713	8.36e-146	9.68e-144
ENSG00000149932	1934.75	1.32706	0.0516408	25.6979	1.23e-145	1.42e-143
ENSG00000100234	475.176	-1.81426	0.07073	-25.6505	4.18e-145	4.8e-143
ENSG00000146223	4849.29	-0.715588	0.0279753	-25.5792	2.6e-144	2.97e-142
ENSG00000137200	3189.21	0.783415	0.0306928	25.5244	1.06e-143	1.2e-141
ENSG00000204338	175.417	4.74565	0.186296	25.4738	3.85e-143	4.36e-141
ENSG00000213430	3890.89	-0.738646	0.0289989	-25.4715	4.08e-143	4.6e-141
ENSG00000128394	181.639	2.91175	0.114463	25.4382	9.53e-143	1.07e-140
ENSG00000148175	18399.5	0.706218	0.0278066	25.3975	2.69e-142	3.01e-140
ENSG00000168610	12591	0.696245	0.0274372	25.376	4.65e-142	5.18e-140
ENSG00000105974	1109.93	-1.60474	0.0634292	-25.2997	3.22e-141	3.57e-139
ENSG00000110660	1469.59	-1.17542	0.046634	-25.2053	3.5e-140	3.87e-138
ENSG00000135828	503.403	1.51697	0.0602091	25.195	4.55e-140	5e-138
ENSG00000159403	4351.42	3.13544	0.124489	25.1864	5.64e-140	6.18e-138
ENSG00000185291	156.814	3.49309	0.139218	25.0907	6.28e-139	6.85e-137
ENSG00000281398	695.531	-1.62754	0.064944	-25.0606	1.34e-138	1.45e-136
ENSG00000242265	6108.6	-1.48918	0.0596256	-24.9755	1.13e-137	1.22e-135
ENSG00000024048	2033.52	1.0548	0.0423055	24.9331	3.26e-137	3.51e-135
ENSG00000161940	312.541	-1.87891	0.0754306	-24.9091	5.93e-137	6.37e-135
ENSG00000145246	951.539	1.13921	0.0457538	24.8988	7.67e-137	8.2e-135
ENSG00000111252	338.812	1.6668	0.0670493	24.8593	2.05e-136	2.18e-134
ENSG00000234290	139.676	3.92312	0.157902	24.8453	2.9e-136	3.08e-134
ENSG00000095637	1048.54	1.27357	0.051291	24.8302	4.23e-136	4.47e-134
ENSG00000000457	758.127	1.2247	0.0493484	24.8175	5.81e-136	6.11e-134
ENSG00000143106	5166.78	0.680965	0.0274441	24.8128	6.52e-136	6.83e-134
ENSG00000166889	3531.36	0.690156	0.027857	24.775	1.67e-135	1.74e-133
ENSG00000158186	840.601	1.25278	0.0506357	24.741	3.88e-135	4.03e-133
ENSG00000126778	523.279	1.48209	0.0599772	24.7109	8.16e-135	8.45e-133
ENSG00000231852	137.89	4.77226	0.193232	24.6971	1.15e-134	1.19e-132
ENSG00000215068	624.92	1.354	0.054957	24.6374	5.02e-134	5.16e-132
ENSG00000135899	144.61	3.02208	0.12268	24.6338	5.5e-134	5.63e-132
ENSG00000164713	1645.23	1.01444	0.0411991	24.6229	7.19e-134	7.33e-132
ENSG00000236081	755.392	-1.33216	0.0543381	-24.5162	9.92e-133	1.01e-130
ENSG00000277496	313.069	1.8418	0.0752326	24.4814	2.33e-132	2.36e-130
ENSG00000140105	105032	4.95681	0.20319	24.395	1.93e-131	1.95e-129
ENSG00000174705	2120.9	-0.870409	0.0357464	-24.3496	5.86e-131	5.88e-129
ENSG00000185753	1483.64	0.888862	0.0365494	24.3195	1.22e-130	1.22e-128
ENSG00000169851	4877.86	1.47766	0.0608865	24.269	4.16e-130	4.15e-128
ENSG00000062598	1425.23	1.00542	0.0416087	24.1638	5.35e-129	5.31e-127
ENSG00000130600	140558	1.16516	0.0482914	24.1277	1.28e-128	1.27e-126
ENSG00000168268	2161.06	-1.19331	0.0496171	-24.0503	8.28e-128	8.16e-126
ENSG00000180263	1834.15	1.04598	0.0435656	24.0092	2.23e-127	2.19e-125
ENSG00000118849	188.517	3.06415	0.127654	24.0036	2.55e-127	2.49e-125
ENSG00000073605	319.275	1.73442	0.0723219	23.982	4.28e-127	4.18e-125
ENSG00000179044	121.651	3.60026	0.150583	23.9088	2.48e-126	2.41e-124
ENSG00000123815	1493.94	1.21979	0.0510767	23.8816	4.76e-126	4.61e-124
ENSG00000125347	13375.1	5.34797	0.224262	23.847	1.09e-125	1.05e-123
ENSG00000270885	370.593	-1.5334	0.0643317	-23.8358	1.42e-125	1.36e-123
ENSG00000120162	328.806	-1.65223	0.0694167	-23.8017	3.21e-125	3.07e-123
ENSG00000174669	2330.71	-0.969548	0.0407929	-23.7675	7.24e-125	6.9e-123
ENSG00000026103	1210.06	1.54321	0.064994	23.7438	1.27e-124	1.21e-122
ENSG00000251593	5203.46	0.72768	0.0306539	23.7386	1.44e-124	1.36e-122
ENSG00000253838	189.2	6.84689	0.288592	23.7251	1.98e-124	1.87e-122
ENSG00000082074	119.907	4.93036	0.208987	23.5917	4.68e-123	4.41e-121
ENSG00000137767	763.267	1.94777	0.0825654	23.5906	4.81e-123	4.51e-121
ENSG00000198959	11341.6	4.23458	0.179796	23.5521	1.2e-122	1.12e-120
ENSG00000003436	2122.3	1.6235	0.0689741	23.5379	1.67e-122	1.55e-120
ENSG00000185561	402.418	1.67432	0.0711706	23.5255	2.24e-122	2.08e-120
ENSG00000168394	17681.5	4.17403	0.177532	23.5115	3.11e-122	2.88e-120
ENSG00000121380	140.754	5.56894	0.237419	23.4562	1.14e-121	1.05e-119
ENSG00000136826	1557.63	1.34869	0.0575283	23.4439	1.52e-121	1.4e-119
ENSG00000148843	4087.15	-0.732941	0.031285	-23.4279	2.22e-121	2.03e-119
ENSG00000101350	3534.86	0.74726	0.0319665	23.3764	7.44e-121	6.78e-119
ENSG00000157470	952.579	-1.53247	0.0656772	-23.3333	2.04e-120	1.85e-118
ENSG00000239713	166.197	6.4946	0.278874	23.2886	5.78e-120	5.23e-118
ENSG00000150347	4675.72	0.98452	0.0423792	23.2312	2.2e-119	1.99e-117
ENSG00000170515	3531.44	-0.618209	0.0266152	-23.2276	2.39e-119	2.15e-117
ENSG00000256262	160.691	6.52924	0.28147	23.197	4.89e-119	4.38e-117
ENSG00000144224	4638.52	0.902025	0.0389084	23.1833	6.71e-119	5.99e-117
ENSG00000117148	164.095	-2.39376	0.103644	-23.0961	5.07e-118	4.51e-116
ENSG00000204019	527.806	1.64594	0.0712809	23.0909	5.71e-118	5.07e-116
ENSG00000133816	455.831	-1.46301	0.0637002	-22.9671	9.94e-117	8.78e-115
ENSG00000137124	1955.03	-1.32411	0.0576734	-22.9588	1.2e-116	1.06e-114
ENSG00000136514	169.056	6.47483	0.282597	22.9119	3.54e-116	3.11e-114
ENSG00000129566	991.783	1.27954	0.0559276	22.8785	7.62e-116	6.67e-114
ENSG00000054690	3008.82	2.89452	0.126531	22.876	8.06e-116	7.03e-114
ENSG00000107201	1375.86	3.39798	0.148562	22.8725	8.72e-116	7.58e-114
ENSG00000175445	2797.79	-1.3294	0.0581488	-22.862	1.11e-115	9.62e-114
ENSG00000259531	742.237	1.10109	0.0482756	22.8084	3.78e-115	3.27e-113
ENSG00000130066	5215.44	1.59734	0.0701021	22.7859	6.32e-115	5.44e-113
ENSG00000175643	1481.78	0.927781	0.0407411	22.7726	8.58e-115	7.36e-113
ENSG00000169660	975.055	1.14808	0.0504463	22.7584	1.19e-114	1.01e-112
ENSG00000152990	1997.7	-0.831452	0.0366245	-22.7021	4.27e-114	3.64e-112
ENSG00000166582	1454.88	-1.02378	0.0451018	-22.6992	4.56e-114	3.87e-112
ENSG00000119522	1548.85	0.956023	0.0421626	22.6747	7.97e-114	6.75e-112
ENSG00000099204	8959.12	-0.567543	0.0250461	-22.6599	1.11e-113	9.41e-112
ENSG00000185745	2839.47	3.20313	0.141432	22.6479	1.46e-113	1.23e-111
ENSG00000136854	2754.41	0.904885	0.0399614	22.644	1.6e-113	1.34e-111
ENSG00000188641	193.469	2.15801	0.0953221	22.6391	1.79e-113	1.49e-111
ENSG00000128050	11113.5	-0.750728	0.0331634	-22.6372	1.86e-113	1.55e-111
ENSG00000126353	470.421	1.85779	0.0820807	22.6337	2.02e-113	1.68e-111
ENSG00000090534	114.249	5.07863	0.224452	22.6268	2.36e-113	1.96e-111
ENSG00000155324	331.052	1.51374	0.0669535	22.6088	3.55e-113	2.93e-111
ENSG00000259370	119.713	4.78191	0.2116	22.5987	4.46e-113	3.67e-111
ENSG00000182463	2026.69	0.892223	0.0395803	22.5421	1.61e-112	1.32e-110
ENSG00000012822	1959.57	1.01655	0.045187	22.4965	4.49e-112	3.68e-110
ENSG00000251136	253.221	1.86068	0.0827368	22.4891	5.3e-112	4.33e-110
ENSG00000129003	4014.21	1.75142	0.0778998	22.483	6.08e-112	4.95e-110
ENSG00000008513	680.876	-1.18091	0.0525445	-22.4744	7.39e-112	6e-110
ENSG00000125826	4222.84	1.21228	0.0539857	22.4556	1.13e-111	9.12e-110
ENSG00000108039	1972.06	0.855393	0.0380991	22.4518	1.23e-111	9.91e-110
ENSG00000110876	121.321	3.13567	0.140085	22.384	5.63e-111	4.53e-109
ENSG00000110104	2448.46	-0.966188	0.043211	-22.3598	9.7e-111	7.77e-109
ENSG00000121064	2119.83	1.66723	0.0745791	22.3552	1.08e-110	8.59e-109
ENSG00000198176	6040.74	-0.574882	0.025771	-22.3073	3.14e-110	2.5e-108
ENSG00000157873	813.533	4.29599	0.192905	22.27	7.22e-110	5.73e-108
ENSG00000163683	870.855	1.35041	0.060648	22.2664	7.82e-110	6.19e-108
ENSG00000101342	110.315	3.52237	0.158258	22.257	9.64e-110	7.61e-108
ENSG00000041880	1021.24	1.34383	0.060384	22.2547	1.02e-109	8e-108
ENSG00000169439	710.802	-1.45998	0.0656246	-22.2475	1.19e-109	9.36e-108
ENSG00000022267	585.907	-2.02799	0.0912581	-22.2225	2.08e-109	1.63e-107
ENSG00000144596	497.767	4.67473	0.210465	22.2114	2.66e-109	2.08e-107
ENSG00000140350	6574.01	-0.595605	0.02683	-22.1992	3.49e-109	2.72e-107
ENSG00000107815	2223.72	-0.944097	0.0427319	-22.0935	3.65e-108	2.83e-106
ENSG00000091262	419.48	1.99916	0.090729	22.0345	1.35e-107	1.04e-105
ENSG00000107290	3896.86	0.687251	0.0312063	22.0228	1.74e-107	1.34e-105
ENSG00000137275	1373.66	0.865245	0.0393055	22.0134	2.14e-107	1.65e-105
ENSG00000156587	14220.7	4.17066	0.189519	22.0065	2.49e-107	1.91e-105
ENSG00000163660	2828.69	0.999908	0.0455646	21.9448	9.7e-107	7.42e-105
ENSG00000139832	2020.54	1.21871	0.0555388	21.9434	1e-106	7.64e-105
ENSG00000163251	1070.67	0.922701	0.0420999	21.9169	1.79e-106	1.36e-104
ENSG00000226328	227.207	2.12107	0.0967931	21.9134	1.94e-106	1.47e-104
ENSG00000185818	625.116	-1.62236	0.0740733	-21.902	2.48e-106	1.88e-104
ENSG00000135763	1842.59	-0.763647	0.0349681	-21.8384	1e-105	7.55e-104
ENSG00000139083	754.699	1.13125	0.0518438	21.8204	1.49e-105	1.12e-103
ENSG00000280734	498.062	1.73155	0.0793612	21.8186	1.54e-105	1.16e-103
ENSG00000234127	2959.26	0.932122	0.0428274	21.7646	5.02e-105	3.75e-103
ENSG00000152332	10295.6	1.58277	0.0727304	21.7622	5.3e-105	3.95e-103
ENSG00000129667	1045.37	1.65062	0.0759819	21.7238	1.22e-104	9.07e-103
ENSG00000130826	3743.85	-1.05173	0.0485006	-21.6848	2.86e-104	2.12e-102
ENSG00000136156	4740.36	1.37723	0.0635182	21.6825	3e-104	2.22e-102
ENSG00000171621	1062.7	1.18904	0.0548458	21.6796	3.19e-104	2.35e-102
ENSG00000172936	891.561	1.10932	0.0512137	21.6606	4.83e-104	3.55e-102
ENSG00000065911	9285.53	0.77598	0.0358412	21.6505	6.01e-104	4.41e-102
ENSG00000117519	2465.75	0.955594	0.0441924	21.6235	1.08e-103	7.89e-102
ENSG00000100065	684.742	-1.30419	0.0603534	-21.6092	1.47e-103	1.07e-101
ENSG00000137819	263.096	-1.7149	0.0793599	-21.6092	1.47e-103	1.07e-101
ENSG00000183605	977.604	-0.914213	0.0423777	-21.573	3.22e-103	2.33e-101
ENSG00000100138	7156.52	-0.574927	0.0266679	-21.5588	4.38e-103	3.16e-101
ENSG00000101986	657.7	1.64969	0.0766021	21.5358	7.2e-103	5.18e-101
ENSG00000110492	195.785	3.13391	0.145689	21.511	1.23e-102	8.83e-101
ENSG00000120885	22300.9	0.821865	0.0382672	21.477	2.55e-102	1.83e-100
ENSG00000233016	1177.57	-1.04397	0.0486152	-21.4741	2.72e-102	1.94e-100
ENSG00000139182	1468.43	1.40408	0.0655681	21.4141	9.88e-102	7.04e-100
ENSG00000144802	721.926	0.975893	0.0456134	21.3949	1.49e-101	1.06e-99
ENSG00000142910	223.095	-1.89446	0.0885572	-21.3925	1.57e-101	1.11e-99
ENSG00000180867	12747.7	0.73784	0.034626	21.3089	9.39e-101	6.64e-99
ENSG00000204856	922.866	-1.09123	0.051251	-21.2919	1.35e-100	9.51e-99
ENSG00000078401	201.209	2.44953	0.115311	21.2429	3.84e-100	2.7e-98
ENSG00000064012	1839.72	0.866326	0.0407841	21.2417	3.93e-100	2.76e-98
ENSG00000171867	3044.63	-0.716146	0.0337658	-21.2092	7.85e-100	5.49e-98
ENSG00000162636	3690.96	-1.30074	0.0613478	-21.2028	9e-100	6.28e-98
ENSG00000111799	4781.2	-1.14156	0.0538747	-21.1892	1.2e-99	8.36e-98
ENSG00000167004	9220.69	0.71307	0.0336554	21.1874	1.25e-99	8.67e-98
ENSG00000135655	3079.3	0.811946	0.0383473	21.1735	1.68e-99	1.16e-97
ENSG00000125730	13529.1	3.23258	0.152959	21.1336	3.9e-99	2.7e-97
ENSG00000099365	389.313	1.70326	0.0806956	21.1073	6.82e-99	4.7e-97
ENSG00000082516	2172.08	-1.06695	0.0505662	-21.1001	7.94e-99	5.45e-97
ENSG00000138650	1815.86	0.812611	0.03852	21.0958	8.69e-99	5.95e-97
ENSG00000004660	507.032	-1.42477	0.0675402	-21.0951	8.82e-99	6.03e-97
ENSG00000130202	4573	1.15079	0.0546707	21.0494	2.32e-98	1.58e-96
ENSG00000255135	540.561	-1.14758	0.0545531	-21.0361	3.07e-98	2.09e-96
ENSG00000146278	2096.03	0.906346	0.0431304	21.0141	4.88e-98	3.31e-96
ENSG00000189159	3126.96	-0.82874	0.0394568	-21.0037	6.07e-98	4.1e-96
ENSG00000240065	5510.91	3.16782	0.151011	20.9774	1.05e-97	7.12e-96
ENSG00000106346	1037.31	0.890026	0.0424532	20.9649	1.37e-97	9.24e-96
ENSG00000108312	3248.42	-0.699439	0.0333806	-20.9534	1.75e-97	1.17e-95
ENSG00000128245	5910.86	-0.545364	0.0260395	-20.9438	2.14e-97	1.43e-95
ENSG00000232445	338.554	-1.42544	0.0681413	-20.9188	3.61e-97	2.41e-95
ENSG00000125166	7569.43	-0.535306	0.0256674	-20.8554	1.36e-96	9.06e-95
ENSG00000213585	8114.02	-0.665196	0.0318995	-20.8529	1.43e-96	9.53e-95
ENSG00000058272	4127.3	1.12157	0.0537956	20.8487	1.57e-96	1.04e-94
ENSG00000158050	229.231	-2.10896	0.101204	-20.8387	1.93e-96	1.28e-94
ENSG00000206053	5478.25	-0.727614	0.0349769	-20.8027	4.09e-96	2.7e-94
ENSG00000271646	240.116	1.68013	0.0808514	20.7805	6.5e-96	4.27e-94
ENSG00000062716	7684.52	0.770723	0.0371159	20.7653	8.92e-96	5.85e-94
ENSG00000096996	100.785	5.26772	0.25388	20.7489	1.26e-95	8.22e-94
ENSG00000184489	212.251	1.81461	0.0874625	20.7473	1.3e-95	8.47e-94
ENSG00000174502	100.037	3.28303	0.158268	20.7435	1.4e-95	9.14e-94
ENSG00000166197	13539.1	-0.822803	0.0396664	-20.7431	1.42e-95	9.2e-94
ENSG00000137699	621.809	1.31125	0.0632364	20.7358	1.65e-95	1.07e-93
ENSG00000125844	3781.06	0.67568	0.032604	20.7238	2.11e-95	1.37e-93
ENSG00000149577	638.85	1.14525	0.0553347	20.6968	3.7e-95	2.39e-93
ENSG00000161647	694.586	-1.09933	0.0531458	-20.6851	4.72e-95	3.04e-93
ENSG00000180881	176.071	2.14378	0.103749	20.6632	7.43e-95	4.77e-93
ENSG00000164136	503.59	1.1903	0.0577133	20.6243	1.66e-94	1.06e-92
ENSG00000181260	1601.37	0.856846	0.0415494	20.6224	1.73e-94	1.1e-92
ENSG00000011028	230.669	2.27655	0.110406	20.6197	1.83e-94	1.16e-92
ENSG00000123700	109.454	2.83218	0.13742	20.6097	2.24e-94	1.43e-92
ENSG00000094804	4465.34	-0.607131	0.0294606	-20.6082	2.32e-94	1.47e-92
ENSG00000185022	541.9	2.08407	0.101172	20.5992	2.79e-94	1.77e-92
ENSG00000141682	703.553	1.25442	0.0609883	20.5682	5.29e-94	3.34e-92
ENSG00000151835	1762.58	-1.28031	0.0622532	-20.5661	5.52e-94	3.48e-92
ENSG00000150938	7345.65	0.727903	0.0354029	20.5606	6.19e-94	3.89e-92
ENSG00000125629	893.385	1.24467	0.0605494	20.5562	6.77e-94	4.24e-92
ENSG00000092758	2102.48	1.80284	0.087891	20.5122	1.67e-93	1.05e-91
ENSG00000094631	1994.89	0.627159	0.0305828	20.5069	1.87e-93	1.17e-91
ENSG00000197445	107.614	2.86969	0.140141	20.4772	3.44e-93	2.14e-91
ENSG00000170525	750.669	-0.922316	0.0450689	-20.4646	4.46e-93	2.77e-91
ENSG00000256356	2079.49	-1.05453	0.0515822	-20.4437	6.83e-93	4.23e-91
ENSG00000068366	8384.19	1.25009	0.0611645	20.4382	7.65e-93	4.73e-91
ENSG00000161980	966.636	-0.971211	0.0475207	-20.4376	7.74e-93	4.77e-91
ENSG00000074410	179.956	-2.44681	0.119883	-20.41	1.36e-92	8.38e-91
ENSG00000204261	751.393	3.62771	0.177908	20.3909	2.01e-92	1.24e-90
ENSG00000241478	631.955	-1.08736	0.0533551	-20.3797	2.53e-92	1.55e-90
ENSG00000135090	1607.76	0.81639	0.0400595	20.3794	2.55e-92	1.56e-90
ENSG00000132002	3840.95	-0.82711	0.0405949	-20.3747	2.8e-92	1.71e-90
ENSG00000165689	2835.88	-0.922618	0.0452975	-20.368	3.22e-92	1.96e-90
ENSG00000147955	9054.2	-0.95054	0.0467273	-20.3423	5.43e-92	3.3e-90
ENSG00000116574	1635.03	2.42854	0.119418	20.3366	6.1e-92	3.7e-90
ENSG00000162878	492.628	-1.52292	0.074943	-20.321	8.38e-92	5.06e-90
ENSG00000101596	3937.61	0.909588	0.0447844	20.3104	1.04e-91	6.27e-90
ENSG00000153395	4652.28	-0.941744	0.0464207	-20.2871	1.67e-91	1e-89
ENSG00000008256	897.937	-0.994002	0.0490025	-20.2847	1.75e-91	1.05e-89
ENSG00000204709	80.2798	4.2704	0.210582	20.279	1.97e-91	1.18e-89
ENSG00000157551	83.246	4.17227	0.205868	20.2668	2.53e-91	1.51e-89
ENSG00000183486	97.2778	5.15831	0.25476	20.2477	3.72e-91	2.22e-89
ENSG00000253958	210.269	2.01323	0.0995766	20.2179	6.82e-91	4.05e-89
ENSG00000186603	2512.51	-1.26591	0.0626208	-20.2155	7.15e-91	4.24e-89
ENSG00000057657	555.032	1.08304	0.053617	20.1996	9.86e-91	5.84e-89
ENSG00000135052	7926.51	0.540486	0.0267579	20.1992	9.96e-91	5.88e-89
ENSG00000231574	156.105	2.15563	0.10679	20.1856	1.31e-90	7.72e-89
ENSG00000183723	1744.41	-1.27434	0.0632189	-20.1575	2.31e-90	1.36e-88
ENSG00000112208	2277.1	-0.863707	0.0428599	-20.1519	2.59e-90	1.52e-88
ENSG00000166750	3835.62	3.5363	0.175608	20.1375	3.47e-90	2.03e-88
ENSG00000168961	117.519	2.78585	0.138354	20.1357	3.59e-90	2.1e-88
ENSG00000136982	995.619	-0.903659	0.0448849	-20.1328	3.81e-90	2.22e-88
ENSG00000144791	4512.86	0.812364	0.0403531	20.1314	3.92e-90	2.28e-88
ENSG00000103966	688.264	-1.01748	0.050571	-20.1198	4.96e-90	2.88e-88
ENSG00000076067	1496.26	0.954176	0.0474966	20.0893	9.15e-90	5.3e-88
ENSG00000167767	1179.89	-2.54766	0.126851	-20.0839	1.02e-89	5.89e-88
ENSG00000138600	2003.28	1.00263	0.04999	20.0565	1.77e-89	1.02e-87
ENSG00000155629	122.261	2.94311	0.14677	20.0525	1.92e-89	1.11e-87
ENSG00000100304	4528.69	-1.03841	0.0517984	-20.0471	2.14e-89	1.23e-87
ENSG00000053372	2981.7	-0.873011	0.0436014	-20.0226	3.5e-89	2.01e-87
ENSG00000136205	7526.6	0.886104	0.0442925	20.0057	4.91e-89	2.81e-87
ENSG00000213492	765.524	1.11414	0.0557174	19.9962	5.94e-89	3.39e-87
ENSG00000173894	1893.41	-0.945768	0.0473043	-19.9933	6.3e-89	3.59e-87
ENSG00000169031	587.651	1.17889	0.0590638	19.9596	1.24e-88	7.02e-87
ENSG00000073905	2356.39	-0.633172	0.0317244	-19.9585	1.26e-88	7.16e-87
ENSG00000265491	2771.01	0.590446	0.029601	19.9468	1.6e-88	9.03e-87
ENSG00000156471	5563.51	-0.582017	0.0291895	-19.9393	1.86e-88	1.05e-86
ENSG00000232956	1258.54	-0.755003	0.0378726	-19.9353	2.01e-88	1.13e-86
ENSG00000247626	474.36	-1.13832	0.0571317	-19.9245	2.5e-88	1.4e-86
ENSG00000223722	1783.07	1.39239	0.0698877	19.9233	2.56e-88	1.43e-86
ENSG00000048162	1392.15	-1.06236	0.053327	-19.9216	2.65e-88	1.48e-86
ENSG00000268088	108.462	6.06667	0.304657	19.9131	3.13e-88	1.75e-86
ENSG00000110852	1061.65	1.01096	0.050805	19.8989	4.16e-88	2.32e-86
ENSG00000132792	1983.52	0.785517	0.0395	19.8865	5.33e-88	2.96e-86
ENSG00000129749	238.671	2.38645	0.120141	19.8637	8.38e-88	4.65e-86
ENSG00000188807	1616.93	-0.974844	0.0491148	-19.8483	1.14e-87	6.32e-86
ENSG00000134287	10083.3	0.647963	0.0326515	19.8448	1.22e-87	6.75e-86
ENSG00000111424	252.064	-1.86008	0.0937893	-19.8325	1.56e-87	8.6e-86
ENSG00000145569	968.968	-1.67707	0.0846099	-19.8213	1.95e-87	1.07e-85
ENSG00000214212	79.8795	3.46188	0.174779	19.8071	2.58e-87	1.42e-85
ENSG00000125454	455.833	-1.35651	0.0685295	-19.7945	3.32e-87	1.82e-85
ENSG00000115946	1352.48	-0.879037	0.0444431	-19.7789	4.52e-87	2.47e-85
ENSG00000065328	1512.04	-0.998433	0.0505177	-19.764	6.07e-87	3.31e-85
ENSG00000274020	201.964	1.69132	0.0856562	19.7455	8.78e-87	4.78e-85
ENSG00000143226	84.8922	4.94816	0.250955	19.7173	1.53e-86	8.32e-85
ENSG00000148842	2402.42	0.942631	0.0478812	19.6869	2.79e-86	1.52e-84
ENSG00000164078	273.477	1.51636	0.0770661	19.6762	3.45e-86	1.87e-84
ENSG00000005238	480.029	2.14257	0.108908	19.6732	3.66e-86	1.98e-84
ENSG00000100600	1402.98	0.863238	0.0439009	19.6633	4.45e-86	2.4e-84
ENSG00000132470	597.319	1.43193	0.0729115	19.6394	7.13e-86	3.84e-84
ENSG00000129514	2030.7	0.92988	0.0473511	19.638	7.33e-86	3.93e-84
ENSG00000106560	79.3602	4.48889	0.228602	19.6363	7.57e-86	4.06e-84
ENSG00000137824	2064.91	0.66627	0.0339428	19.6292	8.71e-86	4.66e-84
ENSG00000171163	1511.23	-0.843466	0.0429926	-19.6189	1.07e-85	5.69e-84
ENSG00000096063	3525.41	-0.79713	0.040707	-19.5821	2.2e-85	1.17e-83
ENSG00000005073	562.175	-1.00553	0.0514662	-19.5378	5.24e-85	2.79e-83
ENSG00000166147	1179.85	1.07678	0.0551199	19.5352	5.52e-85	2.93e-83
ENSG00000179046	230.231	-1.95853	0.100282	-19.5303	6.06e-85	3.21e-83
ENSG00000176046	2677.11	2.33624	0.119946	19.4774	1.71e-84	9.01e-83
ENSG00000185238	1811	-0.83256	0.0427585	-19.4712	1.93e-84	1.02e-82
ENSG00000146666	93.5352	2.93285	0.150703	19.4611	2.35e-84	1.23e-82
ENSG00000107104	1365.64	-0.746761	0.0384104	-19.4416	3.43e-84	1.8e-82
ENSG00000204264	10774	2.60968	0.13426	19.4375	3.72e-84	1.95e-82
ENSG00000132768	2089.21	-0.757094	0.0390333	-19.3961	8.32e-84	4.35e-82
ENSG00000108094	2372.23	0.666265	0.0343687	19.3858	1.02e-83	5.31e-82
ENSG00000068400	2816.1	0.653739	0.0337623	19.363	1.58e-83	8.25e-82
ENSG00000147050	991.492	0.803334	0.0415115	19.3521	1.96e-83	1.02e-81
ENSG00000140511	2713.34	4.73676	0.244966	19.3364	2.65e-83	1.38e-81
ENSG00000065150	11450.2	-0.604726	0.031384	-19.2686	9.86e-83	5.11e-81
ENSG00000198796	565.048	1.22397	0.0635866	19.2488	1.44e-82	7.46e-81
ENSG00000243646	334.203	1.25717	0.0653632	19.2337	1.93e-82	9.98e-81
ENSG00000104320	4316.9	0.740638	0.0385088	19.233	1.96e-82	1.01e-80
ENSG00000168405	97.5077	2.52954	0.131543	19.2298	2.09e-82	1.07e-80
ENSG00000142871	1913.74	-1.80375	0.0938809	-19.2132	2.87e-82	1.47e-80
ENSG00000112308	6558.5	0.872925	0.0454688	19.1983	3.82e-82	1.96e-80
ENSG00000248713	84.6434	3.20485	0.16701	19.1895	4.53e-82	2.31e-80
ENSG00000206527	4210.44	-0.798262	0.0416014	-19.1884	4.63e-82	2.36e-80
ENSG00000115594	466.624	1.59645	0.0832768	19.1705	6.53e-82	3.33e-80
ENSG00000170775	3669.05	1.29156	0.0674307	19.1539	8.98e-82	4.56e-80
ENSG00000186193	920.271	-1.1229	0.0587234	-19.1219	1.66e-81	8.41e-80
ENSG00000136153	2060.29	0.975274	0.0510572	19.1016	2.45e-81	1.24e-79
ENSG00000126067	7921.04	0.457063	0.0239341	19.0967	2.69e-81	1.36e-79
ENSG00000168591	2376.11	0.749988	0.0392879	19.0895	3.09e-81	1.56e-79
ENSG00000033627	2699.29	0.857304	0.0449214	19.0845	3.39e-81	1.71e-79
ENSG00000160190	220.121	1.62256	0.0850912	19.0685	4.61e-81	2.32e-79
ENSG00000112304	2361.81	0.723965	0.0380524	19.0255	1.05e-80	5.26e-79
ENSG00000108387	73.84	5.2869	0.27798	19.019	1.19e-80	5.94e-79
ENSG00000227890	1994.52	0.704475	0.0371101	18.9834	2.34e-80	1.17e-78
ENSG00000143952	1345.2	0.853683	0.0449756	18.981	2.45e-80	1.22e-78
ENSG00000124571	4428.66	-0.629036	0.0331449	-18.9784	2.57e-80	1.28e-78
ENSG00000263606	778.601	-0.981592	0.0517503	-18.9679	3.14e-80	1.56e-78
ENSG00000163694	1229.81	0.937486	0.0494582	18.9551	4.01e-80	1.99e-78
ENSG00000121858	2094.08	4.03372	0.212823	18.9534	4.14e-80	2.05e-78
ENSG00000160208	3140.34	-0.704337	0.037164	-18.9521	4.24e-80	2.09e-78
ENSG00000135709	732.046	1.73653	0.0917506	18.9267	6.88e-80	3.39e-78
ENSG00000136933	923.339	-0.932236	0.0492609	-18.9245	7.17e-80	3.53e-78
ENSG00000242247	1363.76	1.17563	0.0622036	18.8998	1.15e-79	5.62e-78
ENSG00000225886	68.0779	4.43798	0.234916	18.8918	1.33e-79	6.53e-78
ENSG00000145113	130.592	3.55238	0.188244	18.8711	1.97e-79	9.64e-78
ENSG00000082458	2138.61	0.754402	0.0399805	18.8693	2.04e-79	9.97e-78
ENSG00000100504	2500.5	-0.665395	0.035271	-18.8652	2.2e-79	1.07e-77
ENSG00000152229	1039.51	0.987909	0.0523763	18.8618	2.35e-79	1.14e-77
ENSG00000092445	524.534	-1.13022	0.0599636	-18.8485	3.03e-79	1.47e-77
ENSG00000171848	7376.5	-0.662569	0.035208	-18.8187	5.31e-79	2.57e-77
ENSG00000232680	77.9529	5.14692	0.27367	18.807	6.61e-79	3.2e-77
ENSG00000130193	1858.09	-0.882951	0.0470098	-18.7823	1.05e-78	5.09e-77
ENSG00000035141	3107.75	-0.71539	0.0381139	-18.7698	1.33e-78	6.43e-77
ENSG00000126803	672.486	-1.22072	0.0650878	-18.755	1.76e-78	8.48e-77
ENSG00000143079	1074.81	0.782683	0.0417324	18.7548	1.77e-78	8.49e-77
ENSG00000166278	75.1486	3.41358	0.182042	18.7516	1.88e-78	9.01e-77
ENSG00000140332	1774	-0.863005	0.046025	-18.7508	1.91e-78	9.13e-77
ENSG00000164463	558.34	1.74127	0.0929136	18.7407	2.31e-78	1.1e-76
ENSG00000132357	2333	0.815333	0.0435532	18.7204	3.38e-78	1.61e-76
ENSG00000139514	4843.01	-0.681956	0.0364328	-18.7182	3.52e-78	1.67e-76
ENSG00000244509	1833.5	0.9575	0.0511585	18.7164	3.64e-78	1.73e-76
ENSG00000134830	3586.39	1.31113	0.0700682	18.7122	3.94e-78	1.87e-76
ENSG00000143321	27022.4	-0.537085	0.0287041	-18.7111	4.02e-78	1.91e-76
ENSG00000146281	1311.21	-0.908048	0.0485523	-18.7025	4.73e-78	2.23e-76
ENSG00000114423	2054.67	1.41974	0.0759484	18.6935	5.59e-78	2.64e-76
ENSG00000109084	4508.18	-0.546525	0.0292757	-18.6682	8.98e-78	4.23e-76
ENSG00000111907	986.828	-0.742171	0.0397765	-18.6585	1.08e-77	5.06e-76
ENSG00000166801	1085.82	2.33446	0.125171	18.6502	1.26e-77	5.91e-76
ENSG00000164086	460.804	-1.06816	0.0573094	-18.6385	1.57e-77	7.34e-76
ENSG00000047365	384.605	1.10529	0.0593587	18.6205	2.19e-77	1.03e-75
ENSG00000175730	410.385	1.14032	0.0612671	18.6123	2.55e-77	1.19e-75
ENSG00000081052	1631.79	0.800922	0.0430534	18.603	3.04e-77	1.42e-75
ENSG00000108179	4928.76	-0.826811	0.0444539	-18.5993	3.26e-77	1.51e-75
ENSG00000088367	1016.73	-0.874515	0.0470565	-18.5844	4.3e-77	2e-75
ENSG00000129515	2229.66	0.817847	0.0440081	18.584	4.33e-77	2.01e-75
ENSG00000133606	3756.23	0.734371	0.0395479	18.5691	5.71e-77	2.64e-75
ENSG00000179409	3610.88	-0.77746	0.0418716	-18.5677	5.87e-77	2.71e-75
ENSG00000186815	2363.48	-0.704936	0.037966	-18.5676	5.88e-77	2.71e-75
ENSG00000161921	1425.04	0.955042	0.0515033	18.5433	9.24e-77	4.25e-75
ENSG00000101474	1801.08	-0.654351	0.0352962	-18.5388	1e-76	4.61e-75
ENSG00000138442	1278.63	-0.761075	0.0410594	-18.5359	1.06e-76	4.86e-75
ENSG00000126953	1046.22	-0.815798	0.0440363	-18.5256	1.28e-76	5.88e-75
ENSG00000122068	3873.11	0.817964	0.0442138	18.5002	2.06e-76	9.41e-75
ENSG00000100226	2905.99	0.691736	0.0374052	18.493	2.35e-76	1.07e-74
ENSG00000138867	5844.34	0.569509	0.0308297	18.4727	3.42e-76	1.56e-74
ENSG00000006747	340.035	2.00203	0.108472	18.4567	4.6e-76	2.09e-74
ENSG00000137309	16294.4	-0.720148	0.0390299	-18.4512	5.1e-76	2.32e-74
ENSG00000282851	384.173	1.19288	0.064685	18.4413	6.12e-76	2.78e-74
ENSG00000181191	1083.58	0.808049	0.0438185	18.4408	6.18e-76	2.8e-74
ENSG00000090621	5492.42	-0.631965	0.0342725	-18.4394	6.34e-76	2.87e-74
ENSG00000196584	1424.69	-0.946595	0.0514006	-18.416	9.77e-76	4.41e-74
ENSG00000088280	605.296	1.35259	0.0735426	18.3919	1.53e-75	6.87e-74
ENSG00000116991	805.458	-1.06256	0.0578384	-18.3712	2.23e-75	1e-73
ENSG00000156804	470.532	1.30901	0.0714745	18.3144	6.35e-75	2.85e-73
ENSG00000255717	6275.49	-0.747811	0.0408927	-18.2871	1.05e-74	4.69e-73
ENSG00000130309	5512.34	-0.68282	0.0373424	-18.2854	1.08e-74	4.84e-73
ENSG00000154743	974.778	-0.768898	0.0420844	-18.2704	1.42e-74	6.36e-73
ENSG00000162627	610.869	1.22586	0.0671111	18.2661	1.54e-74	6.86e-73
ENSG00000166888	3761.51	0.828326	0.0453633	18.2598	1.73e-74	7.69e-73
ENSG00000168477	95.8323	3.63874	0.199549	18.2348	2.73e-74	1.21e-72
ENSG00000151025	265.403	1.42517	0.0781805	18.2293	3.02e-74	1.34e-72
ENSG00000257576	2549.59	-0.745146	0.0408788	-18.2282	3.09e-74	1.37e-72
ENSG00000163131	3893.74	4.7196	0.258959	18.2253	3.25e-74	1.44e-72
ENSG00000197965	4078.3	-0.667489	0.0366365	-18.2192	3.63e-74	1.6e-72
ENSG00000247077	2909.77	-0.801676	0.0440365	-18.2048	4.73e-74	2.08e-72
ENSG00000160049	2766.97	-0.52454	0.0288219	-18.1994	5.22e-74	2.3e-72
ENSG00000176946	1405.39	-0.669646	0.0368571	-18.1687	9.13e-74	4.01e-72
ENSG00000204427	126.632	2.01215	0.110755	18.1675	9.33e-74	4.09e-72
ENSG00000136111	2090.19	-0.780629	0.0429723	-18.1658	9.62e-74	4.21e-72
ENSG00000184208	2474.11	0.530205	0.0291948	18.1609	1.05e-73	4.6e-72
ENSG00000254470	2120.05	1.20069	0.0661892	18.1402	1.53e-73	6.69e-72
ENSG00000141934	1011.15	-1.09138	0.0602332	-18.1193	2.25e-73	9.78e-72
ENSG00000074706	174.542	1.69853	0.0937602	18.1157	2.4e-73	1.04e-71
ENSG00000162407	979.86	1.30592	0.0721708	18.0949	3.5e-73	1.52e-71
ENSG00000128016	462.722	1.78777	0.0988295	18.0895	3.86e-73	1.67e-71
ENSG00000171793	4016.76	-0.559285	0.0309177	-18.0895	3.86e-73	1.67e-71
ENSG00000197498	838.469	-0.872287	0.048231	-18.0856	4.14e-73	1.79e-71
ENSG00000095951	1485.99	0.973152	0.0538152	18.0832	4.32e-73	1.86e-71
ENSG00000125746	1196.26	0.792764	0.043871	18.0703	5.46e-73	2.35e-71
ENSG00000156273	906.199	0.871609	0.0482586	18.0612	6.44e-73	2.77e-71
ENSG00000141076	2959.45	-0.602705	0.0335323	-17.9738	3.12e-72	1.34e-70
ENSG00000136999	226.582	-2.15004	0.119718	-17.9592	4.07e-72	1.74e-70
ENSG00000146648	4813.08	-0.877112	0.0488461	-17.9567	4.26e-72	1.82e-70
ENSG00000104763	2491.63	0.840487	0.0468754	17.9302	6.85e-72	2.93e-70
ENSG00000121057	2538.24	-0.700486	0.0390859	-17.9217	7.98e-72	3.4e-70
ENSG00000104081	594.98	1.75222	0.0977767	17.9206	8.14e-72	3.47e-70
ENSG00000263648	227.187	1.6741	0.093427	17.9188	8.42e-72	3.58e-70
ENSG00000177738	1122.67	0.791821	0.044253	17.893	1.34e-71	5.67e-70
ENSG00000071539	4588.85	-0.864504	0.0483417	-17.8832	1.59e-71	6.75e-70
ENSG00000148357	196.509	2.43245	0.136072	17.8762	1.81e-71	7.65e-70
ENSG00000105926	1396.57	-1.08868	0.0610895	-17.8211	4.85e-71	2.05e-69
ENSG00000136874	1155.81	0.771383	0.0432868	17.8203	4.92e-71	2.07e-69
ENSG00000159216	783.803	1.10646	0.0621764	17.7955	7.66e-71	3.23e-69
ENSG00000139880	459.496	-1.28642	0.0723244	-17.7868	8.94e-71	3.76e-69
ENSG00000278540	6378.95	-0.552954	0.0310931	-17.7838	9.44e-71	3.96e-69
ENSG00000155189	2115.31	-1.00395	0.0564541	-17.7834	9.5e-71	3.98e-69
ENSG00000088881	60.2669	4.45603	0.250648	17.7781	1.05e-70	4.37e-69
ENSG00000196998	2199.01	0.705877	0.0397249	17.7691	1.23e-70	5.12e-69
ENSG00000113504	8670.71	1.32672	0.0746707	17.7676	1.26e-70	5.25e-69
ENSG00000224773	592.893	-0.942414	0.0530525	-17.7638	1.35e-70	5.61e-69
ENSG00000106305	1262.23	-0.821252	0.0462774	-17.7463	1.84e-70	7.66e-69
ENSG00000130164	7894.98	0.659699	0.0371996	17.734	2.29e-70	9.5e-69
ENSG00000133641	768.211	-0.892136	0.0503328	-17.7248	2.7e-70	1.12e-68
ENSG00000175899	86173.3	2.36742	0.133575	17.7236	2.76e-70	1.14e-68
ENSG00000254244	2124.09	-0.635502	0.0358627	-17.7204	2.92e-70	1.21e-68
ENSG00000137413	1216.84	0.855694	0.0482948	17.7181	3.04e-70	1.25e-68
ENSG00000179431	717.637	-1.11811	0.0631068	-17.7177	3.06e-70	1.26e-68
ENSG00000234171	485.42	-1.01364	0.0572259	-17.7129	3.34e-70	1.37e-68
ENSG00000179041	1922.76	-0.794285	0.0448633	-17.7046	3.87e-70	1.59e-68
ENSG00000205885	581.993	1.61327	0.0911945	17.6904	4.97e-70	2.04e-68
ENSG00000266947	110.263	2.16587	0.122433	17.6901	4.99e-70	2.04e-68
ENSG00000151465	2158.27	-0.547047	0.0309547	-17.6725	6.83e-70	2.79e-68
ENSG00000230487	319.934	2.23284	0.126381	17.6675	7.47e-70	3.05e-68
ENSG00000138613	657.869	1.13992	0.0646047	17.6446	1.12e-69	4.56e-68
ENSG00000079385	287.964	5.35918	0.304201	17.6172	1.82e-69	7.39e-68
ENSG00000118564	1317.21	0.935122	0.0530959	17.6119	1.99e-69	8.1e-68
ENSG00000095794	1356.67	1.08285	0.0615243	17.6003	2.45e-69	9.94e-68
ENSG00000260196	862.319	-0.793727	0.0451038	-17.5978	2.56e-69	1.04e-67
ENSG00000104635	4208.14	-0.754151	0.0428692	-17.5919	2.84e-69	1.15e-67
ENSG00000137502	1813.93	-1.06152	0.060445	-17.5617	4.84e-69	1.95e-67
ENSG00000151364	139.246	1.81282	0.103253	17.5572	5.24e-69	2.11e-67
ENSG00000136770	685.857	0.942301	0.0537071	17.5452	6.48e-69	2.61e-67
ENSG00000179958	1654.47	-0.832552	0.0474558	-17.5438	6.64e-69	2.67e-67
ENSG00000241106	123.696	3.24496	0.185465	17.4963	1.53e-68	6.13e-67
ENSG00000114686	3840.54	-0.570975	0.032645	-17.4904	1.7e-68	6.79e-67
ENSG00000180198	6204.08	-0.923406	0.0528204	-17.482	1.97e-68	7.86e-67
ENSG00000125952	2065.12	0.545055	0.0311784	17.4818	1.97e-68	7.87e-67
ENSG00000178031	58.7546	3.97065	0.227334	17.4661	2.59e-68	1.03e-66
ENSG00000107263	3645.85	0.641917	0.0367634	17.4608	2.85e-68	1.13e-66
ENSG00000152102	5007.85	-0.456284	0.0261414	-17.4545	3.18e-68	1.27e-66
ENSG00000074416	178.885	-1.68407	0.0964944	-17.4525	3.29e-68	1.31e-66
ENSG00000266094	696.202	0.945268	0.0541906	17.4434	3.86e-68	1.53e-66
ENSG00000069974	1441.72	0.757583	0.0434455	17.4376	4.28e-68	1.69e-66
ENSG00000075399	701.598	0.997558	0.0572182	17.4343	4.53e-68	1.79e-66
ENSG00000118515	6452.59	-0.597656	0.0342844	-17.4323	4.69e-68	1.85e-66
ENSG00000030110	797.195	1.08064	0.0620023	17.4291	4.96e-68	1.95e-66
ENSG00000113645	1142.47	-1.2932	0.0742064	-17.4271	5.14e-68	2.02e-66
ENSG00000151131	612.66	-0.935381	0.0536752	-17.4267	5.18e-68	2.03e-66
ENSG00000178105	1003.99	-0.846711	0.0486136	-17.4172	6.11e-68	2.4e-66
ENSG00000204569	5005.92	0.620487	0.0356802	17.3902	9.79e-68	3.83e-66
ENSG00000165490	1270.9	-0.973515	0.0560435	-17.3707	1.38e-67	5.38e-66
ENSG00000117226	2543.83	5.1493	0.296494	17.3673	1.46e-67	5.7e-66
ENSG00000135414	652.675	-1.30705	0.0752793	-17.3627	1.58e-67	6.17e-66
ENSG00000123600	852.82	-0.929396	0.053623	-17.332	2.7e-67	1.05e-65
ENSG00000171940	1923	0.746273	0.043092	17.3181	3.43e-67	1.33e-65
ENSG00000124508	556.508	1.79249	0.103544	17.3114	3.86e-67	1.5e-65
ENSG00000163811	2707.01	-0.841655	0.0486364	-17.305	4.31e-67	1.67e-65
ENSG00000105576	4111.22	-0.555471	0.032164	-17.27	7.92e-67	3.07e-65
ENSG00000132382	3667.92	-0.87321	0.0505731	-17.2663	8.44e-67	3.26e-65
ENSG00000116455	1439.47	-0.756814	0.0438562	-17.2567	9.96e-67	3.85e-65
ENSG00000186185	3115.39	-0.671682	0.0389302	-17.2535	1.05e-66	4.06e-65
ENSG00000250508	57.12	4.28494	0.24845	17.2467	1.19e-66	4.56e-65
ENSG00000164542	772.24	0.952102	0.0552085	17.2456	1.21e-66	4.64e-65
ENSG00000142677	89.2929	2.43498	0.14142	17.2181	1.94e-66	7.45e-65
ENSG00000100346	57.7286	5.42311	0.31534	17.1977	2.76e-66	1.06e-64
ENSG00000162520	279.772	1.84126	0.107127	17.1876	3.29e-66	1.26e-64
ENSG00000183508	2318.15	0.923682	0.0537428	17.1871	3.32e-66	1.27e-64
ENSG00000135842	264.53	-1.19728	0.0697821	-17.1574	5.53e-66	2.11e-64
ENSG00000106348	2032.75	-1.00679	0.058691	-17.1541	5.85e-66	2.23e-64
ENSG00000119669	1597.33	1.04944	0.061221	17.1419	7.23e-66	2.75e-64
ENSG00000187608	11346.8	4.22509	0.246567	17.1357	8.04e-66	3.06e-64
ENSG00000196843	182.061	-1.70899	0.0998391	-17.1175	1.1e-65	4.17e-64
ENSG00000164823	2871.59	0.789085	0.0461004	17.1167	1.11e-65	4.22e-64
ENSG00000107816	2260.32	0.938466	0.054844	17.1116	1.22e-65	4.6e-64
ENSG00000134243	4513.21	0.531824	0.0310811	17.1108	1.23e-65	4.65e-64
ENSG00000177989	142.581	2.40487	0.140632	17.1005	1.47e-65	5.55e-64
ENSG00000136261	4009.17	-0.789557	0.0462023	-17.0891	1.79e-65	6.74e-64
ENSG00000131979	476.692	1.04865	0.0613675	17.088	1.82e-65	6.86e-64
ENSG00000107130	972.577	-0.835709	0.0489207	-17.0829	1.99e-65	7.47e-64
ENSG00000115904	2969.13	0.946578	0.0554222	17.0794	2.11e-65	7.93e-64
ENSG00000197142	612.487	4.55009	0.26645	17.0767	2.21e-65	8.29e-64
ENSG00000279296	56.434	5.56166	0.32585	17.0682	2.56e-65	9.58e-64
ENSG00000063180	1037.99	0.940123	0.0550908	17.065	2.71e-65	1.01e-63
ENSG00000165912	1597.54	-0.676606	0.0396542	-17.0626	2.82e-65	1.05e-63
ENSG00000089685	5645.05	-0.620187	0.0363665	-17.0538	3.28e-65	1.22e-63
ENSG00000113916	2938.29	2.08785	0.122535	17.0388	4.24e-65	1.58e-63
ENSG00000107968	2340.81	0.864409	0.0507483	17.0333	4.65e-65	1.73e-63
ENSG00000163938	3867.02	-0.613993	0.036075	-17.0199	5.85e-65	2.17e-63
ENSG00000181789	5183.18	0.567861	0.03342	16.9916	9.47e-65	3.51e-63
ENSG00000258586	76.2604	2.64653	0.155792	16.9876	1.01e-64	3.75e-63
ENSG00000146731	12900.7	-0.533875	0.0314281	-16.9872	1.02e-64	3.77e-63
ENSG00000164024	1824.94	-0.615647	0.0362764	-16.971	1.35e-64	4.96e-63
ENSG00000137198	68.0319	2.86925	0.169175	16.9603	1.62e-64	5.95e-63
ENSG00000100902	887.789	1.00945	0.0595574	16.9492	1.95e-64	7.18e-63
ENSG00000198624	352.631	1.37432	0.0811385	16.9379	2.36e-64	8.69e-63
ENSG00000248290	57.1647	4.84541	0.28608	16.9372	2.39e-64	8.77e-63
ENSG00000143179	4520.6	-0.641846	0.0379196	-16.9265	2.87e-64	1.05e-62
ENSG00000249700	58.2988	3.33212	0.196911	16.922	3.1e-64	1.13e-62
ENSG00000029153	1218.38	0.687498	0.0406315	16.9203	3.19e-64	1.16e-62
ENSG00000130940	107.018	2.03458	0.120485	16.8865	5.65e-64	2.06e-62
ENSG00000250133	213.699	1.45773	0.0863308	16.8854	5.76e-64	2.1e-62
ENSG00000196586	650.129	1.05402	0.0624355	16.8817	6.13e-64	2.23e-62
ENSG00000116922	1278.92	-0.662726	0.0392604	-16.8803	6.29e-64	2.28e-62
ENSG00000087303	185.755	-1.59538	0.0945503	-16.8734	7.06e-64	2.56e-62
ENSG00000121039	13790.6	0.678301	0.0402362	16.858	9.17e-64	3.32e-62
ENSG00000143674	864.413	-0.911975	0.0541165	-16.8521	1.01e-63	3.67e-62
ENSG00000166025	2685.58	-0.696249	0.0413346	-16.8442	1.16e-63	4.18e-62
ENSG00000109452	63.7695	2.92918	0.17403	16.8314	1.44e-63	5.18e-62
ENSG00000109519	1579.72	-0.646219	0.0384337	-16.8138	1.93e-63	6.96e-62
ENSG00000114491	2315.91	-0.509897	0.0303504	-16.8003	2.43e-63	8.74e-62
ENSG00000100918	103.722	2.29348	0.136545	16.7965	2.59e-63	9.3e-62
ENSG00000178921	4698.55	-0.829094	0.0493768	-16.7911	2.83e-63	1.02e-61
ENSG00000146674	4022.03	1.31154	0.0781628	16.7796	3.44e-63	1.23e-61
ENSG00000173638	875.173	-1.17512	0.0700337	-16.7793	3.46e-63	1.24e-61
ENSG00000160216	2768.49	0.655643	0.0391367	16.7526	5.42e-63	1.94e-61
ENSG00000007933	88.2383	2.30545	0.13762	16.7523	5.45e-63	1.94e-61
ENSG00000152556	4339.13	-0.641669	0.03831	-16.7494	5.72e-63	2.04e-61
ENSG00000153904	1738.13	-1.02891	0.0614491	-16.744	6.26e-63	2.23e-61
ENSG00000162645	6354.51	4.95497	0.296003	16.7396	6.74e-63	2.4e-61
ENSG00000075142	1704.98	-0.730644	0.0436726	-16.73	7.92e-63	2.81e-61
ENSG00000151929	2354.08	-0.585025	0.0349871	-16.7212	9.19e-63	3.26e-61
ENSG00000117411	1917.72	-0.881819	0.052763	-16.7128	1.06e-62	3.74e-61
ENSG00000175224	3640.57	0.465125	0.0278358	16.7096	1.12e-62	3.95e-61
ENSG00000103067	1286.97	-0.910361	0.0545295	-16.6948	1.43e-62	5.04e-61
ENSG00000168807	2718.87	1.35093	0.080919	16.6949	1.43e-62	5.04e-61
ENSG00000130052	378.537	-1.12056	0.0671727	-16.6818	1.78e-62	6.26e-61
ENSG00000163755	1080.44	0.800884	0.0480224	16.6773	1.92e-62	6.74e-61
ENSG00000102316	4624.27	0.662572	0.039746	16.6701	2.16e-62	7.59e-61
ENSG00000180357	3622.7	0.64158	0.0385035	16.6629	2.44e-62	8.56e-61
ENSG00000149150	388.609	-1.11496	0.0669422	-16.6556	2.76e-62	9.65e-61
ENSG00000105559	451.304	1.32812	0.0797573	16.652	2.93e-62	1.02e-60
ENSG00000110172	2866.3	-0.976379	0.0587047	-16.632	4.08e-62	1.43e-60
ENSG00000123146	3152.15	0.753444	0.0453243	16.6234	4.72e-62	1.65e-60
ENSG00000069535	1725.19	-0.559025	0.0336465	-16.6147	5.46e-62	1.9e-60
ENSG00000185920	429.713	-1.13083	0.0680768	-16.6111	5.79e-62	2.02e-60
ENSG00000167721	3853.19	-0.61453	0.0370043	-16.607	6.21e-62	2.16e-60
ENSG00000168309	49.412	5.09348	0.306764	16.6039	6.53e-62	2.27e-60
ENSG00000127507	243.117	-1.61425	0.097235	-16.6015	6.79e-62	2.35e-60
ENSG00000196363	2956.53	-0.621225	0.0374997	-16.5661	1.22e-61	4.24e-60
ENSG00000117877	311.358	-1.34915	0.0814418	-16.5658	1.23e-61	4.26e-60
ENSG00000234754	61.0559	2.93974	0.177686	16.5446	1.75e-61	6.05e-60
ENSG00000101605	365.2	1.08422	0.0655347	16.5441	1.76e-61	6.08e-60
ENSG00000167920	1048.84	-0.92421	0.0558782	-16.5397	1.9e-61	6.54e-60
ENSG00000145604	2841.79	-0.771893	0.0466908	-16.532	2.16e-61	7.42e-60
ENSG00000136630	272.132	1.44068	0.0872059	16.5205	2.61e-61	8.97e-60
ENSG00000196684	49.2513	4.46548	0.27036	16.5168	2.78e-61	9.53e-60
ENSG00000228716	1281.84	-0.727408	0.0440783	-16.5026	3.51e-61	1.2e-59
ENSG00000167565	513.005	1.05533	0.0640643	16.473	5.74e-61	1.96e-59
ENSG00000176771	163.22	1.60848	0.0976647	16.4694	6.09e-61	2.08e-59
ENSG00000140044	441.113	0.999426	0.0607107	16.4621	6.87e-61	2.34e-59
ENSG00000164850	185.042	-1.52371	0.0925912	-16.4564	7.55e-61	2.57e-59
ENSG00000187260	82.0355	2.52086	0.153204	16.4543	7.82e-61	2.66e-59
ENSG00000234741	5304.44	-0.837707	0.0509889	-16.4292	1.18e-60	4.02e-59
ENSG00000135245	375.805	-1.1106	0.0676172	-16.4248	1.27e-60	4.32e-59
ENSG00000091127	1540.87	-1.05922	0.06451	-16.4195	1.39e-60	4.7e-59
ENSG00000135378	653.756	1.66867	0.101648	16.4163	1.46e-60	4.96e-59
ENSG00000163823	63.6831	2.79869	0.170508	16.4138	1.52e-60	5.15e-59
ENSG00000099917	2024.02	0.729276	0.0444539	16.4052	1.75e-60	5.93e-59
ENSG00000107937	4072.8	-0.56006	0.034194	-16.3789	2.71e-60	9.13e-59
ENSG00000154767	1120.37	0.650923	0.0397452	16.3774	2.77e-60	9.34e-59
ENSG00000144231	1701	-0.581346	0.0355028	-16.3747	2.9e-60	9.76e-59
ENSG00000165732	11518.2	-0.688455	0.0420486	-16.3728	2.99e-60	1e-58
ENSG00000159399	8318.7	1.32236	0.0808076	16.3644	3.44e-60	1.15e-58
ENSG00000152455	1188.46	-0.732671	0.044824	-16.3455	4.68e-60	1.57e-58
ENSG00000128510	4116.7	-1.00077	0.0612316	-16.344	4.8e-60	1.61e-58
ENSG00000183891	614.737	0.932451	0.057096	16.3313	5.91e-60	1.98e-58
ENSG00000125966	100.859	-2.3274	0.142701	-16.3096	8.43e-60	2.82e-58
ENSG00000266970	142.796	1.77097	0.108614	16.3052	9.06e-60	3.02e-58
ENSG00000280254	208.23	1.60986	0.0987715	16.2988	1.01e-59	3.35e-58
ENSG00000163395	4784.81	-3.11334	0.191049	-16.2961	1.05e-59	3.5e-58
ENSG00000156030	2840.7	0.881236	0.0540824	16.2943	1.08e-59	3.6e-58
ENSG00000143390	5539.89	0.908656	0.0557694	16.2931	1.1e-59	3.67e-58
ENSG00000213160	574.896	-0.910393	0.0558846	-16.2906	1.15e-59	3.82e-58
ENSG00000110455	872.759	0.812184	0.0498769	16.2838	1.29e-59	4.26e-58
ENSG00000163528	1096.57	-0.668083	0.0410311	-16.2824	1.32e-59	4.36e-58
ENSG00000128274	452.785	1.4168	0.087051	16.2756	1.47e-59	4.86e-58
ENSG00000130713	3231.03	-0.552963	0.0339806	-16.2729	1.54e-59	5.07e-58
ENSG00000136840	892.984	-0.980651	0.0602721	-16.2704	1.6e-59	5.27e-58
ENSG00000165480	1273.03	-0.727805	0.0447531	-16.2627	1.82e-59	5.97e-58
ENSG00000230457	2760.9	-0.612461	0.0376623	-16.2619	1.84e-59	6.04e-58
ENSG00000280987	185.697	-1.4754	0.0907772	-16.253	2.13e-59	6.98e-58
ENSG00000145632	2910.89	0.621142	0.0382254	16.2495	2.25e-59	7.39e-58
ENSG00000122643	1144.09	1.00217	0.0617349	16.2335	2.92e-59	9.57e-58
ENSG00000106052	2983.23	0.640856	0.0394868	16.2296	3.11e-59	1.02e-57
ENSG00000148834	3102.36	0.575308	0.0354576	16.2253	3.34e-59	1.09e-57
ENSG00000151611	193.469	1.51279	0.093282	16.2174	3.8e-59	1.24e-57
ENSG00000157600	2789.79	0.668428	0.0412222	16.2153	3.93e-59	1.28e-57
ENSG00000165506	887.774	-0.685533	0.042284	-16.2126	4.11e-59	1.34e-57
ENSG00000228742	72.518	2.68255	0.165478	16.211	4.22e-59	1.37e-57
ENSG00000135821	8787.05	0.735246	0.0454366	16.1818	6.78e-59	2.2e-57
ENSG00000087266	1050.34	0.936581	0.0579407	16.1645	8.98e-59	2.91e-57
ENSG00000182459	210.013	1.41995	0.087882	16.1574	1.01e-58	3.26e-57
ENSG00000079257	184.807	1.35227	0.0837066	16.1549	1.05e-58	3.39e-57
ENSG00000160796	1453.99	-0.884754	0.0548235	-16.1382	1.37e-58	4.44e-57
ENSG00000132003	526.779	1.09924	0.0681766	16.1234	1.75e-58	5.63e-57
ENSG00000180801	233.625	1.32149	0.0819651	16.1226	1.77e-58	5.7e-57
ENSG00000146021	341.229	1.17397	0.0728742	16.1096	2.18e-58	7.03e-57
ENSG00000235568	46.8272	4.3409	0.269664	16.0974	2.66e-58	8.55e-57
ENSG00000278619	870.933	-0.872378	0.0542126	-16.0918	2.91e-58	9.35e-57
ENSG00000139800	484.715	-1.05406	0.0655231	-16.0868	3.16e-58	1.01e-56
ENSG00000186687	740.94	-1.18287	0.073539	-16.085	3.25e-58	1.04e-56
ENSG00000247844	8864.81	-1.24141	0.0772212	-16.076	3.76e-58	1.2e-56
ENSG00000133943	1434.52	1.08577	0.0675811	16.0662	4.41e-58	1.41e-56
ENSG00000184916	1023.19	-1.0474	0.0652394	-16.0547	5.3e-58	1.69e-56
ENSG00000112282	806.122	0.794798	0.0495069	16.0543	5.33e-58	1.7e-56
ENSG00000043355	405.031	-1.23368	0.076845	-16.0541	5.35e-58	1.7e-56
ENSG00000197747	8412.55	-0.457837	0.0285217	-16.0523	5.51e-58	1.75e-56
ENSG00000075945	1611.99	0.672318	0.0418884	16.0502	5.7e-58	1.81e-56
ENSG00000151327	1417.69	0.578861	0.036074	16.0465	6.05e-58	1.92e-56
ENSG00000110881	670.692	-1.11733	0.0696576	-16.0403	6.69e-58	2.12e-56
ENSG00000132341	20846.1	-0.479745	0.0299275	-16.0302	7.86e-58	2.49e-56
ENSG00000229474	66.2758	3.14328	0.196184	16.0221	8.96e-58	2.83e-56
ENSG00000120899	125.793	1.71691	0.107216	16.0135	1.03e-57	3.24e-56
ENSG00000123213	3284.5	-0.70536	0.0440478	-16.0135	1.03e-57	3.24e-56
ENSG00000182704	4985.04	0.955652	0.05969	16.0103	1.08e-57	3.41e-56
ENSG00000170852	2242.87	0.546149	0.0341165	16.0084	1.12e-57	3.51e-56
ENSG00000136718	2324.17	-0.820843	0.0512958	-16.0022	1.23e-57	3.88e-56
ENSG00000124207	11956.5	-0.579699	0.0362469	-15.9931	1.43e-57	4.48e-56
ENSG00000233214	45.4975	4.69607	0.293661	15.9914	1.47e-57	4.59e-56
ENSG00000133627	318.565	-1.09215	0.0683496	-15.9789	1.79e-57	5.61e-56
ENSG00000185088	4134.18	1.20744	0.0756215	15.9669	2.17e-57	6.8e-56
ENSG00000253276	307.227	1.24923	0.0782641	15.9617	2.36e-57	7.38e-56
ENSG00000277443	1928.1	-1.31829	0.0825935	-15.9612	2.38e-57	7.42e-56
ENSG00000167114	1605.28	-0.813602	0.0509926	-15.9553	2.62e-57	8.15e-56
ENSG00000125485	1085.1	-0.648912	0.0407041	-15.9422	3.23e-57	1e-55
ENSG00000130487	43.7324	4.59513	0.288252	15.9414	3.27e-57	1.02e-55
ENSG00000143319	2722.01	-0.522539	0.0327867	-15.9375	3.48e-57	1.08e-55
ENSG00000086475	2344.97	-0.543052	0.0340808	-15.9342	3.67e-57	1.14e-55
ENSG00000129347	1561.96	-0.653889	0.0410881	-15.9143	5.04e-57	1.56e-55
ENSG00000105327	427.153	1.24137	0.0781756	15.8793	8.82e-57	2.73e-55
ENSG00000126790	999.632	0.97729	0.0615904	15.8676	1.06e-56	3.29e-55
ENSG00000255221	44.3905	5.26398	0.331748	15.8674	1.07e-56	3.29e-55
ENSG00000145220	976.612	-1.13814	0.0717508	-15.8624	1.15e-56	3.56e-55
ENSG00000196535	1954.72	1.1209	0.0706737	15.8602	1.2e-56	3.68e-55
ENSG00000143942	592.933	-1.10672	0.0698242	-15.8501	1.4e-56	4.32e-55
ENSG00000125772	976.248	0.789803	0.0498334	15.8489	1.43e-56	4.4e-55
ENSG00000073060	6923.75	-0.698381	0.044088	-15.8406	1.63e-56	5.01e-55
ENSG00000107796	112.936	2.34614	0.148206	15.8303	1.92e-56	5.89e-55
ENSG00000178409	493.174	-1.05813	0.0668513	-15.8281	1.99e-56	6.1e-55
ENSG00000119487	4135.09	-0.446491	0.0282104	-15.8272	2.02e-56	6.18e-55
ENSG00000100426	964.158	-0.707993	0.0447476	-15.8219	2.2e-56	6.71e-55
ENSG00000088298	1384.18	0.636012	0.0402218	15.8126	2.55e-56	7.77e-55
ENSG00000074370	199.384	1.31702	0.0832951	15.8116	2.59e-56	7.89e-55
ENSG00000165802	1468.83	-0.920668	0.0582438	-15.8071	2.78e-56	8.46e-55
ENSG00000185722	3646.61	0.645969	0.0408775	15.8026	2.99e-56	9.08e-55
ENSG00000172123	907.929	0.77198	0.0489232	15.7794	4.31e-56	1.31e-54
ENSG00000214872	102.534	5.09795	0.323246	15.7711	4.92e-56	1.49e-54
ENSG00000236901	287.373	-1.26101	0.0799753	-15.7675	5.21e-56	1.58e-54
ENSG00000163191	11313.7	0.530111	0.033662	15.7481	7.08e-56	2.14e-54
ENSG00000162241	1074.34	1.33143	0.0846956	15.7202	1.1e-55	3.32e-54
ENSG00000166226	8735.3	-0.567471	0.0361117	-15.7143	1.21e-55	3.64e-54
ENSG00000006327	732.476	-1.34457	0.0856341	-15.7013	1.48e-55	4.47e-54
ENSG00000153071	10140.8	-0.400826	0.0255306	-15.6998	1.52e-55	4.57e-54
ENSG00000255112	2783.77	0.592152	0.037734	15.6928	1.69e-55	5.1e-54
ENSG00000227036	59.004	2.99471	0.190926	15.6852	1.91e-55	5.74e-54
ENSG00000054598	4467.35	0.635033	0.0405246	15.6703	2.41e-55	7.25e-54
ENSG00000025772	2913.64	-0.483854	0.0309029	-15.6572	2.97e-55	8.9e-54
ENSG00000129680	683.69	-0.891072	0.0569598	-15.6439	3.66e-55	1.1e-53
ENSG00000152049	1726.65	0.706498	0.0451691	15.6412	3.82e-55	1.14e-53
ENSG00000171497	1083.05	-0.799688	0.0511411	-15.6369	4.08e-55	1.22e-53
ENSG00000073536	1401.66	-0.91162	0.058343	-15.6252	4.9e-55	1.46e-53
ENSG00000179583	1918.05	5.2292	0.334786	15.6195	5.36e-55	1.6e-53
ENSG00000134222	2389.22	0.686097	0.043926	15.6194	5.37e-55	1.6e-53
ENSG00000254154	41.3707	5.01956	0.321442	15.6157	5.69e-55	1.69e-53
ENSG00000180011	767.601	-0.688911	0.0441175	-15.6154	5.72e-55	1.7e-53
ENSG00000129744	122.846	4.56582	0.292475	15.611	6.13e-55	1.82e-53
ENSG00000120694	5264.78	-0.667095	0.0427384	-15.6088	6.34e-55	1.88e-53
ENSG00000183726	1647.21	0.550726	0.0352866	15.6072	6.5e-55	1.93e-53
ENSG00000115758	9114.58	-0.826692	0.0529819	-15.6033	6.91e-55	2.05e-53
ENSG00000127920	2103.16	-0.609713	0.039168	-15.5666	1.23e-54	3.63e-53
ENSG00000068028	1159.68	-0.626461	0.0402488	-15.5647	1.26e-54	3.73e-53
ENSG00000134333	67559.6	-0.527574	0.0339138	-15.5563	1.44e-54	4.25e-53
ENSG00000183010	2190.42	-0.756042	0.0486106	-15.553	1.52e-54	4.47e-53
ENSG00000170153	1085.12	1.00901	0.0649182	15.5427	1.78e-54	5.24e-53
ENSG00000166326	8354.56	0.38449	0.0247485	15.5359	1.98e-54	5.83e-53
ENSG00000100271	131.322	1.59333	0.102592	15.5308	2.15e-54	6.31e-53
ENSG00000223401	67.8756	2.79774	0.180171	15.5283	2.23e-54	6.55e-53
ENSG00000211448	2240.26	0.819783	0.0528037	15.5251	2.35e-54	6.87e-53
ENSG00000139194	237.513	1.42146	0.0916762	15.5053	3.2e-54	9.35e-53
ENSG00000174371	2405.47	-0.599842	0.0387308	-15.4875	4.22e-54	1.23e-52
ENSG00000228612	1460.82	1.41387	0.0913595	15.4759	5.04e-54	1.47e-52
ENSG00000123505	3684.08	-0.771628	0.0499068	-15.4614	6.32e-54	1.84e-52
ENSG00000033050	4413.4	-0.575437	0.0372318	-15.4555	6.92e-54	2.02e-52
ENSG00000115993	1192.65	-0.615888	0.0398923	-15.4388	8.98e-54	2.61e-52
ENSG00000141385	2612.22	-0.493447	0.0319729	-15.4333	9.78e-54	2.84e-52
ENSG00000171004	1041.87	-0.767164	0.0497374	-15.4243	1.12e-53	3.27e-52
ENSG00000114796	1059.97	1.0566	0.0685389	15.4161	1.28e-53	3.7e-52
ENSG00000221926	1228.91	-0.683415	0.0443569	-15.4072	1.46e-53	4.24e-52
ENSG00000132256	3145.52	1.26769	0.0822812	15.4069	1.47e-53	4.26e-52
ENSG00000165240	1182.57	0.75613	0.0490804	15.4059	1.49e-53	4.32e-52
ENSG00000254838	45.8237	4.37065	0.283766	15.4023	1.58e-53	4.56e-52
ENSG00000277972	1188.76	-0.800553	0.051986	-15.3994	1.65e-53	4.77e-52
ENSG00000253525	131.163	4.07333	0.264596	15.3945	1.78e-53	5.13e-52
ENSG00000076248	4271.07	-0.720218	0.0468251	-15.381	2.19e-53	6.32e-52
ENSG00000254287	39.251	5.21973	0.339379	15.3802	2.22e-53	6.39e-52
ENSG00000113248	141.575	1.67718	0.109078	15.376	2.37e-53	6.81e-52
ENSG00000162377	3713.55	-0.594515	0.0386684	-15.3747	2.42e-53	6.95e-52
ENSG00000135596	228.55	1.31483	0.0855475	15.3696	2.62e-53	7.51e-52
ENSG00000155846	328.936	-1.05914	0.0689237	-15.3669	2.73e-53	7.82e-52
ENSG00000119655	1888.54	0.610043	0.0397011	15.3659	2.77e-53	7.93e-52
ENSG00000134508	701.074	-1.40592	0.0915441	-15.3579	3.14e-53	8.96e-52
ENSG00000183741	5454.56	-0.555543	0.0361916	-15.35	3.54e-53	1.01e-51
ENSG00000159459	1662.11	0.776113	0.0505619	15.3497	3.56e-53	1.01e-51
ENSG00000144283	1566.29	-0.799947	0.0521253	-15.3466	3.73e-53	1.06e-51
ENSG00000140534	2266.35	-0.691839	0.0451543	-15.3217	5.48e-53	1.56e-51
ENSG00000105402	815.984	0.777047	0.0507316	15.3168	5.9e-53	1.68e-51
ENSG00000108828	2560.64	-0.698053	0.0455755	-15.3164	5.94e-53	1.69e-51
ENSG00000135697	39.1495	4.79204	0.312872	15.3163	5.95e-53	1.69e-51
ENSG00000197892	444.079	0.952307	0.0621854	15.314	6.17e-53	1.75e-51
ENSG00000256967	180.238	1.57146	0.102694	15.3023	7.38e-53	2.09e-51
ENSG00000137955	4046.05	-0.635649	0.0415474	-15.2994	7.72e-53	2.18e-51
ENSG00000083457	616.427	-0.994275	0.0650817	-15.2773	1.08e-52	3.06e-51
ENSG00000182307	5535.25	-0.460236	0.0301342	-15.2729	1.16e-52	3.27e-51
ENSG00000131069	2441.47	1.39886	0.091626	15.2671	1.27e-52	3.57e-51
ENSG00000163069	976.096	0.726416	0.0475966	15.2619	1.37e-52	3.86e-51
ENSG00000121966	712.142	-2.12108	0.138984	-15.2613	1.38e-52	3.89e-51
ENSG00000134321	43.3854	4.30963	0.282446	15.2582	1.45e-52	4.08e-51
ENSG00000257956	349.903	-1.08269	0.0709666	-15.2563	1.49e-52	4.19e-51
ENSG00000106605	1342.85	0.594486	0.0389704	15.2548	1.53e-52	4.29e-51
ENSG00000156026	1434.7	-0.592911	0.0388726	-15.2527	1.58e-52	4.43e-51
ENSG00000171490	8109.78	-0.539979	0.0354041	-15.2519	1.6e-52	4.47e-51
ENSG00000033178	1935.24	0.83747	0.0549344	15.2449	1.78e-52	4.97e-51
ENSG00000184719	1155.46	-0.948343	0.0622695	-15.2296	2.25e-52	6.28e-51
ENSG00000160124	593.352	-0.877641	0.0576713	-15.218	2.69e-52	7.49e-51
ENSG00000118640	2197.46	0.586206	0.0385438	15.2088	3.09e-52	8.61e-51
ENSG00000155962	262.578	5.01925	0.33021	15.2002	3.53e-52	9.81e-51
ENSG00000101447	3077.49	-0.698873	0.0459876	-15.197	3.7e-52	1.03e-50
ENSG00000223784	96.0998	-2.15595	0.142014	-15.1813	4.71e-52	1.31e-50
ENSG00000156970	3371.26	-0.603011	0.0397458	-15.1717	5.44e-52	1.51e-50
ENSG00000134779	3706.4	0.455328	0.0300125	15.1713	5.48e-52	1.52e-50
ENSG00000145476	108.437	1.84563	0.121767	15.157	6.81e-52	1.88e-50
ENSG00000236104	666.08	0.788311	0.0520193	15.1542	7.11e-52	1.96e-50
ENSG00000188554	6356.51	0.472726	0.0311986	15.1521	7.33e-52	2.03e-50
ENSG00000055332	5216.41	0.754986	0.0498744	15.1378	9.13e-52	2.52e-50
ENSG00000227098	37.9628	4.6778	0.309296	15.124	1.12e-51	3.1e-50
ENSG00000109046	2195.3	0.526279	0.0348331	15.1086	1.42e-51	3.91e-50
ENSG00000084774	4283.52	-0.797692	0.0528167	-15.103	1.55e-51	4.26e-50
ENSG00000140092	2300.72	2.03316	0.134798	15.083	2.1e-51	5.76e-50
ENSG00000140396	1680.95	0.876218	0.0580946	15.0826	2.11e-51	5.79e-50
ENSG00000104760	1408.62	1.38823	0.0920722	15.0776	2.27e-51	6.23e-50
ENSG00000038427	39.6515	4.01455	0.266354	15.0722	2.47e-51	6.76e-50
ENSG00000162670	600.902	0.75408	0.0500501	15.0665	2.69e-51	7.36e-50
ENSG00000132613	748.505	-0.764179	0.0507249	-15.0652	2.75e-51	7.5e-50
ENSG00000163468	19876.9	-0.429696	0.0285263	-15.0632	2.83e-51	7.73e-50
ENSG00000178075	140.855	1.49172	0.0990883	15.0545	3.23e-51	8.8e-50
ENSG00000105707	66.5663	2.60498	0.17315	15.0447	3.74e-51	1.02e-49
ENSG00000059573	3816.2	-0.492477	0.0327698	-15.0284	4.79e-51	1.3e-49
ENSG00000176595	459.322	-1.13559	0.0755855	-15.0239	5.12e-51	1.39e-49
ENSG00000104131	4674.76	-0.724971	0.0482918	-15.0123	6.1e-51	1.66e-49
ENSG00000143375	225.598	-1.47745	0.0984164	-15.0123	6.1e-51	1.66e-49
ENSG00000132361	6809.51	-0.748632	0.0498683	-15.0122	6.11e-51	1.66e-49
ENSG00000163635	1088.27	0.705578	0.047027	15.0037	6.94e-51	1.88e-49
ENSG00000102524	39.1046	4.48453	0.298973	14.9998	7.36e-51	1.99e-49
ENSG00000013306	7974.19	-0.595873	0.0398039	-14.9702	1.15e-50	3.11e-49
ENSG00000215305	913.203	0.702825	0.0469696	14.9634	1.27e-50	3.44e-49
ENSG00000067596	4349.53	0.391013	0.02614	14.9584	1.37e-50	3.7e-49
ENSG00000138399	796.641	-0.850343	0.0568664	-14.9533	1.48e-50	3.99e-49
ENSG00000126583	47.2206	3.20683	0.214716	14.9352	1.94e-50	5.23e-49
ENSG00000114698	438.888	1.38014	0.0924146	14.9342	1.97e-50	5.31e-49
ENSG00000062485	6506.75	-0.494303	0.0331042	-14.9317	2.05e-50	5.51e-49
ENSG00000004468	65.3293	4.86729	0.325997	14.9305	2.09e-50	5.6e-49
ENSG00000058804	3404.28	-0.738156	0.0494476	-14.928	2.17e-50	5.81e-49
ENSG00000167311	189.886	1.99953	0.134046	14.9168	2.56e-50	6.87e-49
ENSG00000258445	662.716	-0.765253	0.0513103	-14.9142	2.66e-50	7.13e-49
ENSG00000267680	351.59	0.972715	0.0652688	14.9032	3.14e-50	8.4e-49
ENSG00000178035	5916.89	-0.627531	0.0421236	-14.8974	3.43e-50	9.16e-49
ENSG00000171453	1095.5	-0.636788	0.0427566	-14.8933	3.64e-50	9.71e-49
ENSG00000141837	50.8859	2.88721	0.193929	14.888	3.94e-50	1.05e-48
ENSG00000170577	1079.76	-0.870569	0.0584844	-14.8855	4.1e-50	1.09e-48
ENSG00000134202	658.661	-0.786744	0.0528616	-14.8831	4.25e-50	1.13e-48
ENSG00000110318	619.861	1.00404	0.0674639	14.8826	4.28e-50	1.14e-48
ENSG00000147224	6026.59	-0.459336	0.0308839	-14.873	4.94e-50	1.31e-48
ENSG00000175482	210.167	1.21049	0.0814326	14.8649	5.57e-50	1.48e-48
ENSG00000188064	2631.21	-1.11642	0.0751179	-14.8623	5.79e-50	1.53e-48
ENSG00000177409	5198.14	4.83946	0.325915	14.8488	7.08e-50	1.87e-48
ENSG00000116863	1201.59	0.668203	0.0450446	14.8343	8.8e-50	2.33e-48
ENSG00000171067	1943.74	-0.587991	0.0396438	-14.8319	9.11e-50	2.41e-48
ENSG00000126456	1439.95	0.771091	0.0519935	14.8305	9.3e-50	2.45e-48
ENSG00000114019	2681.39	0.684027	0.0461414	14.8246	1.02e-49	2.68e-48
ENSG00000168502	1024.05	-0.656723	0.0443314	-14.8139	1.19e-49	3.14e-48
ENSG00000159200	591.197	0.844365	0.0570638	14.7969	1.53e-49	4.04e-48
ENSG00000197818	1285.16	0.695975	0.0470457	14.7936	1.61e-49	4.23e-48
ENSG00000158411	1035.65	0.681847	0.0460971	14.7915	1.66e-49	4.36e-48
ENSG00000181163	14923.3	-0.742037	0.0502084	-14.7791	2e-49	5.24e-48
ENSG00000152223	993.676	0.82459	0.0558828	14.7557	2.83e-49	7.41e-48
ENSG00000176907	4134.8	1.69752	0.115196	14.7359	3.79e-49	9.92e-48
ENSG00000111057	17539.2	-0.495307	0.0336208	-14.7321	4.01e-49	1.05e-47
ENSG00000111540	6301.51	0.531837	0.0361385	14.7166	5.04e-49	1.32e-47
ENSG00000113263	79.768	5.1877	0.352563	14.7142	5.22e-49	1.36e-47
ENSG00000135211	773.528	0.694161	0.0471926	14.7091	5.64e-49	1.47e-47
ENSG00000145780	1082.9	1.04207	0.0708637	14.7053	5.96e-49	1.55e-47
ENSG00000116120	2245.78	-0.564396	0.0383824	-14.7045	6.03e-49	1.57e-47
ENSG00000176273	596.984	-0.839363	0.0570979	-14.7004	6.4e-49	1.67e-47
ENSG00000189233	36.3591	4.33736	0.295054	14.7002	6.43e-49	1.67e-47
ENSG00000130962	1291.3	0.931887	0.0634136	14.6954	6.9e-49	1.79e-47
ENSG00000156500	306.785	1.05779	0.0720067	14.6902	7.45e-49	1.93e-47
ENSG00000067113	471.269	0.91809	0.0625849	14.6695	1.01e-48	2.62e-47
ENSG00000070814	7106.03	-0.76106	0.0518805	-14.6695	1.01e-48	2.62e-47
ENSG00000067369	3059.73	0.418033	0.0285079	14.6638	1.1e-48	2.84e-47
ENSG00000131370	1148.01	0.648041	0.0441936	14.6637	1.1e-48	2.84e-47
ENSG00000224877	1281.88	-0.631424	0.0430664	-14.6616	1.14e-48	2.93e-47
ENSG00000177192	1380.82	-0.777769	0.0530493	-14.6612	1.14e-48	2.94e-47
ENSG00000141569	1862.64	-0.749072	0.0510965	-14.6599	1.16e-48	3e-47
ENSG00000118707	1071.37	-0.783573	0.0534685	-14.6548	1.25e-48	3.23e-47
ENSG00000047346	886.527	0.991042	0.0676878	14.6414	1.53e-48	3.93e-47
ENSG00000014914	246.051	1.16291	0.0794686	14.6335	1.72e-48	4.4e-47
ENSG00000274605	259.17	-1.13344	0.077455	-14.6336	1.72e-48	4.4e-47
ENSG00000188157	11105.9	1.10143	0.0752848	14.6302	1.8e-48	4.62e-47
ENSG00000185070	381.785	-0.946642	0.0647096	-14.6291	1.83e-48	4.69e-47
ENSG00000074582	1258.35	-0.639638	0.0437517	-14.6197	2.1e-48	5.37e-47
ENSG00000215284	1123.46	0.744031	0.0508981	14.6181	2.15e-48	5.5e-47
ENSG00000122952	4524.26	-0.418084	0.0286069	-14.6148	2.26e-48	5.77e-47
ENSG00000113739	2041.72	-0.975451	0.0667559	-14.6122	2.35e-48	5.99e-47
ENSG00000120341	36.6843	4.97339	0.340393	14.6107	2.4e-48	6.11e-47
ENSG00000164715	2289.07	0.548548	0.03759	14.5929	3.11e-48	7.93e-47
ENSG00000131016	25167.6	1.6859	0.11555	14.5903	3.24e-48	8.24e-47
ENSG00000079263	37.2437	4.6692	0.320159	14.584	3.55e-48	9.02e-47
ENSG00000153561	2560.95	-0.617515	0.0423472	-14.5822	3.65e-48	9.25e-47
ENSG00000234176	377.775	-1.04656	0.0718048	-14.575	4.05e-48	1.03e-46
ENSG00000128944	2632.39	-0.588053	0.0403481	-14.5745	4.08e-48	1.03e-46
ENSG00000125841	1648.93	0.769851	0.0528484	14.5672	4.54e-48	1.15e-46
ENSG00000184922	2036.15	0.874182	0.0600197	14.5649	4.7e-48	1.19e-46
ENSG00000136643	1448.85	0.957369	0.0657352	14.564	4.76e-48	1.2e-46
ENSG00000143013	956.891	0.845705	0.0580747	14.5624	4.87e-48	1.23e-46
ENSG00000108424	23326.1	-0.445513	0.030595	-14.5616	4.93e-48	1.24e-46
ENSG00000156219	35.1195	4.48931	0.308412	14.5562	5.33e-48	1.34e-46
ENSG00000256347	225.393	1.36821	0.093996	14.556	5.35e-48	1.35e-46
ENSG00000167695	1167.58	-0.726186	0.0499029	-14.552	5.67e-48	1.43e-46
ENSG00000101220	1421.34	-1.00784	0.0692701	-14.5494	5.89e-48	1.48e-46
ENSG00000146373	490.173	1.02319	0.0703313	14.5482	6e-48	1.5e-46
ENSG00000116396	297.104	-1.05109	0.0722604	-14.5458	6.21e-48	1.56e-46
ENSG00000108840	2226.42	0.776872	0.0534645	14.5306	7.75e-48	1.94e-46
ENSG00000161542	2100.92	0.587549	0.040446	14.5268	8.2e-48	2.05e-46
ENSG00000185414	2236.77	-0.571042	0.0393193	-14.5232	8.64e-48	2.16e-46
ENSG00000078114	153.187	1.7795	0.12264	14.51	1.05e-47	2.61e-46
ENSG00000143850	362.512	1.66549	0.114791	14.5088	1.07e-47	2.66e-46
ENSG00000170100	916.655	-0.628216	0.0433117	-14.5045	1.13e-47	2.83e-46
ENSG00000155380	7205.68	-0.651042	0.0449303	-14.49	1.4e-47	3.49e-46
ENSG00000104368	85.4433	-2.16214	0.149288	-14.483	1.55e-47	3.86e-46
ENSG00000180628	2377.45	0.756281	0.052239	14.4773	1.69e-47	4.19e-46
ENSG00000125657	1847.19	1.82757	0.126247	14.4762	1.71e-47	4.26e-46
ENSG00000068697	4480.68	0.526673	0.0363824	14.476	1.72e-47	4.26e-46
ENSG00000146166	150.551	1.32904	0.0918317	14.4725	1.81e-47	4.48e-46
ENSG00000261644	35.0804	4.6169	0.319199	14.464	2.05e-47	5.06e-46
ENSG00000120942	1440.02	-0.697607	0.0482376	-14.4619	2.11e-47	5.22e-46
ENSG00000068654	3786.72	-0.4939	0.0341561	-14.4601	2.17e-47	5.35e-46
ENSG00000197321	2870.9	-0.623787	0.0431454	-14.4578	2.24e-47	5.53e-46
ENSG00000173786	4830.09	0.631746	0.0437031	14.4554	2.32e-47	5.72e-46
ENSG00000244043	487.797	1.25294	0.0866906	14.453	2.4e-47	5.92e-46
ENSG00000046651	1543.87	0.565123	0.0391166	14.4471	2.61e-47	6.43e-46
ENSG00000214013	553.681	0.846574	0.0586063	14.4451	2.69e-47	6.62e-46
ENSG00000138031	2230.32	0.851621	0.0589783	14.4396	2.92e-47	7.17e-46
ENSG00000114166	592.313	1.07957	0.0747678	14.4389	2.94e-47	7.23e-46
ENSG00000163006	617.973	-0.879777	0.0609861	-14.4259	3.56e-47	8.73e-46
ENSG00000132170	182.714	-1.41415	0.098053	-14.4223	3.75e-47	9.18e-46
ENSG00000150991	23809.4	0.536571	0.0372221	14.4154	4.14e-47	1.01e-45
ENSG00000155792	132.294	-1.46267	0.101471	-14.4147	4.18e-47	1.02e-45
ENSG00000198826	4344.58	-0.83178	0.0577629	-14.3999	5.18e-47	1.27e-45
ENSG00000173473	6117.64	-0.510756	0.0354927	-14.3904	5.94e-47	1.45e-45
ENSG00000005100	2941.99	-0.551092	0.038307	-14.3862	6.32e-47	1.54e-45
ENSG00000242125	3994.06	-0.619412	0.0430951	-14.3731	7.63e-47	1.86e-45
ENSG00000110713	15909.5	-0.340467	0.0237019	-14.3645	8.64e-47	2.1e-45
ENSG00000157827	1042.19	0.755679	0.0526342	14.3572	9.6e-47	2.34e-45
ENSG00000167034	253.626	1.03351	0.0719964	14.355	9.91e-47	2.41e-45
ENSG00000162736	4549.04	0.458837	0.031973	14.3508	1.05e-46	2.56e-45
ENSG00000137177	1819.59	0.576389	0.0402154	14.3326	1.37e-46	3.32e-45
ENSG00000185338	323.428	4.96516	0.346486	14.3301	1.42e-46	3.44e-45
ENSG00000072310	4801.48	0.910044	0.0635232	14.3262	1.5e-46	3.64e-45
ENSG00000128283	2066.5	-0.786298	0.0548874	-14.3256	1.51e-46	3.66e-45
ENSG00000143476	3234.16	-0.563971	0.039372	-14.3242	1.55e-46	3.74e-45
ENSG00000100522	1223.67	-0.904654	0.0632023	-14.3136	1.8e-46	4.34e-45
ENSG00000111641	3601.35	-0.570731	0.0398761	-14.3126	1.83e-46	4.4e-45
ENSG00000132763	1183.31	-0.572216	0.0399886	-14.3095	1.91e-46	4.6e-45
ENSG00000143870	8034.45	0.399862	0.0279482	14.3072	1.97e-46	4.75e-45
ENSG00000148229	7440.65	-0.443259	0.030991	-14.3028	2.1e-46	5.06e-45
ENSG00000205356	851.205	0.778895	0.0544857	14.2954	2.34e-46	5.62e-45
ENSG00000124104	388.703	0.923361	0.0645929	14.2951	2.35e-46	5.64e-45
ENSG00000139990	1706.15	0.456362	0.0319429	14.2868	2.64e-46	6.35e-45
ENSG00000132846	1248.38	-0.640892	0.044878	-14.2808	2.88e-46	6.92e-45
ENSG00000258713	34.9693	3.74857	0.262536	14.2783	2.99e-46	7.15e-45
ENSG00000116161	5693.75	-0.573556	0.0401793	-14.2749	3.14e-46	7.51e-45
ENSG00000163554	42.4292	4.90286	0.343689	14.2654	3.59e-46	8.59e-45
ENSG00000134569	316.496	-1.01924	0.0714491	-14.2653	3.6e-46	8.6e-45
ENSG00000164976	362.206	-0.98639	0.0691876	-14.2567	4.07e-46	9.72e-45
ENSG00000164951	425.262	0.896454	0.062885	14.2554	4.15e-46	9.89e-45
ENSG00000261618	35.3042	5.06323	0.355217	14.2539	4.24e-46	1.01e-44
ENSG00000103528	303.028	0.969272	0.068036	14.2465	4.72e-46	1.12e-44
ENSG00000027869	165.582	-1.54146	0.108306	-14.2325	5.76e-46	1.37e-44
ENSG00000172731	630.985	-0.829735	0.058309	-14.23	5.97e-46	1.42e-44
ENSG00000183048	667.352	-0.717836	0.0504505	-14.2285	6.1e-46	1.45e-44
ENSG00000214018	1690.23	-0.556052	0.0390925	-14.224	6.5e-46	1.54e-44
ENSG00000117395	2297.46	-0.713155	0.0501402	-14.2232	6.58e-46	1.56e-44
ENSG00000099290	985.443	0.748885	0.0526769	14.2166	7.23e-46	1.71e-44
ENSG00000148840	3340.37	-0.680089	0.0478449	-14.2144	7.45e-46	1.76e-44
ENSG00000188158	1587.55	0.897219	0.0631319	14.2118	7.74e-46	1.83e-44
ENSG00000054654	5399.22	0.969783	0.0682502	14.2092	8.03e-46	1.9e-44
ENSG00000122218	9953.93	0.437292	0.0307809	14.2066	8.34e-46	1.97e-44
ENSG00000099864	1013.91	1.13524	0.0799646	14.1968	9.59e-46	2.26e-44
ENSG00000138119	6260.03	0.704377	0.049615	14.1968	9.58e-46	2.26e-44
ENSG00000085721	1720.32	-0.597266	0.0420791	-14.1939	1e-45	2.35e-44
ENSG00000215256	481.505	-0.823427	0.0581566	-14.1588	1.65e-45	3.87e-44
ENSG00000043143	4951.58	0.707788	0.0499965	14.1567	1.7e-45	3.99e-44
ENSG00000249353	15404.8	-0.713087	0.0504114	-14.1453	2e-45	4.68e-44
ENSG00000164048	874.561	-0.634646	0.0448767	-14.142	2.09e-45	4.91e-44
ENSG00000145349	659.023	1.03176	0.0729833	14.1369	2.25e-45	5.27e-44
ENSG00000104133	2317.5	0.516916	0.0365717	14.1343	2.33e-45	5.46e-44
ENSG00000160932	8772.95	0.816812	0.0578379	14.1225	2.76e-45	6.46e-44
ENSG00000079691	1015.89	0.600378	0.0425178	14.1206	2.83e-45	6.62e-44
ENSG00000133026	9151.54	-0.345715	0.0244954	-14.1135	3.14e-45	7.32e-44
ENSG00000179218	29102.4	0.486445	0.0344854	14.1058	3.5e-45	8.16e-44
ENSG00000072041	895.8	-0.770163	0.0546789	-14.0852	4.68e-45	1.09e-43
ENSG00000144749	851.372	-0.835926	0.0594097	-14.0705	5.76e-45	1.34e-43
ENSG00000112110	1850.94	-0.470305	0.0334328	-14.0672	6.04e-45	1.41e-43
ENSG00000197077	5446.53	0.705271	0.0502011	14.0489	7.82e-45	1.82e-43
ENSG00000127824	1867.52	-0.944724	0.0672528	-14.0474	8e-45	1.86e-43
ENSG00000131467	8534.9	-0.349781	0.0249005	-14.0472	8.02e-45	1.86e-43
ENSG00000272669	163.24	1.34066	0.0954686	14.0429	8.51e-45	1.97e-43
ENSG00000113048	5695.69	-0.380599	0.0271095	-14.0393	8.96e-45	2.07e-43
ENSG00000102531	3252.25	0.958687	0.06829	14.0385	9.07e-45	2.1e-43
ENSG00000152147	922.808	-0.596735	0.042515	-14.0359	9.4e-45	2.17e-43
ENSG00000163171	527.415	0.79182	0.0564269	14.0327	9.84e-45	2.27e-43
ENSG00000074657	377.102	0.980349	0.0698803	14.029	1.04e-44	2.39e-43
ENSG00000165724	1405.05	-0.543709	0.0387618	-14.0269	1.07e-44	2.46e-43
ENSG00000129757	500.07	1.09483	0.0780994	14.0184	1.2e-44	2.77e-43
ENSG00000146411	51.6627	2.93915	0.209686	14.017	1.23e-44	2.83e-43
ENSG00000188636	3505.15	-0.459961	0.0328346	-14.0084	1.38e-44	3.18e-43
ENSG00000065427	10792.1	0.428465	0.0306035	14.0005	1.55e-44	3.55e-43
ENSG00000180758	423.015	-0.832405	0.0594973	-13.9906	1.78e-44	4.08e-43
ENSG00000152818	1289.72	1.04544	0.0747318	13.9892	1.81e-44	4.16e-43
ENSG00000259319	78.3002	1.94128	0.1388	13.9862	1.89e-44	4.34e-43
ENSG00000130529	208.23	1.10885	0.0792978	13.9833	1.97e-44	4.51e-43
ENSG00000107295	313.669	-1.02877	0.0736302	-13.9722	2.31e-44	5.27e-43
ENSG00000212766	578.957	-0.833781	0.0596834	-13.9701	2.37e-44	5.43e-43
ENSG00000164674	45.7401	2.81147	0.201258	13.9695	2.39e-44	5.47e-43
ENSG00000225422	767.918	0.615852	0.0440885	13.9685	2.43e-44	5.54e-43
ENSG00000007968	1327.71	-0.628955	0.0450276	-13.9682	2.44e-44	5.56e-43
ENSG00000165272	10261.6	0.436095	0.0312216	13.9677	2.45e-44	5.59e-43
ENSG00000183255	2341.52	-0.425039	0.0304353	-13.9653	2.54e-44	5.77e-43
ENSG00000124802	872.87	-0.896327	0.0642482	-13.951	3.1e-44	7.05e-43
ENSG00000159256	680.778	0.926715	0.0664381	13.9485	3.21e-44	7.3e-43
ENSG00000138433	655.06	0.750607	0.0538169	13.9474	3.26e-44	7.41e-43
ENSG00000152767	2254.14	-0.563833	0.0404352	-13.9441	3.42e-44	7.75e-43
ENSG00000179241	1063.81	-1.11332	0.0798597	-13.941	3.57e-44	8.09e-43
ENSG00000143341	129.963	1.66554	0.119484	13.9394	3.65e-44	8.26e-43
ENSG00000120217	1103.13	4.30307	0.308742	13.9374	3.75e-44	8.49e-43
ENSG00000100591	5410.13	-0.467293	0.0335575	-13.9251	4.46e-44	1.01e-42
ENSG00000164070	2602.42	-0.762634	0.0547971	-13.9174	4.96e-44	1.12e-42
ENSG00000093009	1284.79	-0.631189	0.0453662	-13.9132	5.27e-44	1.19e-42
ENSG00000176697	471.771	-0.828797	0.0596091	-13.9039	6e-44	1.35e-42
ENSG00000187097	1283.4	0.624468	0.0449134	13.9038	6e-44	1.35e-42
ENSG00000205531	12980.7	-0.275307	0.0198039	-13.9017	6.19e-44	1.39e-42
ENSG00000233621	172.303	1.27381	0.0917107	13.8894	7.34e-44	1.65e-42
ENSG00000127334	692.145	-0.707711	0.0509768	-13.883	8.03e-44	1.8e-42
ENSG00000250208	1672.03	1.14257	0.0823045	13.8823	8.11e-44	1.82e-42
ENSG00000126246	51.9547	2.33957	0.168561	13.8797	8.41e-44	1.89e-42
ENSG00000235574	226.5	-1.11036	0.0800018	-13.8792	8.46e-44	1.9e-42
ENSG00000101098	619.765	-0.919278	0.0662666	-13.8724	9.31e-44	2.09e-42
ENSG00000066322	1901.15	-0.509343	0.0367364	-13.8648	1.04e-43	2.32e-42
ENSG00000230521	52.8335	2.35152	0.169685	13.8582	1.14e-43	2.54e-42
ENSG00000090975	409.248	0.94097	0.0679109	13.856	1.17e-43	2.62e-42
ENSG00000196730	1344.66	1.138	0.0821839	13.847	1.33e-43	2.96e-42
ENSG00000198804	220156	0.349825	0.0252758	13.8403	1.46e-43	3.25e-42
ENSG00000116830	2885.57	-0.635767	0.0459368	-13.84	1.46e-43	3.26e-42
ENSG00000100567	3704.87	0.624127	0.045128	13.8301	1.68e-43	3.73e-42
ENSG00000148841	4664.01	0.924791	0.066879	13.8278	1.73e-43	3.85e-42
ENSG00000133687	2141.57	0.508561	0.0367888	13.8238	1.83e-43	4.07e-42
ENSG00000166004	1887.15	0.537538	0.0388881	13.8227	1.86e-43	4.13e-42
ENSG00000275993	585.448	0.76606	0.0554557	13.8139	2.1e-43	4.66e-42
ENSG00000163947	625.774	0.738733	0.0535125	13.8049	2.38e-43	5.28e-42
ENSG00000137054	1223.06	-0.658958	0.0477475	-13.8009	2.52e-43	5.58e-42
ENSG00000083097	466.278	1.04137	0.0754588	13.8005	2.53e-43	5.6e-42
ENSG00000237172	310.196	1.13408	0.0821916	13.798	2.62e-43	5.79e-42
ENSG00000157483	3225.22	-0.509716	0.0369509	-13.7944	2.75e-43	6.09e-42
ENSG00000111276	2269.11	0.506885	0.036759	13.7894	2.95e-43	6.52e-42
ENSG00000162909	3350.18	-0.663909	0.0481898	-13.777	3.51e-43	7.74e-42
ENSG00000139668	547.107	0.752542	0.0546314	13.7749	3.61e-43	7.96e-42
ENSG00000159231	157.939	1.61375	0.11718	13.7715	3.78e-43	8.33e-42
ENSG00000164292	5198.61	0.874481	0.063523	13.7664	4.06e-43	8.94e-42
ENSG00000115216	2611.84	0.495224	0.0359812	13.7634	4.23e-43	9.31e-42
ENSG00000083454	699.67	-0.784716	0.0570196	-13.7622	4.3e-43	9.45e-42
ENSG00000141429	2788.73	-0.806748	0.0586702	-13.7506	5.05e-43	1.11e-41
ENSG00000135362	265.671	-1.01063	0.0735236	-13.7456	5.41e-43	1.19e-41
ENSG00000154639	539.977	-1.11496	0.0811363	-13.7418	5.7e-43	1.25e-41
ENSG00000198742	1281.29	0.515915	0.0375609	13.7354	6.23e-43	1.36e-41
ENSG00000007264	446.772	-1.37919	0.100434	-13.7323	6.5e-43	1.42e-41
ENSG00000120800	2897.98	-0.63936	0.046564	-13.7308	6.64e-43	1.45e-41
ENSG00000176396	939.41	0.580036	0.0422526	13.7278	6.92e-43	1.51e-41
ENSG00000182871	106.052	1.87341	0.136511	13.7236	7.34e-43	1.6e-41
ENSG00000021826	55665.7	0.469267	0.034198	13.7221	7.49e-43	1.63e-41
ENSG00000104325	975.645	0.868834	0.0633262	13.72	7.71e-43	1.68e-41
ENSG00000248208	872.703	0.683956	0.0498717	13.7143	8.34e-43	1.82e-41
ENSG00000151883	336.445	0.970114	0.0707503	13.7118	8.63e-43	1.88e-41
ENSG00000116194	39.2034	3.9036	0.284694	13.7116	8.66e-43	1.88e-41
ENSG00000250535	29.6104	4.80983	0.351069	13.7005	1.01e-42	2.19e-41
ENSG00000245522	176.467	-1.22413	0.0893973	-13.6931	1.12e-42	2.42e-41
ENSG00000163814	626.278	0.883643	0.0645352	13.6924	1.13e-42	2.44e-41
ENSG00000166289	617.063	1.19408	0.0872316	13.6886	1.19e-42	2.57e-41
ENSG00000120008	2513.68	0.524281	0.038301	13.6884	1.19e-42	2.58e-41
ENSG00000102096	831.782	-0.686134	0.0501279	-13.6877	1.2e-42	2.6e-41
ENSG00000198900	5123.37	0.412982	0.0301973	13.6761	1.41e-42	3.05e-41
ENSG00000165055	697.411	-0.697548	0.0510154	-13.6733	1.47e-42	3.17e-41
ENSG00000261040	90.9838	-1.85162	0.135432	-13.672	1.49e-42	3.22e-41
ENSG00000166225	1228.1	0.692828	0.0506849	13.6693	1.55e-42	3.34e-41
ENSG00000114737	158.822	1.38602	0.101455	13.6614	1.73e-42	3.72e-41
ENSG00000137547	3023.69	-0.459485	0.0336528	-13.6537	1.92e-42	4.13e-41
ENSG00000107719	419.767	-0.858366	0.0628737	-13.6522	1.96e-42	4.21e-41
ENSG00000140459	370.515	1.56827	0.114879	13.6515	1.98e-42	4.25e-41
ENSG00000006534	6190.79	1.17798	0.0863543	13.6412	2.28e-42	4.89e-41
ENSG00000115165	100.752	1.60515	0.117724	13.6348	2.49e-42	5.33e-41
ENSG00000150712	2360.55	-0.479673	0.035194	-13.6294	2.68e-42	5.74e-41
ENSG00000096384	64207.7	-0.578606	0.0424542	-13.629	2.69e-42	5.77e-41
ENSG00000128487	5288.92	0.316073	0.0232013	13.6231	2.92e-42	6.25e-41
ENSG00000174804	899.241	0.651593	0.0478328	13.6223	2.95e-42	6.31e-41
ENSG00000108578	2233.74	-0.689088	0.0506313	-13.6099	3.5e-42	7.47e-41
ENSG00000047457	586.453	3.95719	0.290817	13.6072	3.63e-42	7.75e-41
ENSG00000125484	3968.51	-0.500809	0.0368154	-13.6032	3.83e-42	8.17e-41
ENSG00000113013	19959.1	-0.352106	0.0258877	-13.6013	3.93e-42	8.39e-41
ENSG00000151576	1692.57	-0.500981	0.0368531	-13.594	4.35e-42	9.26e-41
ENSG00000239779	234.239	1.0449	0.0769005	13.5876	4.74e-42	1.01e-40
ENSG00000137869	71.5964	2.4346	0.179181	13.5874	4.76e-42	1.01e-40
ENSG00000083312	7000.02	-0.678205	0.0499381	-13.5809	5.2e-42	1.1e-40
ENSG00000112578	1614.51	-0.55972	0.0412193	-13.5791	5.33e-42	1.13e-40
ENSG00000187634	219.345	2.5069	0.184691	13.5735	5.75e-42	1.22e-40
ENSG00000090539	633.263	4.41196	0.325317	13.5621	6.72e-42	1.43e-40
ENSG00000179295	6708.54	-0.552694	0.040766	-13.5577	7.13e-42	1.51e-40
ENSG00000105339	2344.87	1.684	0.124284	13.5496	7.96e-42	1.69e-40
ENSG00000143771	1404.53	0.547164	0.0403956	13.5452	8.46e-42	1.79e-40
ENSG00000132182	18484.7	0.446739	0.0329822	13.5448	8.5e-42	1.8e-40
ENSG00000065183	3638.85	-0.567502	0.0419041	-13.5429	8.73e-42	1.84e-40
ENSG00000141458	1781.86	0.598837	0.0442368	13.5371	9.45e-42	1.99e-40
ENSG00000234362	63.4077	2.25483	0.16661	13.5336	9.91e-42	2.09e-40
ENSG00000170522	2990.33	-0.4901	0.036216	-13.5327	1e-41	2.11e-40
ENSG00000267446	35.8271	3.42583	0.253204	13.5299	1.04e-41	2.19e-40
ENSG00000162733	5284.85	0.6146	0.0454281	13.5291	1.05e-41	2.22e-40
ENSG00000100350	4945.92	-0.490196	0.0362346	-13.5284	1.06e-41	2.23e-40
ENSG00000100335	2788.16	-0.411534	0.0304338	-13.5223	1.16e-41	2.43e-40
ENSG00000266208	715.049	0.831225	0.0614916	13.5177	1.23e-41	2.58e-40
ENSG00000103876	372.665	-0.866469	0.0641059	-13.5162	1.25e-41	2.63e-40
ENSG00000260314	330.087	2.60305	0.19282	13.4999	1.57e-41	3.28e-40
ENSG00000126247	6807.29	0.498324	0.0369301	13.4937	1.7e-41	3.56e-40
ENSG00000121644	1777.27	-0.700459	0.0519151	-13.4924	1.73e-41	3.63e-40
ENSG00000167635	4440.51	-0.527525	0.0391407	-13.4777	2.12e-41	4.42e-40
ENSG00000008294	2766.56	0.428281	0.0317784	13.4771	2.13e-41	4.45e-40
ENSG00000110218	1384.25	0.510617	0.0378908	13.476	2.16e-41	4.52e-40
ENSG00000104140	3820.63	0.663472	0.0492344	13.4758	2.17e-41	4.53e-40
ENSG00000119285	3135.28	-0.488174	0.0362751	-13.4575	2.78e-41	5.79e-40
ENSG00000198720	635.273	-1.17552	0.08735	-13.4576	2.78e-41	5.79e-40
ENSG00000164626	396.327	-0.809744	0.060172	-13.4572	2.79e-41	5.81e-40
ENSG00000124225	172.35	-1.2547	0.0932653	-13.453	2.96e-41	6.14e-40
ENSG00000183527	1951.76	-0.694947	0.0516661	-13.4507	3.05e-41	6.33e-40
ENSG00000120438	7608.21	-0.452461	0.0336528	-13.445	3.3e-41	6.84e-40
ENSG00000111845	1459.21	-0.770513	0.057334	-13.439	3.57e-41	7.4e-40
ENSG00000183199	16726.4	-0.555013	0.0413037	-13.4374	3.65e-41	7.57e-40
ENSG00000224837	1679.16	-0.671549	0.0499768	-13.4372	3.66e-41	7.58e-40
ENSG00000156968	419.565	-1.09971	0.0818601	-13.434	3.82e-41	7.9e-40
ENSG00000123739	798.664	-0.739753	0.0550732	-13.4322	3.92e-41	8.1e-40
ENSG00000120756	460.141	-0.889944	0.0662964	-13.4237	4.39e-41	9.07e-40
ENSG00000124275	5679.4	-0.450945	0.0335991	-13.4213	4.53e-41	9.36e-40
ENSG00000116580	1879.3	0.511623	0.0381317	13.4173	4.79e-41	9.88e-40
ENSG00000213080	2398.26	-0.442668	0.0330169	-13.4073	5.48e-41	1.13e-39
ENSG00000116254	57.4393	2.33604	0.174245	13.4067	5.52e-41	1.14e-39
ENSG00000059804	786.36	0.995802	0.07429	13.4043	5.71e-41	1.17e-39
ENSG00000090238	159.68	1.34729	0.100518	13.4034	5.77e-41	1.19e-39
ENSG00000048052	1227.59	1.06486	0.0794656	13.4003	6.03e-41	1.24e-39
ENSG00000165406	1388.05	0.597368	0.0445815	13.3995	6.09e-41	1.25e-39
ENSG00000144161	561.976	-0.85772	0.0640151	-13.3987	6.15e-41	1.26e-39
ENSG00000226416	324.55	1.2541	0.0936707	13.3884	7.07e-41	1.45e-39
ENSG00000112763	913.531	0.541617	0.0404566	13.3876	7.14e-41	1.46e-39
ENSG00000137393	25.3753	4.60303	0.343895	13.385	7.4e-41	1.51e-39
ENSG00000215417	380.378	-1.16093	0.086734	-13.385	7.4e-41	1.51e-39
ENSG00000103496	558.673	0.795162	0.0594079	13.3848	7.42e-41	1.52e-39
ENSG00000245532	27143	0.747147	0.0558579	13.3759	8.37e-41	1.71e-39
ENSG00000143333	523.376	-0.73325	0.0548644	-13.3648	9.71e-41	1.98e-39
ENSG00000124787	297.999	-1.02297	0.0765452	-13.3643	9.77e-41	1.99e-39
ENSG00000160014	5329.6	0.521801	0.0390547	13.3608	1.03e-40	2.09e-39
ENSG00000184575	7535.02	-0.501824	0.0375679	-13.3578	1.07e-40	2.17e-39
ENSG00000049656	10742.1	-0.388071	0.0290529	-13.3574	1.07e-40	2.18e-39
ENSG00000114270	2369.66	-0.652122	0.048823	-13.3569	1.08e-40	2.2e-39
ENSG00000004864	1898.28	-0.533453	0.0399389	-13.3567	1.08e-40	2.2e-39
ENSG00000196591	3302.46	-0.464523	0.0348026	-13.3474	1.23e-40	2.49e-39
ENSG00000163568	27.2552	4.79797	0.359532	13.345	1.27e-40	2.57e-39
ENSG00000054277	1018.85	0.978272	0.0733262	13.3414	1.33e-40	2.69e-39
ENSG00000162687	148.79	1.25285	0.0939512	13.3351	1.45e-40	2.93e-39
ENSG00000114767	627.479	-0.81961	0.0614714	-13.3332	1.48e-40	3e-39
ENSG00000115541	1831.57	-0.654256	0.0490721	-13.3325	1.5e-40	3.03e-39
ENSG00000070961	4704.08	-0.681852	0.051151	-13.3302	1.54e-40	3.12e-39
ENSG00000139197	1532.76	-0.553713	0.0415685	-13.3205	1.76e-40	3.55e-39
ENSG00000230191	96.4443	1.68185	0.126294	13.3169	1.85e-40	3.72e-39
ENSG00000142634	5293.54	-0.626474	0.0470553	-13.3136	1.93e-40	3.89e-39
ENSG00000197555	1837.85	0.473223	0.0355576	13.3086	2.06e-40	4.15e-39
ENSG00000182327	87.1053	1.8493	0.139007	13.3037	2.2e-40	4.43e-39
ENSG00000173898	2566.12	-0.820159	0.0616505	-13.3034	2.21e-40	4.45e-39
ENSG00000087460	12420.2	0.319521	0.0240246	13.2997	2.32e-40	4.67e-39
ENSG00000166938	2068.1	-0.609643	0.0458423	-13.2987	2.36e-40	4.73e-39
ENSG00000106263	8401.92	-0.522104	0.0392608	-13.2984	2.37e-40	4.74e-39
ENSG00000139146	1784.47	-0.653489	0.0491406	-13.2983	2.37e-40	4.74e-39
ENSG00000197019	248.101	0.947462	0.0712825	13.2916	2.59e-40	5.18e-39
ENSG00000037474	11288	-0.416309	0.0313258	-13.2897	2.66e-40	5.32e-39
ENSG00000164889	4217.5	-0.554238	0.0417057	-13.2893	2.67e-40	5.34e-39
ENSG00000250526	3135.72	-0.475797	0.0358134	-13.2854	2.81e-40	5.62e-39
ENSG00000133328	35.0819	3.33638	0.251142	13.2848	2.83e-40	5.66e-39
ENSG00000122140	2759.22	-0.616921	0.0464592	-13.2788	3.07e-40	6.13e-39
ENSG00000135069	4799.66	-0.553935	0.0417384	-13.2716	3.38e-40	6.74e-39
ENSG00000214269	396.572	0.879206	0.0662687	13.2673	3.58e-40	7.14e-39
ENSG00000071564	2281.01	-0.666498	0.0502365	-13.2672	3.59e-40	7.14e-39
ENSG00000167105	72.3549	2.50739	0.189135	13.2572	4.1e-40	8.16e-39
ENSG00000181924	3162.59	-0.426491	0.0321981	-13.2458	4.77e-40	9.48e-39
ENSG00000136051	2042.87	0.818978	0.0618865	13.2335	5.62e-40	1.12e-38
ENSG00000084636	133.425	-1.42945	0.108073	-13.2266	6.16e-40	1.22e-38
ENSG00000196305	9617.24	-0.358608	0.0271138	-13.226	6.21e-40	1.23e-38
ENSG00000168671	24.3407	4.73805	0.358401	13.22	6.73e-40	1.33e-38
ENSG00000175073	1388.85	0.688329	0.052069	13.2195	6.77e-40	1.34e-38
ENSG00000206341	72.684	1.93058	0.14605	13.2186	6.85e-40	1.36e-38
ENSG00000100605	1859.36	0.771574	0.0583805	13.2163	7.07e-40	1.4e-38
ENSG00000100298	33.8217	3.52139	0.266583	13.2093	7.75e-40	1.53e-38
ENSG00000080298	309.017	1.21687	0.0921337	13.2076	7.93e-40	1.57e-38
ENSG00000116337	1785.06	-0.572144	0.043322	-13.2068	8.02e-40	1.58e-38
ENSG00000148411	2512.09	0.823296	0.0623416	13.2062	8.08e-40	1.59e-38
ENSG00000120549	612.917	2.37009	0.179492	13.2044	8.27e-40	1.63e-38
ENSG00000115107	1453.65	-0.53318	0.040394	-13.1995	8.84e-40	1.74e-38
ENSG00000127311	502.945	0.809503	0.0613484	13.1952	9.35e-40	1.84e-38
ENSG00000164920	147.284	-1.2362	0.0936897	-13.1946	9.42e-40	1.85e-38
ENSG00000157110	1248.27	0.653864	0.0495752	13.1893	1.01e-39	1.99e-38
ENSG00000110719	1747.83	1.00884	0.0764945	13.1884	1.02e-39	2.01e-38
ENSG00000135372	4938.81	-0.505027	0.0383007	-13.1859	1.06e-39	2.08e-38
ENSG00000102178	1189.6	-0.561491	0.0425855	-13.185	1.07e-39	2.1e-38
ENSG00000047597	847.784	-0.943871	0.0716042	-13.1818	1.12e-39	2.19e-38
ENSG00000155438	1401.29	-0.60143	0.0456348	-13.1792	1.16e-39	2.26e-38
ENSG00000015475	1354.18	-0.709267	0.0538283	-13.1765	1.2e-39	2.34e-38
ENSG00000180891	871.165	-0.713178	0.0541253	-13.1764	1.2e-39	2.34e-38
ENSG00000217128	1031.43	0.784104	0.0595233	13.1731	1.25e-39	2.45e-38
ENSG00000131943	685.399	0.697226	0.0529485	13.168	1.34e-39	2.62e-38
ENSG00000112175	824.715	-0.653489	0.0496704	-13.1565	1.56e-39	3.04e-38
ENSG00000276791	208.192	1.02953	0.0782893	13.1503	1.69e-39	3.3e-38
ENSG00000137077	70.2881	2.33422	0.177508	13.1499	1.7e-39	3.32e-38
ENSG00000172602	41.9994	2.92136	0.222218	13.1464	1.78e-39	3.47e-38
ENSG00000099968	4780.39	0.496231	0.0377624	13.1409	1.92e-39	3.73e-38
ENSG00000179627	189.674	1.10566	0.0841411	13.1406	1.93e-39	3.75e-38
ENSG00000113569	6315.01	-0.450092	0.0342584	-13.1381	1.99e-39	3.87e-38
ENSG00000058056	1755.03	-0.57679	0.0439055	-13.1371	2.02e-39	3.92e-38
ENSG00000137831	1208.27	0.63251	0.0481519	13.1357	2.05e-39	3.98e-38
ENSG00000112511	734.795	0.622987	0.047438	13.1327	2.14e-39	4.14e-38
ENSG00000134954	820.325	-0.799357	0.0608856	-13.1288	2.25e-39	4.36e-38
ENSG00000261373	308.569	-1.0726	0.0817138	-13.1263	2.33e-39	4.5e-38
ENSG00000186517	113.643	1.53534	0.117018	13.1206	2.51e-39	4.85e-38
ENSG00000167550	174.747	1.25329	0.0955577	13.1155	2.68e-39	5.18e-38
ENSG00000102172	3686.55	-0.494312	0.0377086	-13.1087	2.93e-39	5.66e-38
ENSG00000138801	1651.44	0.484887	0.0369985	13.1056	3.06e-39	5.9e-38
ENSG00000105676	1971.04	-0.625601	0.047791	-13.0904	3.74e-39	7.2e-38
ENSG00000138764	627.587	0.6795	0.0519124	13.0893	3.79e-39	7.3e-38
ENSG00000101412	2899.26	-0.440722	0.0337001	-13.0778	4.41e-39	8.49e-38
ENSG00000143324	2367.36	0.607976	0.0464912	13.0772	4.44e-39	8.54e-38
ENSG00000041353	108.083	1.73861	0.133143	13.0582	5.7e-39	1.1e-37
ENSG00000130935	2276.61	-0.566864	0.0434228	-13.0545	5.99e-39	1.15e-37
ENSG00000214706	2519.04	-0.67989	0.0521146	-13.0461	6.69e-39	1.28e-37
ENSG00000104369	641.818	-1.07051	0.082063	-13.045	6.79e-39	1.3e-37
ENSG00000185875	1060.53	-0.546027	0.0418646	-13.0427	7e-39	1.34e-37
ENSG00000213250	371.614	0.847627	0.0650519	13.03	8.26e-39	1.58e-37
ENSG00000055483	2112.37	-0.522003	0.0400699	-13.0273	8.56e-39	1.64e-37
ENSG00000231007	1638.09	-0.651001	0.0499753	-13.0265	8.65e-39	1.65e-37
ENSG00000127083	30.2067	3.57128	0.274355	13.017	9.79e-39	1.87e-37
ENSG00000107819	848.914	-0.728141	0.0559963	-13.0034	1.17e-38	2.23e-37
ENSG00000069998	2868.82	-0.64931	0.0499486	-12.9996	1.23e-38	2.35e-37
ENSG00000137822	1136.34	-0.531619	0.0409133	-12.9938	1.33e-38	2.53e-37
ENSG00000115053	30810	-0.669709	0.0515514	-12.9911	1.37e-38	2.62e-37
ENSG00000102967	843.422	-0.678176	0.0522227	-12.9862	1.46e-38	2.79e-37
ENSG00000155252	1360.88	0.580193	0.0446851	12.984	1.51e-38	2.87e-37
ENSG00000160072	1256.79	-0.681888	0.052521	-12.9831	1.52e-38	2.9e-37
ENSG00000092098	440.291	0.880768	0.0678722	12.9769	1.66e-38	3.14e-37
ENSG00000131142	24.6791	4.28017	0.330011	12.9698	1.82e-38	3.45e-37
ENSG00000119929	957.416	-0.710521	0.0547975	-12.9663	1.9e-38	3.6e-37
ENSG00000249859	788.835	-0.584161	0.045054	-12.9658	1.91e-38	3.63e-37
ENSG00000116954	742.911	0.768851	0.0593044	12.9645	1.95e-38	3.69e-37
ENSG00000223745	418.381	0.830053	0.0640475	12.96	2.06e-38	3.91e-37
ENSG00000135094	37.2172	3.06619	0.236624	12.9581	2.12e-38	4e-37
ENSG00000214655	1380.96	0.785303	0.0606264	12.9532	2.25e-38	4.26e-37
ENSG00000126602	3806.3	-0.562739	0.0434482	-12.952	2.29e-38	4.33e-37
ENSG00000177855	2435.09	-0.524903	0.0405381	-12.9484	2.4e-38	4.53e-37
ENSG00000115155	24.2885	4.26525	0.329449	12.9466	2.46e-38	4.63e-37
ENSG00000186591	5694.14	0.341224	0.0263602	12.9446	2.52e-38	4.75e-37
ENSG00000221978	4253.77	0.356343	0.0275503	12.9343	2.88e-38	5.43e-37
ENSG00000139410	522.73	0.944733	0.0730474	12.9332	2.93e-38	5.51e-37
ENSG00000141068	1249.26	0.696071	0.0538391	12.9287	3.1e-38	5.83e-37
ENSG00000077254	2805.25	0.588501	0.0455325	12.9249	3.26e-38	6.12e-37
ENSG00000034152	998.419	-0.580054	0.0448886	-12.9221	3.38e-38	6.35e-37
ENSG00000172661	778.705	0.627331	0.0485619	12.9182	3.55e-38	6.67e-37
ENSG00000103342	7659.06	-0.383799	0.0297129	-12.9169	3.61e-38	6.78e-37
ENSG00000160325	552.234	0.720162	0.0557552	12.9165	3.63e-38	6.81e-37
ENSG00000196220	124.728	-2.15175	0.166595	-12.9161	3.65e-38	6.84e-37
ENSG00000215086	727.713	-0.825491	0.0639178	-12.9149	3.71e-38	6.94e-37
ENSG00000165661	3579.2	-0.429102	0.033242	-12.9084	4.03e-38	7.54e-37
ENSG00000047056	760.287	0.684036	0.0530058	12.9049	4.22e-38	7.89e-37
ENSG00000070190	43.7913	2.78787	0.216032	12.9049	4.22e-38	7.89e-37
ENSG00000121690	203.706	-1.07078	0.0829964	-12.9015	4.41e-38	8.24e-37
ENSG00000166340	6684.69	0.477081	0.0369828	12.9001	4.5e-38	8.38e-37
ENSG00000188512	517.124	-0.7096	0.055012	-12.899	4.56e-38	8.5e-37
ENSG00000213965	700.841	-0.579436	0.0449376	-12.8942	4.85e-38	9.03e-37
ENSG00000132744	28.8014	3.5607	0.276444	12.8804	5.81e-38	1.08e-36
ENSG00000100401	5778.64	-0.53368	0.0414377	-12.8791	5.9e-38	1.1e-36
ENSG00000236698	3404.41	-0.515052	0.0400024	-12.8755	6.18e-38	1.15e-36
ENSG00000214717	4481.1	0.481018	0.0373727	12.8709	6.57e-38	1.22e-36
ENSG00000134690	1839.92	-0.485247	0.0377301	-12.861	7.46e-38	1.38e-36
ENSG00000261360	112.842	1.48923	0.115834	12.8566	7.9e-38	1.46e-36
ENSG00000001617	787.493	4.09239	0.318347	12.8551	8.05e-38	1.49e-36
ENSG00000119471	2606.44	-0.534105	0.0415655	-12.8497	8.63e-38	1.6e-36
ENSG00000171316	1532.98	-0.580848	0.0452038	-12.8495	8.65e-38	1.6e-36
ENSG00000165861	440.515	0.928891	0.0723036	12.8471	8.93e-38	1.65e-36
ENSG00000108010	1746.03	-0.56915	0.0443108	-12.8445	9.24e-38	1.71e-36
ENSG00000117448	2457.14	0.467259	0.036389	12.8407	9.7e-38	1.79e-36
ENSG00000170379	28.6987	4.3404	0.338178	12.8346	1.05e-37	1.94e-36
ENSG00000253368	122.79	-1.35411	0.105507	-12.8343	1.05e-37	1.94e-36
ENSG00000178718	2203.73	-0.702894	0.0547813	-12.8309	1.1e-37	2.03e-36
ENSG00000164331	296.387	0.881712	0.0687267	12.8293	1.12e-37	2.07e-36
ENSG00000103356	2744.34	-0.434158	0.0338565	-12.8235	1.21e-37	2.23e-36
ENSG00000196756	947.552	-0.796777	0.0621367	-12.823	1.22e-37	2.24e-36
ENSG00000123636	478.346	0.731789	0.0570902	12.8181	1.3e-37	2.39e-36
ENSG00000135902	443.416	-0.88978	0.0694188	-12.8176	1.31e-37	2.4e-36
ENSG00000106100	396.073	0.77038	0.060125	12.813	1.39e-37	2.55e-36
ENSG00000117399	3802.29	-0.661443	0.0516653	-12.8025	1.59e-37	2.91e-36
ENSG00000238164	27.9536	4.25345	0.332287	12.8006	1.63e-37	2.98e-36
ENSG00000165688	3286.01	-0.426599	0.0333328	-12.7982	1.68e-37	3.07e-36
ENSG00000204397	933.733	0.684937	0.0535188	12.7981	1.68e-37	3.08e-36
ENSG00000112130	872.736	-0.664896	0.0519571	-12.797	1.7e-37	3.12e-36
ENSG00000139620	1929.11	-0.385513	0.030136	-12.7924	1.81e-37	3.3e-36
ENSG00000135365	1102.92	0.598012	0.0467698	12.7863	1.96e-37	3.57e-36
ENSG00000188677	1103.15	-0.526881	0.0412331	-12.7781	2.17e-37	3.97e-36
ENSG00000176896	257.151	0.89324	0.069914	12.7763	2.22e-37	4.06e-36
ENSG00000270426	37.3035	2.71192	0.212284	12.775	2.26e-37	4.12e-36
ENSG00000177426	1770.87	0.600078	0.0469983	12.7681	2.47e-37	4.5e-36
ENSG00000205730	5341.73	0.683567	0.0535522	12.7645	2.59e-37	4.71e-36
ENSG00000204138	2431.6	0.412853	0.0323691	12.7545	2.94e-37	5.35e-36
ENSG00000103404	831.718	-0.723183	0.0567035	-12.7538	2.97e-37	5.4e-36
ENSG00000177721	173.553	1.17041	0.0917714	12.7536	2.98e-37	5.41e-36
ENSG00000214160	2711.68	-0.533268	0.0418187	-12.7519	3.04e-37	5.52e-36
ENSG00000138760	2506.65	0.482835	0.0378726	12.7489	3.16e-37	5.73e-36
ENSG00000150753	45193.3	-0.519362	0.0407477	-12.7458	3.29e-37	5.96e-36
ENSG00000126705	833.908	-0.903684	0.0709106	-12.744	3.37e-37	6.1e-36
ENSG00000110880	3962.64	-0.504358	0.0395892	-12.7398	3.55e-37	6.43e-36
ENSG00000160094	514.122	0.676964	0.0531382	12.7397	3.56e-37	6.44e-36
ENSG00000138798	276.364	0.861533	0.0676429	12.7365	3.71e-37	6.7e-36
ENSG00000091651	1399.53	-0.575274	0.0451679	-12.7364	3.71e-37	6.71e-36
ENSG00000246334	62.5035	-2.01537	0.15824	-12.7361	3.72e-37	6.72e-36
ENSG00000175662	784.773	0.633965	0.0497955	12.7314	3.96e-37	7.14e-36
ENSG00000203797	134.702	1.43456	0.112686	12.7306	4e-37	7.21e-36
ENSG00000166046	130.501	1.25783	0.0989245	12.7151	4.88e-37	8.79e-36
ENSG00000213530	339.616	0.887922	0.0698414	12.7134	4.98e-37	8.97e-36
ENSG00000165807	31.5227	3.34721	0.263389	12.7083	5.32e-37	9.57e-36
ENSG00000161249	746.203	-0.57968	0.045624	-12.7056	5.51e-37	9.9e-36
ENSG00000111679	267.949	0.883692	0.0695691	12.7024	5.74e-37	1.03e-35
ENSG00000023734	6694.17	-0.333095	0.0262433	-12.6926	6.5e-37	1.17e-35
ENSG00000261888	107.457	1.39576	0.109986	12.6903	6.69e-37	1.2e-35
ENSG00000125384	69.7984	-2.29972	0.181332	-12.6823	7.41e-37	1.33e-35
ENSG00000152413	506.538	-0.964676	0.0760692	-12.6816	7.48e-37	1.34e-35
ENSG00000215349	1898.72	-0.514735	0.040591	-12.681	7.53e-37	1.35e-35
ENSG00000111678	887.284	0.676676	0.053371	12.6787	7.76e-37	1.39e-35
ENSG00000120278	119.095	1.90062	0.150104	12.662	9.6e-37	1.72e-35
ENSG00000090273	4219.44	-0.554504	0.0438093	-12.6572	1.02e-36	1.82e-35
ENSG00000213212	879.651	-0.734419	0.0580453	-12.6525	1.08e-36	1.93e-35
ENSG00000173209	1926.64	0.470255	0.0371853	12.6463	1.17e-36	2.09e-35
ENSG00000004478	6953.02	-0.531356	0.0420279	-12.6429	1.22e-36	2.18e-35
ENSG00000184481	1312.12	0.547922	0.0433435	12.6414	1.25e-36	2.22e-35
ENSG00000148296	2438.8	-0.549933	0.0435071	-12.6401	1.27e-36	2.26e-35
ENSG00000064102	2962.47	-0.449641	0.0355787	-12.6379	1.3e-36	2.32e-35
ENSG00000124067	1171.16	0.667162	0.0528081	12.6337	1.38e-36	2.45e-35
ENSG00000267920	460.606	0.81472	0.0645114	12.6291	1.46e-36	2.59e-35
ENSG00000126561	1137.11	1.04037	0.0823883	12.6277	1.49e-36	2.64e-35
ENSG00000145335	208.568	-1.25025	0.0990097	-12.6276	1.49e-36	2.64e-35
ENSG00000106261	3434.84	0.678304	0.0537333	12.6235	1.57e-36	2.78e-35
ENSG00000049245	3649.91	0.599468	0.0475172	12.6158	1.73e-36	3.06e-35
ENSG00000183621	181.623	1.09057	0.086445	12.6158	1.73e-36	3.06e-35
ENSG00000260563	338.642	0.775864	0.0615076	12.6141	1.77e-36	3.12e-35
ENSG00000171208	1426.69	-0.620958	0.0492359	-12.6119	1.82e-36	3.21e-35
ENSG00000102226	3632.2	0.471462	0.0373918	12.6087	1.89e-36	3.34e-35
ENSG00000173575	3332.53	0.439094	0.0348358	12.6047	1.99e-36	3.52e-35
ENSG00000097021	2065.86	0.538647	0.0427841	12.5899	2.4e-36	4.24e-35
ENSG00000097033	1384.61	0.532497	0.0422973	12.5894	2.42e-36	4.26e-35
ENSG00000230438	294.638	1.40267	0.111554	12.574	2.94e-36	5.18e-35
ENSG00000170477	236.175	-2.37035	0.188573	-12.5699	3.09e-36	5.44e-35
ENSG00000174791	250.14	-1.24725	0.0992343	-12.5687	3.14e-36	5.52e-35
ENSG00000148468	225.943	-1.11277	0.0885428	-12.5676	3.18e-36	5.6e-35
ENSG00000154114	735.048	0.675837	0.0537779	12.5672	3.2e-36	5.63e-35
ENSG00000141738	278.731	1.1675	0.0929225	12.5642	3.32e-36	5.83e-35
ENSG00000263745	22.4696	4.24362	0.337965	12.5564	3.67e-36	6.44e-35
ENSG00000122862	2899.96	0.971067	0.0773568	12.5531	3.82e-36	6.71e-35
ENSG00000262001	281.059	0.922644	0.0734999	12.553	3.83e-36	6.71e-35
ENSG00000118518	603.489	0.61254	0.0488111	12.5492	4.02e-36	7.04e-35
ENSG00000154803	774.613	0.80076	0.0638136	12.5484	4.06e-36	7.1e-35
ENSG00000196793	440.976	-0.843048	0.0671863	-12.5479	4.08e-36	7.14e-35
ENSG00000100216	3102.1	-0.508705	0.0405414	-12.5478	4.09e-36	7.15e-35
ENSG00000237828	868.953	-0.616954	0.0491685	-12.5477	4.09e-36	7.15e-35
ENSG00000117228	39508.8	4.70398	0.375008	12.5437	4.31e-36	7.52e-35
ENSG00000251131	36.01	2.78321	0.222028	12.5354	4.78e-36	8.34e-35
ENSG00000100439	4279.18	0.497703	0.0397058	12.5348	4.82e-36	8.4e-35
ENSG00000147130	3283.41	0.407756	0.0325302	12.5347	4.82e-36	8.41e-35
ENSG00000162851	1348.88	-0.490934	0.0391776	-12.531	5.05e-36	8.8e-35
ENSG00000134533	1843.55	-0.431386	0.0344423	-12.5249	5.45e-36	9.5e-35
ENSG00000175970	1493.37	-0.426763	0.0340786	-12.5229	5.6e-36	9.74e-35
ENSG00000181786	53.4119	2.11751	0.16918	12.5164	6.07e-36	1.06e-34
ENSG00000181817	839.514	-0.647301	0.0517303	-12.513	6.34e-36	1.1e-34
ENSG00000088756	1357.94	0.638749	0.0510586	12.5101	6.57e-36	1.14e-34
ENSG00000181101	295.207	-0.927083	0.0741308	-12.506	6.92e-36	1.2e-34
ENSG00000188493	1496.59	0.501333	0.0400926	12.5044	7.07e-36	1.23e-34
ENSG00000111913	37.2125	2.74694	0.219752	12.5002	7.45e-36	1.29e-34
ENSG00000163795	325.107	0.853798	0.068303	12.5002	7.45e-36	1.29e-34
ENSG00000100416	2145.77	-0.489001	0.0391203	-12.4999	7.47e-36	1.29e-34
ENSG00000135480	149.699	-1.33775	0.107027	-12.4992	7.54e-36	1.3e-34
ENSG00000115241	7873.16	-0.52799	0.0422766	-12.489	8.58e-36	1.48e-34
ENSG00000117362	3859.06	0.402864	0.0322723	12.4833	9.21e-36	1.59e-34
ENSG00000105186	1553.83	-0.460909	0.0369259	-12.482	9.36e-36	1.62e-34
ENSG00000133794	405.801	0.935799	0.0750094	12.4758	1.01e-35	1.75e-34
ENSG00000114023	1015.44	-0.600963	0.0481798	-12.4733	1.04e-35	1.8e-34
ENSG00000111371	16734.7	-0.516121	0.0413791	-12.473	1.05e-35	1.81e-34
ENSG00000139865	103.451	1.40631	0.112755	12.4722	1.06e-35	1.82e-34
ENSG00000131153	2596.71	-0.607449	0.0487061	-12.4717	1.06e-35	1.83e-34
ENSG00000152620	2278.46	-0.645124	0.0517647	-12.4626	1.19e-35	2.05e-34
ENSG00000103351	646.087	0.732952	0.0588147	12.4621	1.2e-35	2.07e-34
ENSG00000224361	98.5152	1.88611	0.15141	12.457	1.28e-35	2.2e-34
ENSG00000135164	2617.02	0.458677	0.0368243	12.4559	1.3e-35	2.23e-34
ENSG00000143028	181.303	-1.23202	0.0989516	-12.4507	1.39e-35	2.38e-34
ENSG00000048140	1258.09	0.595039	0.0478242	12.4422	1.54e-35	2.64e-34
ENSG00000137492	1687.4	-0.496553	0.0399349	-12.4341	1.71e-35	2.92e-34
ENSG00000198467	3612.41	-0.571349	0.0459532	-12.4333	1.72e-35	2.95e-34
ENSG00000102098	930.307	-0.542531	0.0436516	-12.4287	1.83e-35	3.13e-34
ENSG00000148218	1152.84	0.55162	0.0444056	12.4223	1.98e-35	3.38e-34
ENSG00000196975	783.713	0.645515	0.051976	12.4195	2.05e-35	3.5e-34
ENSG00000068489	1722.91	-0.544885	0.0438761	-12.4187	2.07e-35	3.53e-34
ENSG00000256616	304.477	-0.873798	0.0703628	-12.4185	2.08e-35	3.54e-34
ENSG00000115756	2668.62	-0.545749	0.0439593	-12.4149	2.17e-35	3.7e-34
ENSG00000114999	3069.78	-0.401117	0.0323138	-12.4132	2.22e-35	3.78e-34
ENSG00000142864	13995.7	-0.522059	0.0420915	-12.403	2.52e-35	4.29e-34
ENSG00000176532	153.397	1.7125	0.138091	12.4013	2.57e-35	4.38e-34
ENSG00000267121	396.594	1.40412	0.11323	12.4006	2.59e-35	4.41e-34
ENSG00000160193	777.768	-0.698608	0.0563378	-12.4003	2.6e-35	4.42e-34
ENSG00000112149	3921.33	-0.845947	0.0682278	-12.3989	2.65e-35	4.5e-34
ENSG00000153107	1154.16	-0.474264	0.0382618	-12.3952	2.77e-35	4.71e-34
ENSG00000186594	650.131	1.15459	0.0931525	12.3946	2.8e-35	4.74e-34
ENSG00000100029	5130.63	-0.458271	0.0369761	-12.3937	2.83e-35	4.79e-34
ENSG00000131746	219.281	0.975439	0.0787089	12.393	2.85e-35	4.83e-34
ENSG00000144120	786.611	-0.594284	0.047954	-12.3928	2.86e-35	4.84e-34
ENSG00000111961	581.541	0.77873	0.0628413	12.392	2.89e-35	4.89e-34
ENSG00000134278	600.139	-0.607184	0.04903	-12.3839	3.19e-35	5.4e-34
ENSG00000149177	1082.59	0.76154	0.0615166	12.3794	3.38e-35	5.71e-34
ENSG00000034677	1404.04	0.626566	0.0506359	12.374	3.62e-35	6.11e-34
ENSG00000144401	513.559	-0.655519	0.0529961	-12.3692	3.84e-35	6.48e-34
ENSG00000100162	912.125	-0.652015	0.0527139	-12.3689	3.85e-35	6.49e-34
ENSG00000113356	340.607	-1.33625	0.108076	-12.364	4.09e-35	6.9e-34
ENSG00000183586	765.604	0.613253	0.0496422	12.3535	4.67e-35	7.86e-34
ENSG00000188177	153.771	1.23451	0.0999819	12.3473	5.04e-35	8.48e-34
ENSG00000133639	3366.14	0.441937	0.0358108	12.3409	5.45e-35	9.18e-34
ENSG00000185215	5497.54	0.753704	0.0610946	12.3367	5.75e-35	9.67e-34
ENSG00000056736	490.371	-0.761789	0.0617593	-12.3348	5.88e-35	9.89e-34
ENSG00000076043	1692.48	-0.488082	0.0395836	-12.3304	6.21e-35	1.04e-33
ENSG00000175938	142.144	1.72411	0.139832	12.3299	6.25e-35	1.05e-33
ENSG00000265972	3583.55	1.02178	0.0828897	12.3269	6.49e-35	1.09e-33
ENSG00000172986	375.544	-1.21932	0.098923	-12.3259	6.57e-35	1.1e-33
ENSG00000133028	3318.73	0.444132	0.0360363	12.3246	6.68e-35	1.12e-33
ENSG00000136869	105.711	1.44104	0.116949	12.322	6.9e-35	1.15e-33
ENSG00000134250	7021.83	-0.497926	0.0404172	-12.3197	7.1e-35	1.19e-33
ENSG00000254750	20.7137	4.49997	0.365345	12.3171	7.33e-35	1.23e-33
ENSG00000092201	8111.26	-0.322621	0.0261942	-12.3165	7.38e-35	1.23e-33
ENSG00000166349	26.9144	3.54697	0.288101	12.3116	7.85e-35	1.31e-33
ENSG00000089486	984.535	-0.55861	0.0453822	-12.309	8.1e-35	1.35e-33
ENSG00000048392	1161.76	0.713823	0.058006	12.306	8.41e-35	1.4e-33
ENSG00000141574	5679.06	4.3102	0.350608	12.2935	9.81e-35	1.64e-33
ENSG00000197785	1729.63	-0.668671	0.0543932	-12.2933	9.84e-35	1.64e-33
ENSG00000101236	2976.75	1.4756	0.120076	12.2889	1.04e-34	1.73e-33
ENSG00000100417	416.708	0.755372	0.0614686	12.2887	1.04e-34	1.73e-33
ENSG00000159199	3084.85	-0.478976	0.0389905	-12.2844	1.1e-34	1.83e-33
ENSG00000254093	425.856	-0.814845	0.0663362	-12.2836	1.11e-34	1.84e-33
ENSG00000213923	3748.57	-0.460855	0.0375211	-12.2825	1.12e-34	1.87e-33
ENSG00000200201	24.5833	3.96876	0.323318	12.2751	1.23e-34	2.05e-33
ENSG00000181885	75.7166	1.74921	0.142515	12.2739	1.25e-34	2.07e-33
ENSG00000187098	846.849	-0.761686	0.0620827	-12.2689	1.33e-34	2.21e-33
ENSG00000106415	2342.79	0.656276	0.053516	12.2632	1.43e-34	2.37e-33
ENSG00000173065	923.859	0.545362	0.0444947	12.2568	1.55e-34	2.56e-33
ENSG00000101187	1319.99	-0.713159	0.0581936	-12.2549	1.58e-34	2.61e-33
ENSG00000123374	3799.37	-0.368069	0.0300346	-12.2548	1.58e-34	2.62e-33
ENSG00000177054	943.091	0.555125	0.0452988	12.2547	1.58e-34	2.62e-33
ENSG00000152642	1894.67	-0.612299	0.0499661	-12.2543	1.59e-34	2.63e-33
ENSG00000142494	700.989	-0.615947	0.050267	-12.2535	1.61e-34	2.65e-33
ENSG00000137513	809.729	-0.586747	0.0479065	-12.2477	1.73e-34	2.85e-33
ENSG00000139192	888.503	3.08979	0.252323	12.2454	1.78e-34	2.93e-33
ENSG00000117593	4806.75	-0.353558	0.0288955	-12.2358	2e-34	3.3e-33
ENSG00000148459	372.604	-0.858958	0.0702025	-12.2354	2.01e-34	3.31e-33
ENSG00000256043	24.5235	3.72176	0.304204	12.2344	2.04e-34	3.35e-33
ENSG00000122417	699.738	0.752883	0.0615475	12.2326	2.08e-34	3.42e-33
ENSG00000135698	1044.08	-0.730731	0.0598208	-12.2153	2.57e-34	4.23e-33
ENSG00000167173	2738.37	0.718855	0.0588594	12.2131	2.65e-34	4.35e-33
ENSG00000160445	1648.6	0.595665	0.0487737	12.2128	2.65e-34	4.36e-33
ENSG00000177225	2451.88	-0.45641	0.0373892	-12.207	2.85e-34	4.68e-33
ENSG00000181523	1236.62	0.657357	0.0538569	12.2056	2.9e-34	4.75e-33
ENSG00000103534	1755.18	0.459611	0.0376579	12.2049	2.93e-34	4.79e-33
ENSG00000139697	2641.97	-0.473568	0.0388117	-12.2017	3.04e-34	4.98e-33
ENSG00000140859	2518.2	-0.865655	0.0709482	-12.2012	3.06e-34	5.01e-33
ENSG00000174013	1274.75	-0.711631	0.0583252	-12.2011	3.07e-34	5.01e-33
ENSG00000152256	652.09	-0.672731	0.0551823	-12.1911	3.47e-34	5.67e-33
ENSG00000010539	915.181	0.549193	0.045051	12.1905	3.49e-34	5.7e-33
ENSG00000135315	532.689	0.766607	0.062895	12.1887	3.57e-34	5.83e-33
ENSG00000171557	11577.7	-1.05451	0.0865635	-12.1819	3.88e-34	6.33e-33
ENSG00000214021	256.951	1.01505	0.0833277	12.1814	3.9e-34	6.36e-33
ENSG00000109674	522.551	-0.729916	0.0599341	-12.1787	4.04e-34	6.58e-33
ENSG00000164576	841.72	0.564028	0.0463454	12.1701	4.49e-34	7.3e-33
ENSG00000109063	133.694	1.18602	0.0974583	12.1695	4.52e-34	7.35e-33
ENSG00000116679	4454.1	-0.512306	0.0421024	-12.1681	4.6e-34	7.47e-33
ENSG00000116649	3862.8	-0.776346	0.0638076	-12.167	4.66e-34	7.57e-33
ENSG00000136270	3968.48	-0.389228	0.0319964	-12.1647	4.79e-34	7.78e-33
ENSG00000166228	1379.22	-0.470163	0.0386664	-12.1595	5.11e-34	8.29e-33
ENSG00000148450	603.143	0.813838	0.0669374	12.1582	5.19e-34	8.42e-33
ENSG00000160803	1749.28	-0.480541	0.0395315	-12.1559	5.34e-34	8.65e-33
ENSG00000152689	362.612	1.93252	0.159017	12.1529	5.54e-34	8.97e-33
ENSG00000113758	1430.83	-0.637931	0.0525031	-12.1503	5.71e-34	9.25e-33
ENSG00000168924	2032.04	-0.445143	0.0366414	-12.1486	5.83e-34	9.44e-33
ENSG00000099622	3885.14	0.460299	0.0378997	12.1452	6.08e-34	9.84e-33
ENSG00000117009	62.6068	2.01014	0.165539	12.143	6.25e-34	1.01e-32
ENSG00000090447	780.688	-0.838487	0.0690661	-12.1404	6.45e-34	1.04e-32
ENSG00000260260	423.677	-0.789411	0.0650303	-12.1391	6.55e-34	1.06e-32
ENSG00000173465	991.408	-0.644392	0.0531056	-12.1342	6.96e-34	1.12e-32
ENSG00000184216	3809.78	-0.563575	0.0464615	-12.1299	7.33e-34	1.18e-32
ENSG00000091436	2171.44	-0.666152	0.0549212	-12.1292	7.39e-34	1.19e-32
ENSG00000136560	506.495	0.761178	0.0627696	12.1265	7.64e-34	1.23e-32
ENSG00000198832	945.703	0.856981	0.0706801	12.1248	7.81e-34	1.26e-32
ENSG00000163702	675.648	0.789457	0.0651296	12.1213	8.14e-34	1.31e-32
ENSG00000075223	709.507	-0.981963	0.0810388	-12.1172	8.56e-34	1.38e-32
ENSG00000165271	2551.49	-0.542871	0.0448108	-12.1147	8.83e-34	1.42e-32
ENSG00000148926	968.055	-0.907188	0.0749234	-12.1082	9.56e-34	1.53e-32
ENSG00000165521	138.094	-1.20041	0.0991543	-12.1065	9.76e-34	1.57e-32
ENSG00000115170	413.904	0.696106	0.0575346	12.0989	1.07e-33	1.72e-32
ENSG00000216657	1929.14	-0.562655	0.0465132	-12.0967	1.1e-33	1.76e-32
ENSG00000103479	2142.6	0.414926	0.0343301	12.0863	1.25e-33	2e-32
ENSG00000220785	1051.7	1.61856	0.134028	12.0763	1.41e-33	2.25e-32
ENSG00000116675	490.692	-0.673766	0.0558631	-12.061	1.7e-33	2.71e-32
ENSG00000136732	1979.39	0.505331	0.041904	12.0593	1.73e-33	2.77e-32
ENSG00000162804	139.124	1.39942	0.116068	12.0569	1.78e-33	2.85e-32
ENSG00000224785	786.487	-0.51623	0.0428169	-12.0567	1.79e-33	2.85e-32
ENSG00000107833	882.2	-0.870562	0.0722145	-12.0552	1.82e-33	2.9e-32
ENSG00000109787	1057.8	0.678621	0.0563034	12.0529	1.87e-33	2.98e-32
ENSG00000134815	2253.76	-0.612613	0.0508433	-12.049	1.96e-33	3.13e-32
ENSG00000181418	103.162	-1.4506	0.120396	-12.0485	1.97e-33	3.14e-32
ENSG00000102743	456.33	-0.914013	0.0758978	-12.0427	2.12e-33	3.37e-32
ENSG00000088325	9943.03	-0.455937	0.0378696	-12.0397	2.2e-33	3.5e-32
ENSG00000124831	2685.89	-0.448979	0.0373044	-12.0355	2.31e-33	3.67e-32
ENSG00000126261	3351.88	-0.416912	0.0346511	-12.0317	2.42e-33	3.85e-32
ENSG00000267414	48.1577	2.43852	0.202698	12.0303	2.46e-33	3.91e-32
ENSG00000080546	594.749	0.767426	0.0637965	12.0293	2.49e-33	3.96e-32
ENSG00000210082	115581	0.370805	0.0308333	12.0261	2.59e-33	4.11e-32
ENSG00000178773	1254.31	-0.794029	0.0660287	-12.0255	2.61e-33	4.14e-32
ENSG00000086544	454.566	0.701761	0.0583748	12.0216	2.73e-33	4.33e-32
ENSG00000075131	975.381	-0.575946	0.0479204	-12.0188	2.83e-33	4.48e-32
ENSG00000145833	5952.49	-0.428089	0.0356182	-12.0188	2.83e-33	4.48e-32
ENSG00000165527	2875.21	0.414079	0.0344554	12.0178	2.86e-33	4.53e-32
ENSG00000223559	1846.69	-0.48145	0.0400639	-12.017	2.89e-33	4.57e-32
ENSG00000161395	398.6	0.916295	0.0762561	12.016	2.93e-33	4.62e-32
ENSG00000162063	1640.17	-0.547749	0.0456102	-12.0094	3.17e-33	5.01e-32
ENSG00000179195	6112.04	-0.480541	0.0400266	-12.0056	3.32e-33	5.24e-32
ENSG00000139508	264.118	0.947504	0.0789535	12.0008	3.52e-33	5.55e-32
ENSG00000160323	259.905	0.88759	0.0739642	12.0003	3.54e-33	5.58e-32
ENSG00000060749	5480.14	-0.635198	0.0529351	-11.9996	3.57e-33	5.63e-32
ENSG00000255650	103.984	-1.64331	0.136967	-11.9979	3.65e-33	5.74e-32
ENSG00000004142	4673.17	-0.32729	0.0272945	-11.9911	3.96e-33	6.23e-32
ENSG00000108384	1222.7	-0.497855	0.0415203	-11.9906	3.98e-33	6.25e-32
ENSG00000225963	23.4558	3.44597	0.287454	11.9879	4.11e-33	6.46e-32
ENSG00000229161	1542.15	-0.480165	0.0400566	-11.9872	4.15e-33	6.51e-32
ENSG00000104907	2025.07	-0.49204	0.0410488	-11.9867	4.17e-33	6.55e-32
ENSG00000116857	2487.96	-0.413415	0.0344898	-11.9866	4.18e-33	6.55e-32
ENSG00000253671	98.6725	1.3614	0.113594	11.9848	4.27e-33	6.69e-32
ENSG00000198825	300.535	-0.79488	0.0663674	-11.977	4.69e-33	7.35e-32
ENSG00000124256	17.8762	4.38529	0.366163	11.9764	4.73e-33	7.4e-32
ENSG00000173762	22.654	4.22639	0.352982	11.9734	4.9e-33	7.66e-32
ENSG00000181274	1130.29	-0.499728	0.0417376	-11.9731	4.92e-33	7.69e-32
ENSG00000099282	146.298	1.27403	0.106479	11.965	5.42e-33	8.47e-32
ENSG00000132635	1938.6	0.571587	0.0477748	11.9642	5.47e-33	8.55e-32
ENSG00000113360	5869.27	-0.338632	0.0283099	-11.9616	5.64e-33	8.81e-32
ENSG00000100577	934.867	0.580367	0.0485304	11.9588	5.84e-33	9.11e-32
ENSG00000118965	791.389	-0.67923	0.0567995	-11.9584	5.87e-33	9.15e-32
ENSG00000175115	2631.57	0.463267	0.0387551	11.9537	6.21e-33	9.67e-32
ENSG00000102699	2184.13	0.496337	0.0415243	11.9529	6.27e-33	9.76e-32
ENSG00000138074	1201.03	-0.58779	0.0491845	-11.9507	6.44e-33	1e-31
ENSG00000167323	2197.58	0.433772	0.0362995	11.9498	6.51e-33	1.01e-31
ENSG00000143147	330.75	-0.829266	0.0694015	-11.9488	6.58e-33	1.02e-31
ENSG00000132313	1998.83	-0.49423	0.0413632	-11.9485	6.61e-33	1.03e-31
ENSG00000171421	2829.23	-0.500822	0.0419446	-11.9401	7.31e-33	1.14e-31
ENSG00000136444	1213.29	-0.534562	0.0447763	-11.9385	7.46e-33	1.16e-31
ENSG00000135506	3030.46	0.399057	0.0334377	11.9343	7.84e-33	1.22e-31
ENSG00000057757	1196.64	-0.502075	0.0420905	-11.9285	8.41e-33	1.3e-31
ENSG00000050130	1668.61	0.46358	0.0388702	11.9264	8.63e-33	1.34e-31
ENSG00000169071	2411.14	0.605684	0.0507964	11.9238	8.9e-33	1.38e-31
ENSG00000179967	1666.73	-0.725078	0.0608188	-11.9219	9.1e-33	1.41e-31
ENSG00000029725	2563.14	-0.454529	0.0381262	-11.9217	9.12e-33	1.41e-31
ENSG00000101868	3675.32	-0.431712	0.0362221	-11.9185	9.48e-33	1.47e-31
ENSG00000276043	1741.62	-0.650697	0.0545973	-11.9181	9.52e-33	1.47e-31
ENSG00000087586	4100.19	-0.350156	0.0293813	-11.9176	9.58e-33	1.48e-31
ENSG00000235001	2344.53	-0.533335	0.0447658	-11.9139	1e-32	1.55e-31
ENSG00000137168	3201.82	-0.428813	0.0359966	-11.9126	1.02e-32	1.57e-31
ENSG00000123908	4645.41	-0.676309	0.0567735	-11.9124	1.02e-32	1.57e-31
ENSG00000196715	2138.92	-0.607344	0.0510127	-11.9057	1.1e-32	1.7e-31
ENSG00000214110	5138.05	-0.480622	0.0403737	-11.9043	1.12e-32	1.73e-31
ENSG00000234684	218.373	0.937944	0.0787934	11.9038	1.13e-32	1.74e-31
ENSG00000134369	2094.67	-0.606066	0.0509158	-11.9033	1.14e-32	1.75e-31
ENSG00000179115	3942.26	-0.523778	0.0440132	-11.9005	1.18e-32	1.81e-31
ENSG00000109016	655.911	0.694519	0.0583682	11.8989	1.2e-32	1.84e-31
ENSG00000123838	1687.39	0.733026	0.0616085	11.8981	1.21e-32	1.86e-31
ENSG00000153234	313.673	0.948705	0.0797441	11.8969	1.23e-32	1.88e-31
ENSG00000162004	327.173	-0.979888	0.0823693	-11.8963	1.24e-32	1.9e-31
ENSG00000177971	1352.28	-0.54018	0.0454355	-11.889	1.35e-32	2.07e-31
ENSG00000135679	2516.63	0.670633	0.0564093	11.8887	1.36e-32	2.07e-31
ENSG00000173588	579.903	-0.677598	0.0570199	-11.8835	1.44e-32	2.21e-31
ENSG00000135677	5773.75	0.36874	0.0310459	11.8772	1.55e-32	2.38e-31
ENSG00000186298	6541.45	-0.617704	0.0520093	-11.8768	1.56e-32	2.39e-31
ENSG00000109079	2285.49	0.371744	0.0313052	11.8748	1.6e-32	2.44e-31
ENSG00000196950	2188.8	-0.669054	0.0563607	-11.8709	1.68e-32	2.56e-31
ENSG00000150756	1653.48	-0.529955	0.0446558	-11.8676	1.74e-32	2.66e-31
ENSG00000137807	4577.31	-0.529648	0.0446379	-11.8654	1.79e-32	2.73e-31
ENSG00000072121	1947.1	0.571856	0.0482064	11.8627	1.85e-32	2.82e-31
ENSG00000165434	1366.46	-0.805919	0.0679754	-11.856	2e-32	3.05e-31
ENSG00000175216	8741.45	-0.301777	0.025459	-11.8535	2.07e-32	3.14e-31
ENSG00000231235	320.171	0.781602	0.0659601	11.8496	2.16e-32	3.29e-31
ENSG00000134363	63.2663	1.84884	0.156038	11.8487	2.19e-32	3.32e-31
ENSG00000068796	1811.67	0.44299	0.0374001	11.8446	2.29e-32	3.49e-31
ENSG00000176842	267.998	0.930505	0.0785928	11.8396	2.44e-32	3.7e-31
ENSG00000095319	7142.56	-0.496195	0.0419331	-11.833	2.63e-32	4e-31
ENSG00000204991	1543.5	0.64419	0.0544398	11.8331	2.63e-32	4e-31
ENSG00000254290	89.6701	1.41267	0.119392	11.8322	2.66e-32	4.03e-31
ENSG00000178597	127.518	-1.19309	0.100849	-11.8305	2.72e-32	4.11e-31
ENSG00000108797	617.842	-0.857785	0.0725183	-11.8285	2.78e-32	4.21e-31
ENSG00000116005	3695.96	-0.417333	0.035308	-11.8198	3.09e-32	4.67e-31
ENSG00000245571	112.655	1.3672	0.115695	11.8173	3.18e-32	4.81e-31
ENSG00000175906	490.214	0.899728	0.0761829	11.8101	3.46e-32	5.23e-31
ENSG00000085415	2420.77	-0.489553	0.0414568	-11.8088	3.52e-32	5.31e-31
ENSG00000115484	10337.3	-0.37258	0.0315523	-11.8083	3.54e-32	5.34e-31
ENSG00000144354	1502.02	-0.671021	0.0568314	-11.8072	3.58e-32	5.41e-31
ENSG00000183171	1299.48	-0.556075	0.0471018	-11.8058	3.64e-32	5.49e-31
ENSG00000139641	2353.61	-0.420655	0.0356395	-11.8031	3.76e-32	5.67e-31
ENSG00000239672	4280.48	-0.393194	0.0333153	-11.8022	3.8e-32	5.73e-31
ENSG00000189337	165.72	-1.14927	0.0973801	-11.8019	3.82e-32	5.75e-31
ENSG00000160888	1083.35	0.682969	0.0578966	11.7964	4.07e-32	6.13e-31
ENSG00000228526	671.475	0.979975	0.083137	11.7875	4.53e-32	6.81e-31
ENSG00000160781	717.495	0.920847	0.0781568	11.782	4.83e-32	7.26e-31
ENSG00000167528	508.446	0.73448	0.0623445	11.781	4.89e-32	7.35e-31
ENSG00000181143	3169.31	1.71394	0.145568	11.7741	5.31e-32	7.97e-31
ENSG00000147676	1763.8	-0.787781	0.0669179	-11.7723	5.42e-32	8.13e-31
ENSG00000169184	1530.5	0.456543	0.0388073	11.7644	5.96e-32	8.93e-31
ENSG00000164237	8603.63	-0.288953	0.0245682	-11.7612	6.18e-32	9.27e-31
ENSG00000108528	2353.09	-0.486993	0.0414394	-11.7519	6.9e-32	1.03e-30
ENSG00000169299	909.88	-0.567055	0.0482547	-11.7513	6.95e-32	1.04e-30
ENSG00000104946	635.957	0.666834	0.0567469	11.751	6.98e-32	1.04e-30
ENSG00000136830	7689.39	-0.522361	0.0444525	-11.751	6.98e-32	1.04e-30
ENSG00000198435	254.348	-1.53974	0.131054	-11.7489	7.15e-32	1.07e-30
ENSG00000164574	1149.71	0.476056	0.0405246	11.7473	7.29e-32	1.09e-30
ENSG00000132603	1808.13	-0.505393	0.0430237	-11.7468	7.33e-32	1.09e-30
ENSG00000164418	946.402	0.482904	0.0411126	11.7459	7.41e-32	1.11e-30
ENSG00000140451	1468.96	-0.514895	0.0438721	-11.7363	8.31e-32	1.24e-30
ENSG00000124222	3452.76	0.430246	0.0366656	11.7343	8.5e-32	1.27e-30
ENSG00000156140	145.611	1.17504	0.100146	11.7333	8.61e-32	1.28e-30
ENSG00000124357	873.976	0.590925	0.0503698	11.7317	8.76e-32	1.3e-30
ENSG00000164934	1751.62	-0.463939	0.0395557	-11.7287	9.08e-32	1.35e-30
ENSG00000250548	31.4669	2.65657	0.226545	11.7265	9.33e-32	1.39e-30
ENSG00000233461	188.634	-0.929094	0.0792527	-11.7232	9.7e-32	1.44e-30
ENSG00000049192	589.435	0.886197	0.075621	11.7189	1.02e-31	1.51e-30
ENSG00000066044	4338.47	-0.468545	0.0399859	-11.7177	1.03e-31	1.54e-30
ENSG00000095002	3386.75	-0.41415	0.0353593	-11.7126	1.1e-31	1.63e-30
ENSG00000177479	2539.44	-0.341227	0.0291392	-11.7102	1.13e-31	1.68e-30
ENSG00000181192	1664.94	0.483058	0.0412747	11.7035	1.22e-31	1.81e-30
ENSG00000151553	1022.29	0.623748	0.0533046	11.7016	1.25e-31	1.85e-30
ENSG00000108448	1473.7	-0.516208	0.0441292	-11.6977	1.31e-31	1.94e-30
ENSG00000039139	98.4479	1.59613	0.136472	11.6957	1.34e-31	1.98e-30
ENSG00000075790	1358.91	0.613021	0.0524306	11.692	1.4e-31	2.07e-30
ENSG00000082701	2755.01	0.358633	0.0306781	11.6902	1.43e-31	2.11e-30
ENSG00000243696	53.5982	1.99393	0.170577	11.6893	1.45e-31	2.14e-30
ENSG00000178719	8125.13	0.508458	0.0434998	11.6888	1.45e-31	2.15e-30
ENSG00000170779	1207.36	-0.561589	0.0480641	-11.6842	1.54e-31	2.27e-30
ENSG00000130559	2046.3	-0.490889	0.0420151	-11.6836	1.55e-31	2.28e-30
ENSG00000133612	1596.8	-0.615117	0.0526535	-11.6824	1.57e-31	2.31e-30
ENSG00000116761	2589.36	0.949759	0.0813585	11.6738	1.74e-31	2.56e-30
ENSG00000160818	4746.71	-0.604369	0.0517802	-11.6718	1.78e-31	2.61e-30
ENSG00000159593	1824.94	-0.509201	0.0436558	-11.664	1.95e-31	2.86e-30
ENSG00000148300	1810.92	-0.519214	0.0445222	-11.6619	1.99e-31	2.93e-30
ENSG00000080031	44.6801	2.48575	0.21323	11.6576	2.1e-31	3.08e-30
ENSG00000137478	991.816	0.542729	0.0465734	11.6532	2.21e-31	3.25e-30
ENSG00000187189	1053.19	0.521798	0.0447773	11.6532	2.21e-31	3.25e-30
ENSG00000196449	989.345	-0.460643	0.0395426	-11.6493	2.31e-31	3.4e-30
ENSG00000142687	2639.26	0.451824	0.0387993	11.6452	2.43e-31	3.56e-30
ENSG00000065057	847.896	-0.662451	0.0569149	-11.6393	2.6e-31	3.81e-30
ENSG00000127423	523.508	-0.711787	0.0611655	-11.6371	2.67e-31	3.91e-30
ENSG00000163710	1459.81	-0.577584	0.0496441	-11.6345	2.75e-31	4.03e-30
ENSG00000170425	298.904	-0.750716	0.0645312	-11.6334	2.79e-31	4.08e-30
ENSG00000276850	112.332	-1.2617	0.108494	-11.6292	2.93e-31	4.28e-30
ENSG00000184220	1404.8	-0.624379	0.0537135	-11.6243	3.1e-31	4.54e-30
ENSG00000177119	2434.96	0.543611	0.0467726	11.6224	3.17e-31	4.63e-30
ENSG00000101444	10438.4	-0.399785	0.0344033	-11.6205	3.24e-31	4.73e-30
ENSG00000172780	38.615	2.32409	0.200004	11.6202	3.25e-31	4.75e-30
ENSG00000066855	1435.13	-0.508478	0.0437718	-11.6166	3.39e-31	4.95e-30
ENSG00000004487	5133.27	-0.429187	0.0369569	-11.6132	3.53e-31	5.15e-30
ENSG00000128973	2174.29	-0.648528	0.0558904	-11.6036	3.95e-31	5.76e-30
ENSG00000103064	1362.03	-0.487871	0.0420476	-11.6028	3.99e-31	5.81e-30
ENSG00000076513	1638.7	0.464211	0.0400156	11.6008	4.08e-31	5.94e-30
ENSG00000118276	619.028	-0.82551	0.071166	-11.5998	4.13e-31	6.01e-30
ENSG00000139842	4269.04	-0.489932	0.0422534	-11.5951	4.36e-31	6.34e-30
ENSG00000120705	7952.67	-0.35054	0.0302429	-11.5908	4.59e-31	6.66e-30
ENSG00000280385	118.944	-1.20644	0.104103	-11.5889	4.69e-31	6.81e-30
ENSG00000261236	3163.92	-0.682985	0.0589399	-11.5878	4.75e-31	6.9e-30
ENSG00000110321	25638.8	-0.345974	0.0298776	-11.5797	5.22e-31	7.58e-30
ENSG00000166166	1121.88	-0.658545	0.0568742	-11.579	5.27e-31	7.64e-30
ENSG00000123395	1165.46	0.61521	0.053179	11.5687	5.94e-31	8.61e-30
ENSG00000119686	496.386	0.844796	0.0730732	11.561	6.5e-31	9.41e-30
ENSG00000179094	1275.69	-0.780305	0.067495	-11.5609	6.5e-31	9.41e-30
ENSG00000064419	3512.92	-0.36736	0.0317865	-11.5571	6.8e-31	9.83e-30
ENSG00000122591	2038.29	0.767112	0.0663847	11.5556	6.92e-31	1e-29
ENSG00000168393	1532.12	-0.54414	0.0470972	-11.5536	7.08e-31	1.02e-29
ENSG00000148735	21.1903	3.776	0.326986	11.5479	7.57e-31	1.09e-29
ENSG00000227199	50.2516	1.85889	0.161176	11.5333	8.96e-31	1.29e-29
ENSG00000163898	139.611	1.33022	0.115344	11.5326	9.04e-31	1.3e-29
ENSG00000185480	1058.16	-0.722199	0.0626244	-11.5322	9.07e-31	1.31e-29
ENSG00000135829	12733.7	-0.359837	0.0312135	-11.5283	9.5e-31	1.37e-29
ENSG00000197989	969.588	-0.542241	0.0470415	-11.5269	9.66e-31	1.39e-29
ENSG00000017797	3108.35	-0.378451	0.0328395	-11.5243	9.96e-31	1.43e-29
ENSG00000157554	135.886	-1.15128	0.0999318	-11.5207	1.04e-30	1.49e-29
ENSG00000141314	19.851	3.86972	0.336218	11.5096	1.18e-30	1.7e-29
ENSG00000267248	155.251	1.09522	0.0952773	11.4951	1.4e-30	2.01e-29
ENSG00000164970	503.031	0.75721	0.0658781	11.4941	1.41e-30	2.03e-29
ENSG00000004799	2993.98	0.483605	0.042077	11.4933	1.42e-30	2.05e-29
ENSG00000118894	273.115	-0.858911	0.0747424	-11.4916	1.45e-30	2.09e-29
ENSG00000112276	182.722	1.06702	0.0928775	11.4885	1.51e-30	2.16e-29
ENSG00000164318	1162.9	-0.544556	0.0474365	-11.4797	1.67e-30	2.39e-29
ENSG00000099810	2144.55	-0.579598	0.0504977	-11.4777	1.71e-30	2.45e-29
ENSG00000135966	1500.68	-0.461166	0.0401918	-11.4741	1.78e-30	2.55e-29
ENSG00000136161	244.286	0.908068	0.0791416	11.474	1.78e-30	2.55e-29
ENSG00000183801	168.582	1.44785	0.126194	11.4732	1.8e-30	2.57e-29
ENSG00000169118	1277.13	0.442859	0.0385998	11.4731	1.8e-30	2.58e-29
ENSG00000116711	3039.12	-0.483814	0.0421798	-11.4703	1.86e-30	2.66e-29
ENSG00000204396	180.054	1.26629	0.110398	11.4702	1.86e-30	2.66e-29
ENSG00000107951	1736.17	-0.449027	0.0391483	-11.4699	1.87e-30	2.67e-29
ENSG00000263069	42.7012	2.23664	0.195015	11.4691	1.89e-30	2.69e-29
ENSG00000228221	24.0059	3.05763	0.266621	11.4681	1.91e-30	2.72e-29
ENSG00000162139	1393.84	-0.549203	0.0478982	-11.466	1.95e-30	2.78e-29
ENSG00000164077	480.566	-0.7153	0.0624117	-11.461	2.07e-30	2.95e-29
ENSG00000172216	4282.71	1.03822	0.0905889	11.4608	2.08e-30	2.95e-29
ENSG00000123416	7699.8	-0.49291	0.0430104	-11.4603	2.09e-30	2.97e-29
ENSG00000162437	747.818	-0.634683	0.0553918	-11.4581	2.14e-30	3.05e-29
ENSG00000198160	2463.34	0.514534	0.0449072	11.4577	2.15e-30	3.06e-29
ENSG00000115816	2779.23	-0.485517	0.0423751	-11.4576	2.15e-30	3.06e-29
ENSG00000173391	5016.03	-0.542728	0.0473849	-11.4536	2.26e-30	3.2e-29
ENSG00000122873	1927.79	-0.440479	0.0384592	-11.4531	2.27e-30	3.22e-29
ENSG00000106484	684.676	-0.725633	0.0633667	-11.4513	2.32e-30	3.28e-29
ENSG00000188517	59.576	-1.90335	0.166264	-11.4478	2.41e-30	3.42e-29
ENSG00000170703	22.181	3.5071	0.306442	11.4446	2.5e-30	3.55e-29
ENSG00000170382	55.1457	2.588	0.226144	11.444	2.52e-30	3.57e-29
ENSG00000148541	52.9665	-1.80038	0.157352	-11.4417	2.59e-30	3.66e-29
ENSG00000168439	10042.8	-0.495812	0.0433474	-11.4381	2.7e-30	3.81e-29
ENSG00000165868	238.181	-1.03383	0.0904741	-11.4268	3.07e-30	4.34e-29
ENSG00000205155	595.909	0.62414	0.0546795	11.4145	3.54e-30	5e-29
ENSG00000167088	2465.53	-0.5622	0.0492648	-11.4118	3.65e-30	5.16e-29
ENSG00000244405	157.297	1.65726	0.145224	11.4117	3.65e-30	5.16e-29
ENSG00000187840	2249.89	-0.736203	0.064522	-11.4101	3.72e-30	5.25e-29
ENSG00000135605	152.915	1.06438	0.093389	11.3973	4.31e-30	6.08e-29
ENSG00000108960	215.717	-0.987118	0.086679	-11.3882	4.79e-30	6.75e-29
ENSG00000235173	1956.63	-0.852722	0.0748835	-11.3873	4.84e-30	6.81e-29
ENSG00000257218	1580.97	-0.428591	0.0376448	-11.3851	4.96e-30	6.98e-29
ENSG00000125257	2047.39	-0.5197	0.0457154	-11.3682	6.02e-30	8.48e-29
ENSG00000184730	60.8556	1.91877	0.168847	11.364	6.32e-30	8.89e-29
ENSG00000169926	4657.33	0.511523	0.0450655	11.3507	7.36e-30	1.03e-28
ENSG00000160410	1453.12	0.508698	0.044838	11.3452	7.83e-30	1.1e-28
ENSG00000112996	3385.56	-0.412025	0.0363324	-11.3404	8.27e-30	1.16e-28
ENSG00000148358	4955.29	0.320604	0.0282761	11.3383	8.48e-30	1.19e-28
ENSG00000137509	2006.35	-0.435815	0.0384507	-11.3344	8.86e-30	1.24e-28
ENSG00000141101	1074.22	-0.533298	0.0470562	-11.3332	8.98e-30	1.26e-28
ENSG00000131368	3713.39	-0.383379	0.0338367	-11.3303	9.29e-30	1.3e-28
ENSG00000105855	4036.78	0.810798	0.0715642	11.3297	9.36e-30	1.31e-28
ENSG00000165782	1391.3	0.469875	0.0414804	11.3276	9.58e-30	1.34e-28
ENSG00000152580	83.505	-1.45236	0.128242	-11.3251	9.85e-30	1.38e-28
ENSG00000165507	111.23	1.86445	0.16473	11.3183	1.07e-29	1.49e-28
ENSG00000204217	647.154	0.794433	0.0701901	11.3183	1.07e-29	1.49e-28
ENSG00000125818	3537.03	0.404646	0.0357567	11.3166	1.09e-29	1.52e-28
ENSG00000087510	583.758	0.678612	0.0599847	11.3131	1.13e-29	1.58e-28
ENSG00000137814	1096.38	-0.536589	0.0474689	-11.304	1.25e-29	1.75e-28
ENSG00000198712	166974	0.406668	0.0359796	11.3027	1.27e-29	1.77e-28
ENSG00000198853	1880.05	0.478595	0.0423533	11.3001	1.31e-29	1.83e-28
ENSG00000100284	862.131	0.732311	0.0648068	11.2999	1.31e-29	1.83e-28
ENSG00000117475	1427.83	0.601423	0.0532329	11.298	1.34e-29	1.87e-28
ENSG00000081041	89.9881	1.47299	0.130454	11.2913	1.45e-29	2.02e-28
ENSG00000130766	658.548	0.929117	0.0823055	11.2886	1.49e-29	2.08e-28
ENSG00000225159	808.042	-0.715724	0.0634109	-11.2871	1.52e-29	2.11e-28
ENSG00000243156	1421.99	-0.50852	0.0450612	-11.2851	1.55e-29	2.16e-28
ENSG00000160678	85.9545	1.32608	0.117583	11.2778	1.69e-29	2.35e-28
ENSG00000257151	271.603	-1.2129	0.107556	-11.2769	1.71e-29	2.37e-28
ENSG00000165895	448.486	0.621612	0.055126	11.2762	1.72e-29	2.39e-28
ENSG00000068971	325.063	0.902945	0.0800762	11.2761	1.72e-29	2.39e-28
ENSG00000122376	1045.66	-0.548733	0.0486713	-11.2743	1.76e-29	2.43e-28
ENSG00000129474	2295.85	-0.455335	0.0403869	-11.2743	1.76e-29	2.43e-28
ENSG00000111452	297.695	0.935843	0.0830212	11.2723	1.8e-29	2.49e-28
ENSG00000198668	7597.17	-0.510269	0.0452711	-11.2714	1.82e-29	2.51e-28
ENSG00000169684	200.018	-1.0913	0.0968347	-11.2697	1.85e-29	2.56e-28
ENSG00000181019	6143.73	-0.499154	0.0443021	-11.2671	1.91e-29	2.64e-28
ENSG00000250241	67.5393	1.54177	0.136914	11.2609	2.05e-29	2.83e-28
ENSG00000164134	3343.41	-0.548702	0.0487673	-11.2514	2.28e-29	3.15e-28
ENSG00000111432	295	0.83593	0.0743053	11.2499	2.32e-29	3.2e-28
ENSG00000169991	339.248	-0.823872	0.0732345	-11.2498	2.32e-29	3.2e-28
ENSG00000114978	5550.17	0.505717	0.0449563	11.2491	2.34e-29	3.23e-28
ENSG00000052749	1745.15	-0.531907	0.0472889	-11.248	2.37e-29	3.26e-28
ENSG00000254632	88.4516	1.42628	0.126866	11.2424	2.52e-29	3.48e-28
ENSG00000100814	1921.69	-0.429857	0.0382577	-11.2358	2.72e-29	3.74e-28
ENSG00000101695	304.812	-0.981693	0.0873932	-11.2331	2.81e-29	3.86e-28
ENSG00000146267	186.136	-0.966593	0.0860938	-11.2272	3e-29	4.12e-28
ENSG00000180264	96.1652	-1.41341	0.125898	-11.2266	3.02e-29	4.15e-28
ENSG00000113460	3947.37	-0.507265	0.0451947	-11.224	3.11e-29	4.27e-28
ENSG00000080608	1821.15	-0.497202	0.0443023	-11.2229	3.15e-29	4.32e-28
ENSG00000101608	4247.23	0.726378	0.0647389	11.2201	3.25e-29	4.46e-28
ENSG00000185963	2224.05	-0.45035	0.0401382	-11.22	3.25e-29	4.46e-28
ENSG00000188211	3160.31	-0.59147	0.0527236	-11.2183	3.32e-29	4.54e-28
ENSG00000122687	1746.12	-0.426659	0.0380335	-11.218	3.33e-29	4.56e-28
ENSG00000243811	32.4081	2.61013	0.232685	11.2175	3.35e-29	4.58e-28
ENSG00000108788	2375.95	-0.337508	0.0301135	-11.2079	3.73e-29	5.1e-28
ENSG00000187555	3240.77	-0.403955	0.0360497	-11.2055	3.83e-29	5.24e-28
ENSG00000162695	974.504	0.880141	0.0785565	11.2039	3.9e-29	5.33e-28
ENSG00000148814	286.517	0.779073	0.0695459	11.2023	3.97e-29	5.43e-28
ENSG00000154822	2133.41	0.410629	0.0366639	11.1998	4.09e-29	5.58e-28
ENSG00000113108	562.907	0.61376	0.0548126	11.1974	4.2e-29	5.73e-28
ENSG00000183386	328.044	-0.733599	0.0655197	-11.1966	4.24e-29	5.78e-28
ENSG00000273117	144.274	1.02525	0.0915707	11.1963	4.25e-29	5.8e-28
ENSG00000180211	10713	-0.323745	0.028921	-11.1941	4.36e-29	5.94e-28
ENSG00000173230	5129.32	0.533811	0.0477184	11.1867	4.74e-29	6.45e-28
ENSG00000148225	185.689	0.97015	0.0867354	11.1852	4.82e-29	6.56e-28
ENSG00000172336	1558.57	-0.652394	0.0583357	-11.1834	4.91e-29	6.69e-28
ENSG00000106733	106.029	1.58411	0.141673	11.1814	5.03e-29	6.84e-28
ENSG00000256073	103.236	1.26483	0.113146	11.1787	5.18e-29	7.04e-28
ENSG00000244968	282.473	0.832291	0.074454	11.1786	5.19e-29	7.05e-28
ENSG00000138735	118.946	-1.29455	0.115859	-11.1734	5.5e-29	7.47e-28
ENSG00000101782	1667.19	0.551834	0.0494018	11.1703	5.7e-29	7.73e-28
ENSG00000274180	332.736	1.00553	0.0900641	11.1646	6.08e-29	8.24e-28
ENSG00000124151	4352.77	0.559877	0.0501706	11.1595	6.44e-29	8.73e-28
ENSG00000161179	1832.46	-0.861554	0.0772558	-11.152	7e-29	9.49e-28
ENSG00000072952	24.3607	3.13529	0.281183	11.1504	7.13e-29	9.66e-28
ENSG00000148335	1307.42	-0.580148	0.0520378	-11.1486	7.28e-29	9.85e-28
ENSG00000163584	721.942	-0.688995	0.0618114	-11.1467	7.43e-29	1.01e-27
ENSG00000197646	16.9796	3.87184	0.347462	11.1432	7.73e-29	1.05e-27
ENSG00000008516	43.1969	1.94416	0.174514	11.1404	7.98e-29	1.08e-27
ENSG00000101811	2114.13	-0.428327	0.0384715	-11.1336	8.61e-29	1.16e-27
ENSG00000160685	2695.66	0.616357	0.0553678	11.1321	8.76e-29	1.18e-27
ENSG00000126822	1615.08	-0.534032	0.0479727	-11.132	8.77e-29	1.18e-27
ENSG00000006625	1708.92	-0.55441	0.0498055	-11.1315	8.81e-29	1.19e-27
ENSG00000181449	53.082	1.72962	0.155436	11.1275	9.22e-29	1.24e-27
ENSG00000196683	5022.16	0.428247	0.0385165	11.1186	1.02e-28	1.37e-27
ENSG00000115520	594.827	0.685963	0.0617492	11.1088	1.14e-28	1.53e-27
ENSG00000109686	1174.53	-0.530274	0.0477355	-11.1086	1.14e-28	1.53e-27
ENSG00000204934	179.027	-0.898379	0.0808867	-11.1066	1.16e-28	1.57e-27
ENSG00000177406	487.042	0.704925	0.0634712	11.1062	1.17e-28	1.57e-27
ENSG00000168528	661.228	-0.656054	0.0590744	-11.1055	1.18e-28	1.58e-27
ENSG00000134375	4020.11	-0.635846	0.0572608	-11.1044	1.19e-28	1.6e-27
ENSG00000169598	349.602	-0.740394	0.0666783	-11.104	1.2e-28	1.61e-27
ENSG00000228002	4196.61	-0.348667	0.0314222	-11.0962	1.31e-28	1.76e-27
ENSG00000125726	437.851	1.77735	0.160204	11.0943	1.34e-28	1.79e-27
ENSG00000070081	1633.93	0.529463	0.0477456	11.0893	1.41e-28	1.9e-27
ENSG00000197299	1495.42	-0.566764	0.0511151	-11.088	1.43e-28	1.92e-27
ENSG00000129472	570.85	0.629075	0.0567356	11.0878	1.44e-28	1.92e-27
ENSG00000184254	103.854	-1.31556	0.118682	-11.0847	1.49e-28	1.99e-27
ENSG00000180318	323.089	-0.741261	0.0668743	-11.0844	1.49e-28	2e-27
ENSG00000055044	4067.87	-0.512857	0.0462866	-11.08	1.57e-28	2.1e-27
ENSG00000124279	2284.03	-0.480751	0.0434063	-11.0756	1.65e-28	2.2e-27
ENSG00000179051	6156.64	-0.426997	0.0385621	-11.073	1.7e-28	2.27e-27
ENSG00000120875	694.499	0.750933	0.0678341	11.0701	1.75e-28	2.34e-27
ENSG00000038295	742.995	-0.653883	0.0590784	-11.0681	1.79e-28	2.39e-27
ENSG00000154222	1576.12	0.476297	0.0430345	11.0678	1.8e-28	2.4e-27
ENSG00000234327	170.13	-0.990919	0.0895461	-11.066	1.83e-28	2.44e-27
ENSG00000117983	200.071	1.55613	0.140691	11.0606	1.95e-28	2.6e-27
ENSG00000166851	4837.75	-0.576363	0.0521191	-11.0586	1.99e-28	2.65e-27
ENSG00000138439	674.005	0.652818	0.0590332	11.0585	1.99e-28	2.65e-27
ENSG00000085999	514.103	-0.815242	0.0737218	-11.0584	2e-28	2.66e-27
ENSG00000153898	240.29	-0.821527	0.074302	-11.0566	2.04e-28	2.71e-27
ENSG00000253669	232.778	1.12916	0.102148	11.0542	2.09e-28	2.78e-27
ENSG00000143507	92.0779	1.44318	0.130566	11.0533	2.11e-28	2.81e-27
ENSG00000153933	451.054	-0.737862	0.0667548	-11.0533	2.11e-28	2.81e-27
ENSG00000107249	886.854	0.604094	0.0546663	11.0506	2.18e-28	2.89e-27
ENSG00000108262	1243.33	-0.513497	0.0464862	-11.0462	2.29e-28	3.03e-27
[truncated: 56,052 more rows]
