# Supplementary material for: Activation of Clustered IFNγ Target Genes Drives Cohesin-Controlled Transcriptional Memory
Source: Mol Cell. 2020 Nov 5;80(3):396–409.e6. doi: 10.1016/j.molcel.2020.10.005 (PMC7657446; doi:10.1016/j.molcel.2020.10.005)
Supplement: Table S2. List of All Genes with the Indicated Degree of Transcriptional Memory; i.e., Log2 Fold Change of IFNγ Priming Relative to Reinduced Cells, Related to Figure 1C [file mmc3.xlsx]

## Sheet: DESeq2_reinduction_vs_priming
GeneID	Base mean	log2(FC)	StdErr	Wald-Stats	P-value	P-adj
ENSG00000154451	24578.7	2.55697	0.0271421	94.2066	0	0
ENSG00000204287	8277.07	1.60828	0.0329003	48.8834	0	0
ENSG00000231389	2089.93	1.51217	0.0445021	33.9797	4.45e-253	2.11e-249
ENSG00000138755	25124.5	0.962345	0.0295341	32.5842	6.88e-233	2.44e-229
ENSG00000019582	33043.6	0.900661	0.0299543	30.0678	1.28e-198	3.63e-195
ENSG00000162654	20627.1	0.905701	0.0304212	29.772	9e-195	2.13e-191
ENSG00000223865	1244.48	1.45366	0.0523822	27.7509	1.7e-169	3.45e-166
ENSG00000196126	840.372	1.44849	0.0587261	24.6651	2.53e-134	4.51e-131
ENSG00000204257	4977.41	0.865388	0.0356214	24.294	2.27e-130	3.58e-127
ENSG00000179344	538.931	1.52306	0.0653235	23.3157	3.07e-120	4.37e-117
ENSG00000226025	23766.2	0.640175	0.0279852	22.8755	8.15e-116	1.05e-112
ENSG00000242574	1050.85	1.26233	0.0552408	22.8515	1.41e-115	1.67e-112
ENSG00000179583	3716.93	0.794507	0.0368626	21.5532	4.94e-103	5.4e-100
ENSG00000204252	313.338	1.37904	0.07203	19.1453	1.06e-81	1.08e-78
ENSG00000198959	21220.2	0.513153	0.0275914	18.5983	3.32e-77	3.14e-74
ENSG00000169245	12501.1	0.543496	0.0318644	17.0565	3.13e-65	2.78e-62
ENSG00000111335	6420.18	0.541196	0.0327662	16.5169	2.77e-61	2.32e-58
ENSG00000234745	35538	0.501671	0.0313583	15.998	1.32e-57	1.04e-54
ENSG00000137959	2758.14	0.667952	0.0448491	14.8933	3.64e-50	2.73e-47
ENSG00000116690	8827.6	-0.488179	0.0328584	-14.8571	6.26e-50	4.45e-47
ENSG00000225492	1421.94	0.712738	0.0485711	14.6741	9.44e-49	6.4e-46
ENSG00000117228	76677.3	0.345283	0.0244891	14.0994	3.83e-45	2.47e-42
ENSG00000206337	4050.8	0.460984	0.0353986	13.0227	9.09e-39	5.62e-36
ENSG00000110092	920.347	0.690727	0.0546337	12.6429	1.23e-36	7.26e-34
ENSG00000132274	38171.1	0.33462	0.0265016	12.6264	1.51e-36	8.59e-34
ENSG00000204642	2186.18	0.531226	0.0436654	12.1658	4.73e-34	2.58e-31
ENSG00000131069	3474.4	0.453602	0.0385451	11.7681	5.7e-32	3e-29
ENSG00000206503	22531.7	0.342188	0.0303664	11.2686	1.87e-29	9.52e-27
ENSG00000196735	114.045	0.81223	0.0725824	11.1905	4.54e-29	2.23e-26
ENSG00000124762	2900.02	0.431755	0.0403169	10.709	9.23e-27	4.38e-24
ENSG00000265972	4708.15	0.397125	0.0371847	10.6798	1.27e-26	5.81e-24
ENSG00000137965	886.786	0.617358	0.0580578	10.6335	2.08e-26	9.25e-24
ENSG00000175899	142225	0.264889	0.0252066	10.5087	7.88e-26	3.39e-23
ENSG00000134107	3550.09	0.391444	0.0379602	10.3119	6.22e-25	2.6e-22
ENSG00000155962	507.954	0.650091	0.0649259	10.0128	1.34e-23	5.44e-21
ENSG00000237988	124.776	0.732177	0.0732015	10.0022	1.49e-23	5.89e-21
ENSG00000131203	33978.9	0.253754	0.0256997	9.87382	5.41e-23	2.08e-20
ENSG00000187134	2262.62	0.42246	0.0433095	9.75443	1.77e-22	6.61e-20
ENSG00000196743	4769.85	0.338526	0.0349281	9.69209	3.26e-22	1.19e-19
ENSG00000149131	10283.3	0.337706	0.0349364	9.66633	4.19e-22	1.49e-19
ENSG00000128284	4202.99	0.324053	0.0356644	9.08618	1.03e-19	3.56e-17
ENSG00000151632	2789.47	0.396413	0.0443274	8.94285	3.79e-19	1.28e-16
ENSG00000140105	200375	0.22835	0.02573	8.87488	7e-19	2.32e-16
ENSG00000130066	7683.34	0.309735	0.0349126	8.87173	7.2e-19	2.33e-16
ENSG00000163435	2065.17	0.382658	0.0431981	8.85822	8.13e-19	2.57e-16
ENSG00000135318	1206.68	0.469099	0.0532138	8.81536	1.19e-18	3.69e-16
ENSG00000166710	115964	0.23374	0.0271107	8.62166	6.6e-18	2e-15
ENSG00000139329	2581.23	0.364296	0.0425629	8.55901	1.14e-17	3.37e-15
ENSG00000204525	15736.8	0.320019	0.0379095	8.44166	3.13e-17	9.08e-15
ENSG00000169174	6448.17	0.280125	0.0341376	8.20576	2.29e-16	6.52e-14
ENSG00000176046	4396.74	0.309253	0.0379849	8.14147	3.9e-16	1.09e-13
ENSG00000115414	4368.78	0.379348	0.046713	8.12082	4.63e-16	1.27e-13
ENSG00000186480	24815.2	0.223513	0.0276975	8.06981	7.04e-16	1.89e-13
ENSG00000078804	1793.31	0.38143	0.0473233	8.0601	7.62e-16	2.01e-13
ENSG00000141574	10903.7	0.270223	0.0336095	8.04007	8.98e-16	2.32e-13
ENSG00000169248	5516.35	0.323792	0.0404458	8.00557	1.19e-15	3.02e-13
ENSG00000137868	2481.42	0.328496	0.0413263	7.94883	1.88e-15	4.7e-13
ENSG00000004468	126.374	0.581862	0.0734502	7.92186	2.34e-15	5.74e-13
ENSG00000168209	2845.16	0.331661	0.0420976	7.87838	3.32e-15	7.99e-13
ENSG00000187837	3955.53	0.316152	0.0402667	7.85145	4.11e-15	9.75e-13
ENSG00000204616	64.6135	0.52508	0.0669285	7.84539	4.32e-15	1.01e-12
ENSG00000177409	10017.8	0.249777	0.0329959	7.56994	3.73e-14	8.56e-12
ENSG00000124508	848.341	0.420583	0.055677	7.55397	4.22e-14	9.53e-12
ENSG00000163395	863.205	-0.452658	0.0603809	-7.4967	6.54e-14	1.45e-11
ENSG00000185215	6758.31	0.247838	0.033218	7.46095	8.59e-14	1.88e-11
ENSG00000133321	13238.2	0.232883	0.0314554	7.40358	1.33e-13	2.86e-11
ENSG00000100342	27252.8	0.216427	0.0294743	7.3429	2.09e-13	4.44e-11
ENSG00000163993	3344.53	0.319624	0.0437984	7.29762	2.93e-13	6.13e-11
ENSG00000197694	11060.2	-0.208623	0.0289577	-7.20439	5.83e-13	1.2e-10
ENSG00000146859	1921.98	0.312791	0.043668	7.16294	7.9e-13	1.6e-10
ENSG00000250208	2257	0.313334	0.0438419	7.1469	8.88e-13	1.78e-10
ENSG00000011465	2657.01	0.285046	0.0406509	7.01205	2.35e-12	4.64e-10
ENSG00000001617	1494.87	0.337497	0.0484711	6.96284	3.33e-12	6.5e-10
ENSG00000125657	2838.33	0.330571	0.0475088	6.95809	3.45e-12	6.63e-10
ENSG00000164104	5014.39	-0.243863	0.0353404	-6.90041	5.19e-12	9.78e-10
ENSG00000268621	365.029	0.477247	0.0691734	6.89929	5.23e-12	9.78e-10
ENSG00000131016	37768.8	0.195196	0.0283438	6.88671	5.71e-12	1.05e-09
ENSG00000169908	4381.68	-0.241753	0.0351079	-6.88602	5.74e-12	1.05e-09
ENSG00000167508	3025.47	0.289831	0.0421436	6.87723	6.1e-12	1.1e-09
ENSG00000138413	2148.32	0.296808	0.0433049	6.8539	7.19e-12	1.28e-09
ENSG00000143390	7077.93	0.232363	0.0339591	6.84245	7.79e-12	1.37e-09
ENSG00000013588	6907.65	0.238773	0.0349219	6.83733	8.07e-12	1.4e-09
ENSG00000112715	2648.92	0.280557	0.0410534	6.83396	8.26e-12	1.42e-09
ENSG00000121064	3160.93	0.28274	0.0416153	6.79413	1.09e-11	1.84e-09
ENSG00000099194	42315.6	0.215058	0.0319036	6.74086	1.57e-11	2.63e-09
ENSG00000196535	2624.39	0.282572	0.0423804	6.66752	2.6e-11	4.3e-09
ENSG00000089280	12993.4	-0.185753	0.0279028	-6.65713	2.79e-11	4.56e-09
ENSG00000118523	2905.95	-0.286519	0.0433772	-6.6053	3.97e-11	6.41e-09
ENSG00000100336	3976.61	0.244304	0.0370053	6.60187	4.06e-11	6.49e-09
ENSG00000113263	155.466	0.487795	0.073968	6.59468	4.26e-11	6.73e-09
ENSG00000143537	7524.92	0.211198	0.0322914	6.54038	6.14e-11	9.59e-09
ENSG00000181577	916.93	0.385738	0.0594011	6.49379	8.37e-11	1.29e-08
ENSG00000188229	17488.2	-0.20403	0.0315187	-6.47329	9.59e-11	1.47e-08
ENSG00000214872	198.713	0.473393	0.0736912	6.42402	1.33e-10	2.01e-08
ENSG00000229391	60.0849	0.421862	0.066019	6.39002	1.66e-10	2.48e-08
ENSG00000130635	2125.15	0.268934	0.0423161	6.35535	2.08e-10	3.08e-08
ENSG00000132530	2029.11	0.302859	0.047885	6.32471	2.54e-10	3.72e-08
ENSG00000197142	1165.98	0.321195	0.0509	6.31032	2.78e-10	4.04e-08
ENSG00000196924	20520.1	-0.184733	0.0292838	-6.30835	2.82e-10	4.05e-08
ENSG00000122862	3764.01	0.241947	0.0384134	6.29852	3.01e-10	4.27e-08
ENSG00000184009	98472.3	-0.166164	0.0264057	-6.29271	3.12e-10	4.39e-08
ENSG00000129744	235.021	0.455035	0.0728548	6.24578	4.22e-10	5.88e-08
ENSG00000115053	23238	-0.18198	0.0294736	-6.17435	6.64e-10	9.17e-08
ENSG00000166750	6971.25	0.20827	0.0338532	6.15215	7.64e-10	1.05e-07
ENSG00000177000	3698.52	0.23153	0.0377301	6.13648	8.44e-10	1.14e-07
ENSG00000079308	3291.64	0.260899	0.0426352	6.11933	9.4e-10	1.25e-07
ENSG00000116574	2712.83	0.247219	0.0403962	6.11986	9.37e-10	1.25e-07
ENSG00000142871	823.09	-0.35201	0.0575682	-6.11466	9.68e-10	1.27e-07
ENSG00000142798	1921.26	0.333673	0.054749	6.0946	1.1e-09	1.43e-07
ENSG00000074527	656.748	0.362634	0.0597094	6.07332	1.25e-09	1.62e-07
ENSG00000075624	112917	-0.169661	0.0279613	-6.0677	1.3e-09	1.65e-07
ENSG00000198157	2092.29	-0.266079	0.0438539	-6.06739	1.3e-09	1.65e-07
ENSG00000214182	3474.13	-0.302218	0.0502372	-6.01582	1.79e-09	2.25e-07
ENSG00000231419	1459.48	0.287581	0.0479118	6.0023	1.95e-09	2.43e-07
ENSG00000148344	796.325	0.339665	0.0566447	5.99641	2.02e-09	2.49e-07
ENSG00000123240	6574.6	0.197433	0.0330243	5.9784	2.25e-09	2.76e-07
ENSG00000169851	7032.19	0.197733	0.0331327	5.96792	2.4e-09	2.92e-07
ENSG00000172037	2365.24	0.251216	0.0421605	5.95857	2.54e-09	3.07e-07
ENSG00000148841	5985.03	0.191391	0.0322042	5.94305	2.8e-09	3.34e-07
ENSG00000159399	11654.2	0.180479	0.0303817	5.9404	2.84e-09	3.37e-07
ENSG00000204592	35705.7	0.174946	0.0294728	5.93583	2.92e-09	3.44e-07
ENSG00000067064	6175.52	0.221328	0.0373809	5.92088	3.2e-09	3.73e-07
ENSG00000168062	5784.84	0.216064	0.0365385	5.91333	3.35e-09	3.88e-07
ENSG00000071967	1804.31	0.265754	0.0451223	5.88963	3.87e-09	4.41e-07
ENSG00000163430	674.161	-0.355639	0.0603862	-5.88941	3.88e-09	4.41e-07
ENSG00000103485	6448.23	0.203447	0.0346685	5.86834	4.4e-09	4.97e-07
ENSG00000230487	519.598	0.372001	0.0636754	5.84214	5.15e-09	5.77e-07
ENSG00000164442	4432.4	-0.213835	0.0366181	-5.8396	5.23e-09	5.81e-07
ENSG00000069702	435.556	-0.387606	0.0664393	-5.83399	5.41e-09	5.97e-07
ENSG00000241106	221.475	0.423236	0.073098	5.78998	7.04e-09	7.7e-07
ENSG00000151726	3308.36	0.226165	0.0392776	5.7581	8.51e-09	9.16e-07
ENSG00000169242	4441.54	0.222493	0.0386398	5.75813	8.51e-09	9.16e-07
ENSG00000003989	14170	-0.185859	0.0323257	-5.74956	8.95e-09	9.57e-07
ENSG00000104081	900.947	0.324602	0.0566607	5.72888	1.01e-08	1.07e-06
ENSG00000143850	542.258	0.363139	0.063441	5.72404	1.04e-08	1.1e-06
ENSG00000160285	2931.43	0.222189	0.0389709	5.70142	1.19e-08	1.24e-06
ENSG00000196230	36849.2	-0.170547	0.0300085	-5.6833	1.32e-08	1.37e-06
ENSG00000198431	25802.6	0.147114	0.0259295	5.67363	1.4e-08	1.44e-06
ENSG00000134830	5010.38	0.20588	0.0362954	5.67233	1.41e-08	1.44e-06
ENSG00000100285	1240.03	-0.291346	0.0515187	-5.65514	1.56e-08	1.58e-06
ENSG00000197958	5099.19	-0.217216	0.0388999	-5.58399	2.35e-08	2.37e-06
ENSG00000108515	1752.56	0.265826	0.0476573	5.57786	2.44e-08	2.44e-06
ENSG00000253525	246.699	0.410903	0.0740269	5.55072	2.84e-08	2.83e-06
ENSG00000204054	4012.27	0.210356	0.037959	5.54166	3e-08	2.96e-06
ENSG00000125968	252.61	0.3994	0.0721699	5.53416	3.13e-08	3.07e-06
ENSG00000154358	1599.79	0.268215	0.0485429	5.52532	3.29e-08	3.2e-06
ENSG00000270647	6082.56	-0.194036	0.0351911	-5.51378	3.51e-08	3.4e-06
ENSG00000138829	187.32	-0.407995	0.0740205	-5.51192	3.55e-08	3.41e-06
ENSG00000102317	5911.15	-0.185447	0.0336772	-5.50659	3.66e-08	3.49e-06
ENSG00000172893	6284.48	0.18703	0.03405	5.49281	3.96e-08	3.75e-06
ENSG00000182704	6442.35	0.185065	0.0337365	5.4856	4.12e-08	3.88e-06
ENSG00000168016	4165.81	0.211596	0.0388269	5.44971	5.05e-08	4.72e-06
ENSG00000068366	11563	0.195709	0.0359463	5.44447	5.2e-08	4.83e-06
ENSG00000112972	14649.5	0.166639	0.0308422	5.40295	6.56e-08	6.04e-06
ENSG00000165949	2434.65	0.244566	0.0452705	5.40233	6.58e-08	6.04e-06
ENSG00000112769	339.753	-0.372	0.0691457	-5.37994	7.45e-08	6.79e-06
ENSG00000065809	4430.16	0.203491	0.0379167	5.3668	8.01e-08	7.26e-06
ENSG00000162496	243.738	0.38809	0.0723312	5.36546	8.07e-08	7.27e-06
ENSG00000129667	1555.12	0.251743	0.0469484	5.36213	8.22e-08	7.36e-06
ENSG00000212907	45786.6	-0.200952	0.0374894	-5.36024	8.31e-08	7.39e-06
ENSG00000125730	24103.8	0.146584	0.027402	5.34939	8.83e-08	7.79e-06
ENSG00000162430	1515.63	-0.250116	0.0476451	-5.24958	1.52e-07	1.34e-05
ENSG00000079385	557.474	0.332807	0.0635469	5.23718	1.63e-07	1.42e-05
ENSG00000071539	3178.38	-0.198616	0.0379736	-5.23038	1.69e-07	1.47e-05
ENSG00000145113	238.049	0.380255	0.0730948	5.20222	1.97e-07	1.7e-05
ENSG00000154734	233.252	-0.378632	0.072994	-5.18716	2.14e-07	1.83e-05
ENSG00000079459	14509.7	0.157459	0.0303768	5.18354	2.18e-07	1.85e-05
ENSG00000005238	769.655	0.303129	0.058499	5.18178	2.2e-07	1.86e-05
ENSG00000185133	814.751	0.299636	0.0579331	5.17211	2.31e-07	1.95e-05
ENSG00000105339	3521.18	0.19559	0.0380569	5.13941	2.76e-07	2.31e-05
ENSG00000054690	5218.1	0.201853	0.0393367	5.13141	2.88e-07	2.39e-05
ENSG00000162645	12220.7	0.149907	0.0292503	5.12497	2.98e-07	2.46e-05
ENSG00000101057	3637.84	-0.217677	0.0425051	-5.12119	3.04e-07	2.5e-05
ENSG00000129354	643.079	0.321116	0.0628285	5.11099	3.2e-07	2.6e-05
ENSG00000130513	809.861	0.324839	0.0635538	5.11124	3.2e-07	2.6e-05
ENSG00000086967	160.842	0.376212	0.0739493	5.08743	3.63e-07	2.93e-05
ENSG00000219507	2289.54	-0.259915	0.0511398	-5.08244	3.73e-07	2.99e-05
ENSG00000136244	637.524	0.309153	0.0609137	5.07526	3.87e-07	3.09e-05
ENSG00000117399	2878.38	-0.198161	0.0393711	-5.03315	4.82e-07	3.82e-05
ENSG00000138772	176.472	-0.371888	0.0738932	-5.03278	4.83e-07	3.82e-05
ENSG00000163453	589.874	0.3169	0.0632572	5.0097	5.45e-07	4.28e-05
ENSG00000157514	2205.5	0.212138	0.0423877	5.00471	5.59e-07	4.37e-05
ENSG00000006534	8422.24	0.166173	0.0332787	4.99337	5.93e-07	4.61e-05
ENSG00000175445	1552.99	-0.239216	0.0479814	-4.9856	6.18e-07	4.77e-05
ENSG00000145911	305.136	0.360928	0.0725571	4.9744	6.54e-07	5.03e-05
ENSG00000196154	3450.8	0.207361	0.0416981	4.9729	6.6e-07	5.04e-05
ENSG00000130766	846.714	0.286143	0.0577299	4.95659	7.17e-07	5.46e-05
ENSG00000129749	394.157	0.334249	0.0676873	4.93814	7.89e-07	5.97e-05
ENSG00000052802	3818.39	0.219369	0.0447328	4.90399	9.39e-07	7.07e-05
ENSG00000189067	6555.33	0.16213	0.0331156	4.89587	9.79e-07	7.32e-05
ENSG00000090339	8732.17	0.154143	0.0315021	4.89309	9.93e-07	7.39e-05
ENSG00000198763	69997.8	-0.195339	0.0400783	-4.87394	1.09e-06	8.08e-05
ENSG00000225138	988.177	0.264876	0.0543506	4.87347	1.1e-06	8.08e-05
ENSG00000108602	2021.56	0.217984	0.0447383	4.87243	1.1e-06	8.08e-05
ENSG00000128510	2676.86	-0.199924	0.0411073	-4.86346	1.15e-06	8.41e-05
ENSG00000185880	7281.35	0.153857	0.0317029	4.85309	1.22e-06	8.82e-05
ENSG00000177169	2767.2	0.204056	0.0420755	4.84974	1.24e-06	8.92e-05
ENSG00000163554	82.5789	0.339224	0.0699688	4.84822	1.25e-06	8.95e-05
ENSG00000066468	2340.36	-0.197288	0.0408183	-4.83334	1.34e-06	9.59e-05
ENSG00000114423	2932.59	0.207133	0.043015	4.81536	1.47e-06	0.000104472
ENSG00000120549	1018.2	0.26023	0.0542218	4.79935	1.59e-06	0.000112616
ENSG00000157873	1527.07	0.227864	0.0476259	4.78444	1.71e-06	0.000120703
ENSG00000234741	3717.59	-0.175219	0.0367656	-4.76584	1.88e-06	0.000131741
ENSG00000119801	1644.29	0.219023	0.0460337	4.75789	1.96e-06	0.000136364
ENSG00000180198	4182.99	-0.178183	0.0375101	-4.75025	2.03e-06	0.000140925
ENSG00000100292	1281.58	0.252337	0.0531545	4.74723	2.06e-06	0.00014235
ENSG00000205885	861.144	0.27194	0.0572981	4.74605	2.07e-06	0.00014249
ENSG00000103018	7514.77	0.150159	0.0317081	4.73566	2.18e-06	0.000149272
ENSG00000113161	4952.11	0.174445	0.0369055	4.7268	2.28e-06	0.000155187
ENSG00000122863	2483.37	0.194687	0.0412891	4.71522	2.41e-06	0.0001635
ENSG00000166197	9557.56	-0.14779	0.0314326	-4.70179	2.58e-06	0.000173798
ENSG00000185745	5043.54	0.162416	0.0345537	4.70039	2.6e-06	0.000174175
ENSG00000171604	288.319	0.334745	0.0712518	4.69806	2.63e-06	0.00017534
ENSG00000138031	2810.67	0.18549	0.0399218	4.64634	3.38e-06	0.00022451
ENSG00000214391	8895.72	-0.150483	0.0323954	-4.64519	3.4e-06	0.000224716
ENSG00000134057	6597.6	-0.153235	0.0330737	-4.63312	3.6e-06	0.000237128
ENSG00000161011	6183.56	0.175074	0.0378539	4.62499	3.75e-06	0.000245485
ENSG00000214485	1244.82	-0.266659	0.0579226	-4.60372	4.15e-06	0.000270711
ENSG00000175426	612.25	0.280798	0.0610451	4.59985	4.23e-06	0.000274531
ENSG00000159388	918.008	0.248565	0.0542098	4.58524	4.53e-06	0.000293109
ENSG00000244405	235.615	0.335245	0.0732347	4.57769	4.7e-06	0.000302512
ENSG00000099864	1366.35	0.246721	0.0539701	4.57143	4.84e-06	0.000308886
ENSG00000112984	5087.85	-0.154814	0.0338638	-4.57166	4.84e-06	0.000308886
ENSG00000198830	1605.92	-0.235889	0.051773	-4.55621	5.21e-06	0.00033064
ENSG00000088325	8198.23	-0.139252	0.0306136	-4.5487	5.4e-06	0.000340199
ENSG00000113368	5322.89	-0.156082	0.0343162	-4.54835	5.41e-06	0.000340199
ENSG00000111206	5774.63	-0.147309	0.0324	-4.54657	5.45e-06	0.000341571
ENSG00000268879	125.559	0.333378	0.0734441	4.53921	5.65e-06	0.00035216
ENSG00000172985	779.087	0.26486	0.058698	4.51226	6.41e-06	0.00039829
ENSG00000003436	3140.22	0.176063	0.0391752	4.49426	6.98e-06	0.000431624
ENSG00000134324	6310.95	0.151356	0.0339388	4.45967	8.21e-06	0.0005053
ENSG00000128422	2052.29	-0.197951	0.0444324	-4.4551	8.39e-06	0.000510606
ENSG00000169710	20077.2	0.143756	0.0322634	4.45568	8.36e-06	0.000510606
ENSG00000272068	440.596	0.293829	0.0659598	4.45467	8.4e-06	0.000510606
ENSG00000217027	1052.55	0.265002	0.0596721	4.44097	8.96e-06	0.000541909
ENSG00000196730	1813.14	0.203593	0.0458676	4.4387	9.05e-06	0.000545315
ENSG00000140459	545.118	0.282213	0.0637569	4.4264	9.58e-06	0.000574923
ENSG00000108669	1443.81	0.214344	0.0484547	4.4236	9.71e-06	0.000579978
ENSG00000100078	1011.76	0.235209	0.0532339	4.4184	9.94e-06	0.000591614
ENSG00000126838	1209.91	0.232859	0.0528298	4.40772	1.04e-05	0.000617371
ENSG00000167311	299.663	0.313333	0.0710929	4.40737	1.05e-05	0.000617371
ENSG00000160752	5907.69	0.15221	0.0346328	4.39496	1.11e-05	0.000651016
ENSG00000115904	3827.73	0.18311	0.0416757	4.3937	1.11e-05	0.00065213
ENSG00000176014	2496.98	-0.188663	0.0429571	-4.39189	1.12e-05	0.000654889
ENSG00000099875	2052.5	0.199252	0.0454636	4.38267	1.17e-05	0.000680425
ENSG00000223414	3966.42	-0.162177	0.0370262	-4.38006	1.19e-05	0.000685821
ENSG00000136156	6705.84	0.140525	0.0321111	4.37623	1.21e-05	0.000695175
ENSG00000108582	3996.35	0.167346	0.0382541	4.37458	1.22e-05	0.000696937
ENSG00000140481	350.5	0.303993	0.0695014	4.37392	1.22e-05	0.000696937
ENSG00000115758	6418.96	-0.159222	0.0364784	-4.36482	1.27e-05	0.000723664
ENSG00000127616	5527.21	-0.144391	0.0331022	-4.36197	1.29e-05	0.000727339
ENSG00000187514	9999.34	-0.14385	0.032975	-4.3624	1.29e-05	0.000727339
ENSG00000043143	6012.64	0.152854	0.0350818	4.35708	1.32e-05	0.000740835
ENSG00000163110	2348.89	-0.18267	0.0419362	-4.3559	1.33e-05	0.000741902
ENSG00000096384	50342.9	-0.113224	0.0260177	-4.35181	1.35e-05	0.00075292
ENSG00000116560	13475.4	-0.148102	0.0340531	-4.34914	1.37e-05	0.000759187
ENSG00000135148	5024.06	0.163004	0.0375189	4.34459	1.4e-05	0.000772071
ENSG00000136514	329.586	0.303735	0.0699784	4.34041	1.42e-05	0.000783857
ENSG00000076356	769.163	0.250928	0.0579225	4.33214	1.48e-05	0.000810759
ENSG00000248546	924.756	-0.240084	0.0554951	-4.32621	1.52e-05	0.000829658
ENSG00000160818	3680.69	-0.168783	0.0391052	-4.31614	1.59e-05	0.000865096
ENSG00000010292	7314.15	-0.139849	0.0324092	-4.31511	1.6e-05	0.000865794
ENSG00000153815	2015.15	-0.190412	0.0441419	-4.31364	1.61e-05	0.000868265
ENSG00000187446	5420.78	0.140921	0.0326881	4.31109	1.62e-05	0.000875038
ENSG00000135919	2418.34	0.174144	0.0404405	4.30618	1.66e-05	0.000891291
ENSG00000138668	7114.14	-0.16127	0.0374951	-4.30109	1.7e-05	0.000906914
ENSG00000171241	2497.2	-0.173752	0.0404012	-4.30067	1.7e-05	0.000906914
ENSG00000166012	3213.09	-0.174116	0.0405132	-4.29775	1.73e-05	0.000915475
ENSG00000107821	1437.26	0.216775	0.0505168	4.29114	1.78e-05	0.000939681
ENSG00000183199	13244.3	-0.125193	0.0292326	-4.28266	1.85e-05	0.000972627
ENSG00000247844	5127.18	-0.154057	0.0360193	-4.27708	1.89e-05	0.000993621
ENSG00000153187	22893.9	-0.142995	0.0334603	-4.27355	1.92e-05	0.00100577
ENSG00000130826	2379.33	-0.175207	0.0410472	-4.26843	1.97e-05	0.00102536
ENSG00000070814	5151.99	-0.148271	0.0349027	-4.24812	2.16e-05	0.00111469
ENSG00000106078	3188.58	-0.165347	0.0389187	-4.24854	2.15e-05	0.00111469
ENSG00000172927	162.921	0.314	0.0740134	4.24247	2.21e-05	0.00113901
ENSG00000075651	3131.3	0.176291	0.0416066	4.2371	2.26e-05	0.00116239
ENSG00000113739	1342.28	0.214131	0.0506387	4.22861	2.35e-05	0.00119846
ENSG00000128016	704.909	0.261503	0.0618338	4.22913	2.35e-05	0.00119846
ENSG00000105289	360.736	0.289404	0.06853	4.22302	2.41e-05	0.00122417
ENSG00000147955	6031.92	-0.150616	0.0357694	-4.21076	2.55e-05	0.00128796
ENSG00000149177	1333.38	0.214448	0.05096	4.20817	2.57e-05	0.0012982
ENSG00000197355	883.922	0.236514	0.0563791	4.19507	2.73e-05	0.00137069
ENSG00000006747	534.939	0.265141	0.063567	4.17105	3.03e-05	0.00151281
ENSG00000205730	6444.64	0.150296	0.0360268	4.17179	3.02e-05	0.00151281
ENSG00000117650	1704.46	-0.191993	0.0460954	-4.16513	3.11e-05	0.00154718
ENSG00000127589	4438.11	-0.177687	0.0426926	-4.16202	3.15e-05	0.00156296
ENSG00000135486	9407.39	-0.166807	0.0400916	-4.16064	3.17e-05	0.00156441
ENSG00000180573	1905.05	0.184692	0.0443948	4.16022	3.18e-05	0.00156441
ENSG00000128641	8001.08	-0.140053	0.0336861	-4.15758	3.22e-05	0.0015771
ENSG00000137331	701.529	0.259714	0.0624856	4.15639	3.23e-05	0.0015771
ENSG00000145386	2334.15	-0.172064	0.0414013	-4.15601	3.24e-05	0.0015771
ENSG00000130726	11375.2	-0.142853	0.0344155	-4.15085	3.31e-05	0.0016076
ENSG00000082781	1820.55	0.191649	0.0463111	4.13829	3.5e-05	0.00168683
ENSG00000112149	2735.12	-0.165794	0.0400636	-4.13827	3.5e-05	0.00168683
ENSG00000197744	2993.03	-0.192677	0.0465973	-4.13495	3.55e-05	0.00170559
ENSG00000182752	620.899	0.252213	0.0610611	4.1305	3.62e-05	0.0017331
ENSG00000008300	896.196	0.233074	0.0564697	4.12742	3.67e-05	0.00175055
ENSG00000108846	447.366	0.275443	0.0668139	4.12254	3.75e-05	0.00178211
ENSG00000137414	3327.3	0.186431	0.0452914	4.11625	3.85e-05	0.0018166
ENSG00000198727	83585.6	-0.14339	0.0348386	-4.11582	3.86e-05	0.0018166
ENSG00000198886	274921	-0.144609	0.0351271	-4.11674	3.84e-05	0.0018166
ENSG00000023171	2417.98	0.175002	0.0425793	4.11004	3.96e-05	0.00185045
ENSG00000128965	179.598	0.303761	0.0738988	4.1105	3.95e-05	0.00185045
ENSG00000149136	10648.1	-0.139831	0.0340586	-4.1056	4.03e-05	0.00188014
ENSG00000148926	656.267	0.247318	0.0602595	4.10422	4.06e-05	0.00188526
ENSG00000117226	4905.05	0.137774	0.0336079	4.09944	4.14e-05	0.00191833
ENSG00000230202	3515.01	-0.168736	0.0412456	-4.091	4.3e-05	0.00198302
ENSG00000228612	2085.04	0.179896	0.0440029	4.08827	4.35e-05	0.00200005
ENSG00000184678	1318.1	0.199109	0.0487603	4.08342	4.44e-05	0.00203563
ENSG00000125726	670.539	0.246277	0.0603352	4.08182	4.47e-05	0.00204313
ENSG00000164985	3329.63	-0.168166	0.0412661	-4.07517	4.6e-05	0.00209571
ENSG00000108179	3472.84	-0.159194	0.0390732	-4.07426	4.62e-05	0.00209713
ENSG00000033627	3404.94	0.151865	0.0373425	4.06682	4.77e-05	0.00215832
ENSG00000116830	2208.52	-0.169627	0.0418435	-4.05385	5.04e-05	0.00227434
ENSG00000226549	2766.75	0.177679	0.043961	4.04173	5.31e-05	0.00238305
ENSG00000276180	767.493	0.235368	0.0582385	4.04144	5.31e-05	0.00238305
ENSG00000103249	1505.58	0.191408	0.0474046	4.03775	5.4e-05	0.00241326
ENSG00000175063	2479.89	-0.179051	0.0444002	-4.03266	5.51e-05	0.00245069
ENSG00000197903	862.037	0.242017	0.0600094	4.03297	5.51e-05	0.00245069
ENSG00000180537	11882.6	-0.126801	0.0315404	-4.02027	5.81e-05	0.00257517
ENSG00000138160	3788.39	-0.151422	0.0376845	-4.01814	5.87e-05	0.00259043
ENSG00000167703	2251.48	0.181937	0.0453294	4.01366	5.98e-05	0.00263195
ENSG00000091127	974.477	-0.213907	0.0533228	-4.01156	6.03e-05	0.00263923
ENSG00000139182	2089.16	0.171999	0.0428734	4.01179	6.03e-05	0.00263923
ENSG00000242125	3078.53	-0.157155	0.0392031	-4.00875	6.1e-05	0.00266256
ENSG00000153395	3111.91	-0.158443	0.0395884	-4.00227	6.27e-05	0.00272825
ENSG00000149932	2709.41	0.16025	0.0400684	3.99941	6.35e-05	0.00274456
ENSG00000168439	8147.38	-0.128644	0.0321598	-4.00013	6.33e-05	0.00274456
ENSG00000181458	1134.67	0.228925	0.0572623	3.99783	6.39e-05	0.00275464
ENSG00000109534	734.066	-0.233513	0.0584933	-3.99213	6.55e-05	0.00281319
ENSG00000134186	3673.61	-0.155617	0.0390021	-3.98996	6.61e-05	0.00283054
ENSG00000114796	1402.49	0.206426	0.0518029	3.98484	6.75e-05	0.00288358
ENSG00000166503	1136.78	-0.212449	0.0533336	-3.98339	6.79e-05	0.00289251
ENSG00000085063	29244.6	0.108487	0.0272636	3.97917	6.92e-05	0.00293549
ENSG00000249353	11404.7	-0.128505	0.0323514	-3.97215	7.12e-05	0.00301437
ENSG00000198826	3051.76	-0.180127	0.0455956	-3.95053	7.8e-05	0.00329041
ENSG00000141526	8666.37	0.175129	0.0443498	3.94882	7.85e-05	0.00330412
ENSG00000186417	988.873	0.213563	0.0541376	3.94482	7.99e-05	0.00334982
ENSG00000166851	3795.94	-0.156061	0.0397097	-3.93006	8.49e-05	0.00355192
ENSG00000174243	9512.97	-0.11829	0.0301637	-3.92161	8.8e-05	0.00366791
ENSG00000074201	7809.21	0.124798	0.0318295	3.92084	8.82e-05	0.00366894
ENSG00000198786	72582.4	-0.147249	0.0377016	-3.90564	9.4e-05	0.00389597
ENSG00000125967	1138.97	0.205553	0.0527601	3.89599	9.78e-05	0.00404265
ENSG00000047457	1103.14	0.275371	0.0707037	3.89471	9.83e-05	0.00405229
ENSG00000254470	2895.32	0.166403	0.0427862	3.88916	0.000100592	0.00413416
ENSG00000000971	41022.3	0.0990632	0.0254785	3.88811	0.000101028	0.00414009
ENSG00000137124	1088.21	-0.205249	0.0528111	-3.88647	0.000101711	0.00415611
ENSG00000124151	5076.4	0.146095	0.0376543	3.8799	0.000104499	0.00425781
ENSG00000101255	1830.43	0.188039	0.0484799	3.8787	0.000105016	0.00426667
ENSG00000198888	46843.2	-0.148503	0.0384171	-3.86554	0.000110842	0.00449051
ENSG00000164823	3559.93	0.148214	0.0383966	3.86009	0.000113347	0.00457898
ENSG00000105202	3600	-0.146267	0.0379046	-3.85883	0.000113931	0.0045895
ENSG00000166250	4449.13	0.14105	0.0366009	3.85373	0.000116331	0.0046598
ENSG00000170382	94.6165	0.273325	0.070919	3.85405	0.000116181	0.0046598
ENSG00000244462	4411.95	-0.135212	0.0351098	-3.85113	0.000117574	0.00469635
ENSG00000072501	15418.5	-0.113589	0.0295201	-3.84786	0.000119152	0.00474606
ENSG00000064687	1544.18	0.184227	0.0478894	3.84693	0.000119609	0.00475094
ENSG00000139112	17748.2	0.108307	0.028196	3.84122	0.000122422	0.00484915
ENSG00000065978	13751	-0.130982	0.0341093	-3.84008	0.000122994	0.00485825
ENSG00000124216	285.347	0.277701	0.0723427	3.83868	0.000123696	0.00487246
ENSG00000011426	6502.63	-0.132475	0.0345275	-3.83679	0.000124655	0.00488316
ENSG00000211460	3987.53	-0.14393	0.037509	-3.83722	0.000124437	0.00488316
ENSG00000109971	40025.4	-0.105787	0.0276029	-3.83245	0.000126875	0.00495649
ENSG00000099901	3537.05	-0.165425	0.0435104	-3.80197	0.000143552	0.00557733
ENSG00000170153	1420.38	-0.189011	0.049714	-3.80197	0.000143551	0.00557733
ENSG00000130204	3007.71	-0.159068	0.0418572	-3.80025	0.000144552	0.00558568
ENSG00000167740	1899.5	0.17292	0.0455002	3.80042	0.00014445	0.00558568
ENSG00000171557	7319.9	0.133213	0.0350829	3.7971	0.000146399	0.00561129
ENSG00000176532	231.747	0.279369	0.0735496	3.79837	0.000145649	0.00561129
ENSG00000188559	905.967	0.212914	0.0560672	3.79748	0.000146175	0.00561129
ENSG00000168477	175.818	0.280188	0.074003	3.78617	0.000152986	0.00584801
ENSG00000088986	5867.8	-0.123883	0.0327529	-3.78236	0.000155348	0.00592239
ENSG00000119707	5073.41	-0.135011	0.0357735	-3.77404	0.000160628	0.00610218
ENSG00000177943	805.36	0.22003	0.0583081	3.77358	0.000160922	0.00610218
ENSG00000189403	2086.14	-0.172093	0.0457905	-3.75827	0.000171092	0.00647056
ENSG00000188153	3022.61	0.172709	0.0459825	3.75598	0.000172664	0.00650062
ENSG00000196878	155.683	-0.277142	0.0737908	-3.75578	0.000172801	0.00650062
ENSG00000166801	1783.87	0.180849	0.0482717	3.74649	0.000179327	0.00672832
ENSG00000210140	227.552	0.276766	0.073994	3.74038	0.000183744	0.00687591
ENSG00000102854	590.56	0.238874	0.0638897	3.73886	0.000184857	0.0068994
ENSG00000100106	1593.15	0.179588	0.0480638	3.73645	0.000186634	0.00694746
ENSG00000099968	5473.34	0.126408	0.0338452	3.73488	0.000187806	0.00695773
ENSG00000134294	20432.8	0.123934	0.0331839	3.73477	0.000187888	0.00695773
ENSG00000082516	1370.6	-0.183235	0.0491098	-3.73113	0.000190624	0.00704071
ENSG00000159335	4086.79	-0.175396	0.04707	-3.72628	0.00019433	0.00715899
ENSG00000121774	6516.63	-0.12958	0.0347859	-3.72508	0.000195252	0.00717439
ENSG00000131747	15813.6	-0.122485	0.032923	-3.72034	0.000198952	0.00728751
ENSG00000180447	1522.44	-0.197942	0.0532126	-3.71983	0.000199356	0.00728751
ENSG00000253683	659.005	-0.250909	0.0674876	-3.71785	0.000200922	0.00732593
ENSG00000181163	10910.1	-0.114269	0.0307444	-3.71674	0.000201808	0.00733941
ENSG00000102878	393.424	0.25359	0.0682715	3.71444	0.000203657	0.00738776
ENSG00000119431	1057.55	0.203137	0.0547504	3.71024	0.000207061	0.00749212
ENSG00000095951	1927.79	0.173808	0.0468985	3.70604	0.000210525	0.00759815
ENSG00000149929	1457.43	-0.180953	0.0488482	-3.7044	0.00021189	0.00762804
ENSG00000116133	25839.7	0.102094	0.027594	3.69985	0.000215723	0.00774641
ENSG00000134574	2145.28	0.155799	0.0421596	3.69546	0.000219489	0.0078618
ENSG00000268088	211.517	0.273026	0.0739037	3.69435	0.00022045	0.00787638
ENSG00000198879	1589.93	-0.181172	0.049079	-3.69144	0.000222988	0.00794711
ENSG00000171992	5156.03	0.124736	0.0338458	3.68543	0.000228319	0.00811674
ENSG00000182944	10583.5	-0.110703	0.0300561	-3.68322	0.000230308	0.00816701
ENSG00000137337	3511.04	-0.142236	0.0386882	-3.67647	0.000236485	0.00836522
ENSG00000104763	3129.26	0.146362	0.0398208	3.67552	0.000237361	0.00836555
ENSG00000134308	9408.75	-0.116828	0.0317939	-3.67456	0.00023826	0.00836555
ENSG00000146674	5621.62	0.130218	0.0354437	3.67393	0.000238847	0.00836555
ENSG00000277443	1072.53	-0.213592	0.0581182	-3.67513	0.000237727	0.00836555
ENSG00000136938	6979.92	-0.144414	0.0393402	-3.67091	0.000241688	0.00844424
ENSG00000104549	5810.92	0.125663	0.0342429	3.66975	0.000242786	0.00846182
ENSG00000224578	2774.92	-0.161605	0.0441077	-3.66387	0.000248429	0.00863733
ENSG00000167291	2164.7	0.156136	0.0426238	3.66311	0.000249176	0.00864216
ENSG00000125347	25708.2	0.110856	0.0303277	3.65527	0.000256908	0.00888801
ENSG00000143641	5537.44	-0.120479	0.0329658	-3.65467	0.000257515	0.00888801
ENSG00000075240	2246.31	-0.160818	0.0441262	-3.64449	0.000267918	0.00922469
ENSG00000100941	8304.91	-0.11686	0.0321194	-3.6383	0.000274445	0.00942657
ENSG00000141456	2873.64	-0.157378	0.0432724	-3.63692	0.000275919	0.00943164
ENSG00000196715	1656.52	-0.172455	0.0474174	-3.63696	0.000275878	0.00943164
ENSG00000138303	1457.83	0.177561	0.0488309	3.63624	0.000276644	0.00943375
ENSG00000119408	921.589	-0.196493	0.0541423	-3.6292	0.0002843	0.00967166
ENSG00000090013	2010.96	0.166629	0.0459904	3.62313	0.000291063	0.00986609
ENSG00000170537	176.121	0.267581	0.0738599	3.62282	0.000291404	0.00986609
ENSG00000170144	3980.48	-0.135095	0.0373316	-3.61879	0.000295984	0.00999737
ENSG00000108578	1670.91	-0.166362	0.0459834	-3.61788	0.000297023	0.0100087
ENSG00000047597	565.461	-0.229307	0.0633982	-3.61693	0.00029812	0.0100219
ENSG00000126226	2013.13	-0.154345	0.0427221	-3.61278	0.000302937	0.0101598
ENSG00000214078	2919.76	-0.14503	0.0401908	-3.60855	0.000307917	0.0103025
ENSG00000175938	215.409	0.265623	0.0737028	3.60398	0.000313386	0.0104609
ENSG00000168077	6273.33	-0.116297	0.0322753	-3.60327	0.000314236	0.0104647
ENSG00000186205	6409.02	-0.116035	0.0322828	-3.59433	0.000325229	0.0108055
ENSG00000173801	15248.4	0.112874	0.0314253	3.59183	0.000328365	0.0108843
ENSG00000167767	324.855	-0.250515	0.0698475	-3.5866	0.000335015	0.0110789
ENSG00000118257	304.349	0.254938	0.0711004	3.58561	0.000336294	0.0110954
ENSG00000175832	123.223	0.263046	0.0733764	3.58489	0.000337224	0.0111003
ENSG00000099995	4580.25	-0.134156	0.037439	-3.58333	0.000339241	0.0111161
ENSG00000143179	3452.46	-0.135018	0.0376798	-3.58331	0.000339268	0.0111161
ENSG00000112902	596.769	-0.228537	0.0638132	-3.58134	0.000341837	0.0111745
ENSG00000279117	455.777	0.234291	0.0655319	3.57522	0.000349937	0.0114131
ENSG00000149798	794.965	0.20896	0.0585831	3.5669	0.000361231	0.0117545
ENSG00000122591	2514.57	0.163878	0.0460527	3.55849	0.000372995	0.0121096
ENSG00000070404	1089.31	0.200519	0.0563777	3.55671	0.000375529	0.0121393
ENSG00000160602	444.633	0.234512	0.0659362	3.55665	0.000375618	0.0121393
ENSG00000170421	34576.2	0.112507	0.0316383	3.55603	0.000376498	0.0121401
ENSG00000164754	11819.6	-0.112519	0.0316496	-3.55514	0.000377778	0.0121538
ENSG00000166340	7612.03	0.111186	0.0313188	3.55015	0.000385009	0.0123585
ENSG00000100284	1054.34	0.183943	0.0519275	3.54231	0.000396639	0.0127032
ENSG00000130433	96.6708	0.252606	0.0713417	3.54079	0.00039893	0.0127478
ENSG00000262580	791.373	0.201753	0.0570084	3.539	0.000401647	0.0128059
ENSG00000172986	218.889	-0.257961	0.0729376	-3.53673	0.000405108	0.0128873
ENSG00000168394	33010.3	0.104431	0.0295874	3.52958	0.000416227	0.0132115
ENSG00000196139	2768.13	0.1521	0.0431614	3.52397	0.000425127	0.0134639
ENSG00000145569	447.324	-0.231716	0.065927	-3.51474	0.000440189	0.01391
ENSG00000137872	688.884	-0.209949	0.0597956	-3.51111	0.000446245	0.0140521
ENSG00000140961	877.545	0.19519	0.055596	3.51086	0.000446662	0.0140521
ENSG00000160685	3194.54	0.138735	0.0395472	3.50808	0.000451346	0.0141113
ENSG00000204338	333.164	0.248624	0.0708739	3.50798	0.000451521	0.0141113
ENSG00000228253	26148.2	-0.235198	0.067031	-3.50879	0.000450153	0.0141113
ENSG00000228938	1474.5	-0.206021	0.0587759	-3.5052	0.000456263	0.0142282
ENSG00000170379	55.4116	0.228981	0.0653834	3.50212	0.00046157	0.0143622
ENSG00000070756	16317.5	-0.0987105	0.0281932	-3.50122	0.000463131	0.0143793
ENSG00000104213	697.982	-0.212216	0.0606365	-3.49981	0.00046559	0.0144242
ENSG00000113649	2999.34	-0.141624	0.0404768	-3.4989	0.000467178	0.0144419
ENSG00000153904	1115.4	-0.182162	0.0520891	-3.49713	0.000470299	0.0145068
ENSG00000144283	1116.22	-0.182807	0.0523036	-3.49512	0.000473857	0.0145736
ENSG00000144596	945.073	0.190785	0.054592	3.49475	0.000474513	0.0145736
ENSG00000131389	9172.33	-0.107778	0.0308456	-3.49412	0.000475621	0.0145761
ENSG00000197536	908.244	0.206166	0.0591914	3.48303	0.000495767	0.0151609
ENSG00000123989	2972.38	0.162097	0.0465601	3.48146	0.000498688	0.0152175
ENSG00000110921	988.14	0.189593	0.0545122	3.47799	0.000505184	0.0153827
ENSG00000130164	9461.36	0.107688	0.0310268	3.47079	0.000518935	0.015734
ENSG00000162636	2077.15	-0.17544	0.0505419	-3.47118	0.000518175	0.015734
ENSG00000158286	870.557	0.197614	0.0569692	3.46878	0.000522821	0.0157845
ENSG00000171223	1588.25	0.188764	0.0544092	3.46934	0.000521735	0.0157845
ENSG00000072210	6389.29	0.113701	0.0328205	3.46433	0.000531552	0.0160141
ENSG00000175906	625.622	0.214147	0.0618398	3.46293	0.000534329	0.0160353
ENSG00000196352	6239.02	-0.109644	0.0316631	-3.46284	0.000534509	0.0160353
ENSG00000128274	646.286	0.222726	0.0643572	3.46079	0.000538601	0.016124
ENSG00000145050	2475.85	-0.14705	0.0425063	-3.45949	0.000541193	0.0161676
ENSG00000066044	3558.93	-0.129875	0.0375497	-3.45875	0.000542691	0.0161783
ENSG00000011021	1559.61	0.166616	0.0482414	3.4538	0.000552743	0.0164435
ENSG00000172183	5786.31	0.122516	0.0354829	3.45282	0.000554755	0.0164689
ENSG00000214389	291.055	-0.250924	0.0727756	-3.44791	0.000564937	0.0167363
ENSG00000185950	3776.24	-0.136349	0.0395613	-3.44652	0.000567864	0.016788
ENSG00000177519	342.075	-0.237187	0.0688966	-3.44265	0.000576047	0.0169946
ENSG00000104823	2346.38	0.15405	0.0447718	3.44079	0.000580022	0.0170764
ENSG00000197405	1021.5	0.186791	0.0543413	3.43736	0.000587414	0.0172583
ENSG00000152804	310.178	0.241751	0.070419	3.43303	0.000596877	0.0175002
ENSG00000076248	3152.76	-0.131445	0.0383141	-3.43072	0.000601983	0.0175572
ENSG00000115875	4457.01	-0.121538	0.0354289	-3.43047	0.000602526	0.0175572
ENSG00000118564	1693.17	0.157	0.0457579	3.4311	0.000601148	0.0175572
ENSG00000215835	3583.48	-0.12811	0.0373872	-3.42658	0.000611223	0.0177742
ENSG00000134318	3198.3	-0.140061	0.0408895	-3.42534	0.000614019	0.0178191
ENSG00000183762	1923.13	0.157954	0.0464502	3.40051	0.000672608	0.0194796
ENSG00000076604	1974.41	0.150427	0.0443	3.39565	0.000684661	0.0197529
ENSG00000220785	1563.9	0.162638	0.047897	3.39558	0.000684822	0.0197529
ENSG00000175197	358.821	0.231682	0.0683447	3.3899	0.000699175	0.020126
ENSG00000125648	2602.8	-0.138803	0.0409708	-3.38785	0.00070442	0.0202361
ENSG00000116350	5156.08	-0.119029	0.0351918	-3.3823	0.000718803	0.0206004
ENSG00000139718	3533.02	0.128856	0.0381024	3.38185	0.000719999	0.0206004
ENSG00000164211	3764.84	0.15818	0.0468351	3.37738	0.000731789	0.0208956
ENSG00000174282	2060.27	0.149454	0.0443003	3.37365	0.000741799	0.0210968
ENSG00000213763	2726.53	-0.145975	0.0432658	-3.37391	0.000741084	0.0210968
ENSG00000113810	6842.8	-0.122063	0.0362062	-3.37132	0.000748093	0.021191
ENSG00000154556	2259.28	-0.149444	0.044322	-3.37178	0.000746828	0.021191
ENSG00000230787	527.461	0.212038	0.0629177	3.37008	0.00075147	0.0212443
ENSG00000183648	1209.35	0.178734	0.0530449	3.36947	0.000753117	0.0212487
ENSG00000197321	2209.12	-0.148	0.0439401	-3.36822	0.000756564	0.0213036
ENSG00000112695	2146.96	0.15685	0.0465776	3.3675	0.00075852	0.0213165
ENSG00000167772	193.925	0.248072	0.0737972	3.36154	0.000775089	0.0217392
ENSG00000111845	1053.15	-0.17502	0.0521457	-3.35637	0.000789738	0.0221064
ENSG00000090539	1212.41	0.181392	0.054102	3.35278	0.000800043	0.0223509
ENSG00000049449	9798.77	-0.106158	0.031684	-3.35052	0.000806597	0.0224024
ENSG00000119681	279.594	0.238554	0.0711992	3.35052	0.000806611	0.0224024
ENSG00000160058	2010.91	0.144526	0.0431227	3.3515	0.000803742	0.0224024
ENSG00000020577	663.85	0.20053	0.0599536	3.34475	0.000823566	0.0228287
ENSG00000123416	6254.08	-0.119715	0.035815	-3.3426	0.000829989	0.0229174
ENSG00000188897	587.61	0.20716	0.0619746	3.34266	0.000829794	0.0229174
ENSG00000163295	21839.6	0.114549	0.034286	3.34098	0.000834835	0.0230065
ENSG00000100097	2503.41	0.146034	0.0437177	3.34039	0.000836619	0.0230111
ENSG00000162241	1508.58	0.158179	0.0474293	3.33506	0.00085282	0.0234114
ENSG00000178999	1354.82	-0.168366	0.0505275	-3.33216	0.000861741	0.0236107
ENSG00000090621	4212.44	-0.117373	0.0352433	-3.33038	0.000867291	0.0236723
ENSG00000109861	18365.4	0.0927147	0.0278392	3.33037	0.000867318	0.0236723
ENSG00000137404	744.491	-0.19456	0.0584551	-3.32837	0.000873563	0.0237971
ENSG00000044574	36319.9	-0.0839045	0.0252243	-3.32634	0.000879939	0.0239249
ENSG00000101849	6505.91	-0.109331	0.0328831	-3.32483	0.000884714	0.0240088
ENSG00000143799	8749.96	-0.115627	0.0348636	-3.31656	0.000911336	0.0246842
ENSG00000266208	896.747	0.18465	0.0557416	3.31261	0.000924291	0.0249875
ENSG00000167105	122.255	0.243546	0.0735447	3.31153	0.000927858	0.0250363
ENSG00000106541	463.074	0.215525	0.0651682	3.30721	0.000942288	0.0252341
ENSG00000130024	1672.21	-0.172788	0.0522442	-3.30732	0.000941927	0.0252341
ENSG00000137203	4510.62	-0.117104	0.0353927	-3.30869	0.000937331	0.0252341
ENSG00000183486	187.29	0.243698	0.0736786	3.30758	0.000941073	0.0252341
ENSG00000129250	4263.08	-0.118113	0.0357374	-3.30503	0.000949668	0.025384
ENSG00000148357	327.018	0.230716	0.0698264	3.30414	0.000952666	0.0254163
ENSG00000176155	1642.69	0.150381	0.0455304	3.30286	0.000957045	0.0254853
ENSG00000196923	597.901	-0.204098	0.0618062	-3.30222	0.000959218	0.0254955
ENSG00000204569	5935.11	0.109305	0.0331069	3.30158	0.000961413	0.0255062
ENSG00000242265	3126.42	-0.133538	0.0404553	-3.30088	0.000963834	0.0255228
ENSG00000148411	3144.15	0.127184	0.0385434	3.29976	0.000967692	0.0255298
ENSG00000170412	518.933	0.214163	0.0648959	3.3001	0.000966494	0.0255298
ENSG00000204394	3923.04	-0.124094	0.0376495	-3.29604	0.000980584	0.025822
ENSG00000178921	3306.54	-0.127027	0.0385521	-3.29493	0.000984451	0.025876
ENSG00000234648	510.403	-0.240216	0.0729206	-3.29422	0.000986965	0.0258942
ENSG00000157456	3551.75	-0.131464	0.0399804	-3.2882	0.00100829	0.0263917
ENSG00000172819	1798.33	0.145957	0.0443931	3.28783	0.00100964	0.0263917
ENSG00000152518	1274.19	-0.168655	0.0513163	-3.28659	0.0010141	0.0264595
ENSG00000125845	14775.6	0.107118	0.0326075	3.28506	0.00101961	0.0265061
ENSG00000184371	2820.87	0.138738	0.0422303	3.28526	0.00101888	0.0265061
ENSG00000150753	36313.1	-0.100947	0.0307698	-3.28072	0.00103544	0.0268685
ENSG00000104369	403.139	-0.223039	0.0680374	-3.27818	0.00104477	0.0270613
ENSG00000133226	2806.96	-0.138322	0.042213	-3.27677	0.00105002	0.0270989
ENSG00000148842	3094.28	0.126608	0.0386443	3.27625	0.00105194	0.0270989
ENSG00000160781	920.595	0.180349	0.0550407	3.27665	0.00105046	0.0270989
ENSG00000164091	4339.48	-0.11424	0.0349317	-3.27038	0.00107401	0.027518
ENSG00000168916	706.451	-0.192997	0.0590053	-3.27084	0.00107227	0.027518
ENSG00000223803	3548.91	0.132028	0.0403648	3.27087	0.00107217	0.027518
ENSG00000112658	1690.39	-0.151488	0.0463408	-3.26901	0.00107925	0.0276025
ENSG00000131153	2011.06	-0.146319	0.0448088	-3.26542	0.00109303	0.0279046
ENSG00000162194	427.629	0.216352	0.0662879	3.26382	0.00109921	0.0280121
ENSG00000126803	393.74	-0.220156	0.0675407	-3.2596	0.00111569	0.0283305
ENSG00000158417	7232.95	-0.105197	0.0322705	-3.25983	0.00111477	0.0283305
ENSG00000138398	2261.83	-0.137669	0.0423365	-3.25177	0.00114689	0.0290708
ENSG00000257616	1712.67	-0.154834	0.0476511	-3.24933	0.00115678	0.0292695
ENSG00000137807	3661.76	-0.117985	0.0363281	-3.24777	0.00116315	0.0293783
ENSG00000120694	3976.82	-0.12296	0.037903	-3.24408	0.00117832	0.0297087
ENSG00000225462	1769.18	0.153908	0.0474584	3.243	0.00118278	0.0297683
ENSG00000078114	233.456	0.236931	0.0731797	3.23767	0.00120512	0.030277
ENSG00000184058	2804.58	-0.16423	0.0507476	-3.23622	0.00121125	0.0303774
ENSG00000172115	2363.61	-0.164365	0.050799	-3.2356	0.00121389	0.0303899
ENSG00000112343	1757.16	0.149038	0.0461474	3.22961	0.00123959	0.0309246
ENSG00000145623	6021.25	-0.105572	0.0326858	-3.22991	0.00123831	0.0309246
ENSG00000114346	3275.83	-0.147569	0.0457167	-3.2279	0.00124704	0.0310558
ENSG00000150995	4113.94	0.127242	0.039442	3.22606	0.00125505	0.0312008
ENSG00000136643	1873.37	0.144575	0.0448464	3.22378	0.00126508	0.0313953
ENSG00000186510	51.3041	0.20476	0.0635298	3.22306	0.0012683	0.0314204
ENSG00000085662	3238.12	-0.12405	0.0385593	-3.21712	0.00129484	0.0320219
ENSG00000123975	3496.84	-0.123712	0.0384632	-3.21638	0.0012982	0.0320477
ENSG00000135862	9546.51	-0.102027	0.0317405	-3.21441	0.00130712	0.0320477
ENSG00000153029	1181.67	0.165606	0.0515212	3.21433	0.00130749	0.0320477
ENSG00000173546	734.538	0.191062	0.0594484	3.21391	0.00130941	0.0320477
ENSG00000211584	794.806	0.189039	0.0588148	3.21414	0.00130837	0.0320477
ENSG00000237649	2480.14	-0.137689	0.0428271	-3.215	0.00130443	0.0320477
ENSG00000161692	1440.38	-0.153568	0.0478176	-3.21155	0.00132022	0.032257
ENSG00000115241	6303.96	-0.125623	0.039187	-3.20572	0.00134723	0.0328605
ENSG00000196756	676.26	-0.194957	0.0609295	-3.19971	0.00137568	0.0334968
ENSG00000137869	119.757	0.233262	0.0729297	3.19844	0.00138171	0.0335863
ENSG00000261618	69.0716	0.215852	0.0675037	3.19762	0.00138564	0.0336243
ENSG00000062485	5283.3	-0.109053	0.0341816	-3.1904	0.00142075	0.034379
ENSG00000100911	5485.62	0.108337	0.0339589	3.19023	0.00142158	0.034379
ENSG00000127948	4986.87	0.107848	0.0338179	3.18906	0.00142734	0.0344597
ENSG00000276075	56.7755	0.207725	0.0651882	3.18654	0.00143986	0.034703
ENSG00000162733	6256.87	0.125594	0.0394491	3.1837	0.00145406	0.0349268
ENSG00000166147	1567.8	0.153354	0.0481658	3.18388	0.00145315	0.0349268
ENSG00000139629	763.93	0.186547	0.0586128	3.1827	0.00145907	0.0349881
ENSG00000170871	1498.64	0.151553	0.0476381	3.18134	0.00146595	0.0350939
ENSG00000198133	385.004	0.214827	0.0675601	3.17979	0.0014738	0.0352226
ENSG00000131378	832.191	0.185617	0.0583927	3.17877	0.001479	0.0352874
ENSG00000139410	674.251	0.193258	0.0608354	3.17674	0.00148942	0.0354767
ENSG00000149503	2960.29	-0.122204	0.0385335	-3.17136	0.00151726	0.036019
ENSG00000239521	426.022	0.210238	0.0662855	3.17171	0.00151543	0.036019
ENSG00000139192	1592.31	0.15309	0.0483047	3.16926	0.00152825	0.0362196
ENSG00000114166	787.76	0.192811	0.060847	3.16878	0.0015308	0.0362196
ENSG00000102144	31998.2	0.118052	0.0372669	3.16774	0.00153631	0.0362294
ENSG00000103335	11610.6	-0.0946601	0.0298782	-3.1682	0.00153384	0.0362294
ENSG00000107738	247.184	0.22994	0.0726325	3.1658	0.00154657	0.0363203
ENSG00000163535	824.699	-0.179969	0.056852	-3.16556	0.00154783	0.0363203
ENSG00000167964	303.972	0.225915	0.0713623	3.16574	0.00154688	0.0363203
ENSG00000141543	3649.06	-0.133005	0.042059	-3.16234	0.00156507	0.0366643
ENSG00000256356	1319.55	-0.15467	0.0490012	-3.15645	0.00159702	0.0373514
ENSG00000233762	3765.13	-0.144544	0.0458009	-3.15592	0.00159995	0.0373584
ENSG00000230584	3677.27	-0.128294	0.0407075	-3.1516	0.0016238	0.0378532
ENSG00000225855	996.759	0.168621	0.0535128	3.15103	0.00162694	0.0378643
ENSG00000186638	968.394	-0.167781	0.0532642	-3.14997	0.0016329	0.0379408
ENSG00000006744	2652.53	-0.140903	0.0447449	-3.14904	0.0016381	0.0379997
ENSG00000060642	1249.02	0.156434	0.0497141	3.14667	0.00165144	0.0382119
ENSG00000228519	1997.56	-0.156076	0.0496037	-3.14646	0.00165263	0.0382119
ENSG00000179967	1227.27	-0.166288	0.0528783	-3.14474	0.00166237	0.0383749
ENSG00000123595	2468.74	0.129773	0.0412952	3.14257	0.0016747	0.0385969
ENSG00000179409	2600.69	-0.132773	0.0422634	-3.14157	0.00168045	0.0386667
ENSG00000186416	445.989	-0.207927	0.0662542	-3.13833	0.00169916	0.0390341
ENSG00000119922	5401.16	0.104131	0.0332127	3.13526	0.001717	0.0393801
ENSG00000213290	2350.02	0.145623	0.0464895	3.1324	0.00173386	0.0397028
ENSG00000103495	684.203	-0.191505	0.0611675	-3.13083	0.00174311	0.0397867
ENSG00000184203	2153.16	-0.152196	0.048607	-3.13115	0.00174122	0.0397867
ENSG00000023839	258.111	0.224923	0.0719345	3.12677	0.00176739	0.0400835
ENSG00000148848	535.14	-0.199857	0.063905	-3.12741	0.00176352	0.0400835
ENSG00000173473	4933.82	-0.106951	0.0342028	-3.12695	0.00176632	0.0400835
ENSG00000226396	3190.13	-0.152205	0.048668	-3.12742	0.00176348	0.0400835
ENSG00000121858	3904.2	0.11773	0.0376814	3.12435	0.00178197	0.0403496
ENSG00000143621	8213.52	-0.107325	0.0343579	-3.12374	0.00178568	0.0403695
ENSG00000112699	1557.5	-0.152382	0.0488112	-3.12187	0.00179709	0.0405245
ENSG00000251583	1364.6	-0.151581	0.0485577	-3.12168	0.00179824	0.0405245
ENSG00000142669	538.293	-0.201251	0.0645718	-3.1167	0.00182888	0.0411498
ENSG00000166532	1570.74	-0.143634	0.0461025	-3.11554	0.00183609	0.0412468
ENSG00000104131	3443.26	-0.122853	0.0394733	-3.1123	0.00185638	0.0414572
ENSG00000117411	1317.91	-0.155222	0.0498633	-3.11295	0.0018523	0.0414572
ENSG00000125246	185.282	-0.229795	0.0738209	-3.11287	0.00185275	0.0414572
ENSG00000253626	4277.03	-0.130556	0.0419501	-3.11218	0.00185712	0.0414572
ENSG00000155380	5479.67	-0.102957	0.0330948	-3.11098	0.00186469	0.041561
ENSG00000162817	1063.78	-0.161966	0.0520829	-3.10978	0.00187228	0.0416649
ENSG00000185090	679.748	-0.185918	0.0598082	-3.10857	0.00187995	0.0417702
ENSG00000116754	5899.43	-0.123324	0.0396808	-3.10789	0.00188427	0.0418007
ENSG00000012822	2567.53	0.127042	0.0408961	3.10645	0.00189348	0.0419396
ENSG00000041880	1435.65	0.152892	0.0492519	3.10429	0.00190734	0.0421721
ENSG00000116209	4815.76	0.105449	0.033978	3.10345	0.00191278	0.0421721
ENSG00000226650	1644.59	-0.143969	0.0463903	-3.10344	0.00191287	0.0421721
ENSG00000280254	307.92	0.217547	0.0701268	3.10219	0.00192095	0.0422847
ENSG00000166816	99.312	0.217432	0.0701475	3.09964	0.00193755	0.0425842
ENSG00000206527	3004.37	-0.122633	0.0395933	-3.09733	0.00195275	0.0428521
ENSG00000185813	774.401	0.179943	0.0582327	3.09007	0.00200112	0.0438458
ENSG00000140396	2130.82	0.153256	0.0496224	3.08845	0.00201202	0.0440167
ENSG00000119917	22908.1	0.0813647	0.0263818	3.08412	0.00204153	0.0445255
ENSG00000172831	1791.72	0.13646	0.0442447	3.08422	0.00204089	0.0445255
ENSG00000182481	7650.05	-0.105357	0.0341725	-3.0831	0.00204854	0.0446099
ENSG00000179532	799.951	0.18408	0.0597425	3.08123	0.00206148	0.0448231
ENSG00000118816	4603.5	-0.108569	0.0352989	-3.07569	0.00210013	0.045317
ENSG00000131100	4325.68	0.108036	0.0351185	3.07634	0.00209561	0.045317
ENSG00000160633	2898.44	-0.145539	0.0473086	-3.07637	0.00209537	0.045317
ENSG00000172270	23173.4	0.102843	0.0334269	3.07667	0.0020933	0.045317
ENSG00000231007	1245.83	-0.16023	0.0520942	-3.07578	0.00209953	0.045317
ENSG00000069399	1566.43	0.155357	0.0505518	3.07322	0.0021176	0.0453498
ENSG00000133313	4432.87	-0.108939	0.0354329	-3.07451	0.0021085	0.0453498
ENSG00000182718	11452.2	0.0952733	0.030994	3.07392	0.00211264	0.0453498
ENSG00000187244	946.238	-0.166419	0.0541273	-3.07458	0.00210801	0.0453498
ENSG00000259370	227.974	0.223593	0.0727474	3.07356	0.00211522	0.0453498
ENSG00000163319	201.496	-0.227084	0.0739342	-3.07144	0.00213031	0.0454857
ENSG00000197299	1177.72	-0.157049	0.0511322	-3.07143	0.00213034	0.0454857
ENSG00000125691	13131.8	-0.108241	0.0352789	-3.06815	0.00215388	0.0459193
ENSG00000101161	3834.31	-0.12078	0.0393971	-3.06571	0.00217156	0.0461579
ENSG00000131473	12017.4	0.0888272	0.0289705	3.06613	0.00216849	0.0461579
ENSG00000198840	19733.4	-0.0920952	0.0300462	-3.06512	0.00217583	0.0461796
ENSG00000116679	3589.03	-0.111545	0.036426	-3.06223	0.00219695	0.0462587
ENSG00000123213	2440.51	-0.124598	0.0406865	-3.0624	0.00219571	0.0462587
ENSG00000124795	8381.48	-0.11554	0.0377127	-3.06369	0.00218622	0.0462587
ENSG00000177239	3000.2	0.122741	0.0400687	3.06328	0.00218928	0.0462587
ENSG00000213694	140.911	-0.226391	0.073937	-3.06194	0.00219908	0.0462587
ENSG00000229132	7781.84	-0.111268	0.0363272	-3.06295	0.0021917	0.0462587
ENSG00000186594	880.187	0.17575	0.0574438	3.05952	0.00221694	0.0465656
ENSG00000040633	1722.82	0.138726	0.0453641	3.05806	0.00222777	0.046724
ENSG00000120254	2160.92	-0.130194	0.0426084	-3.0556	0.00224612	0.0470394
ENSG00000100353	5618.92	-0.107823	0.0353009	-3.05439	0.00225515	0.0471593
ENSG00000104738	10276.9	-0.0922949	0.0302287	-3.05322	0.00226399	0.0472746
ENSG00000257103	3174.39	-0.119099	0.039027	-3.05169	0.00227554	0.047446
ENSG00000168066	8327.78	-0.0942776	0.0309211	-3.04897	0.00229626	0.0477381
ENSG00000179348	665.172	0.182045	0.0597043	3.04911	0.0022952	0.0477381
ENSG00000106366	180.37	0.22561	0.0740094	3.04839	0.00230067	0.04776
ENSG00000022267	222.535	-0.222475	0.0730327	-3.04624	0.00231726	0.0480341
ENSG00000197451	5529	-0.121974	0.0400523	-3.04538	0.00232388	0.0481012
ENSG00000172840	1237.34	0.152741	0.0501631	3.04489	0.00232769	0.04811
ENSG00000170190	55.304	0.199036	0.0653845	3.04408	0.00233392	0.0481688
ENSG00000147676	1262.65	-0.170045	0.0560146	-3.03573	0.00239957	0.049452
ENSG00000072071	649.587	0.183682	0.0605559	3.03326	0.00241927	0.0497139
ENSG00000187608	21368.6	0.11565	0.0381268	3.03331	0.0024189	0.0497139
ENSG00000135047	6205.86	0.108595	0.0358078	3.03273	0.0024235	0.0497289
ENSG00000078401	334.427	0.20944	0.0691661	3.02807	0.00246123	0.0502855
ENSG00000102760	260.467	-0.219629	0.0725308	-3.02807	0.00246119	0.0502855
ENSG00000177426	2088.41	0.130844	0.0432001	3.0288	0.00245531	0.0502855
ENSG00000140092	3644.81	0.109594	0.0362126	3.02641	0.00247475	0.0504531
ENSG00000166226	6881.58	-0.0950862	0.0314211	-3.02619	0.00247653	0.0504531
ENSG00000113721	496.307	-0.19348	0.0640077	-3.02276	0.00250477	0.050912
ENSG00000197977	93.0686	-0.217514	0.0719627	-3.02259	0.00250622	0.050912
ENSG00000128272	14133.4	0.0980921	0.0324926	3.0189	0.00253691	0.0513378
ENSG00000140443	5900	-0.118076	0.0391131	-3.01885	0.0025374	0.0513378
ENSG00000144554	1486.39	-0.142109	0.0470775	-3.01862	0.0025393	0.0513378
ENSG00000163131	7429.87	0.0930833	0.0308436	3.01791	0.00254523	0.0513378
ENSG00000178764	245.825	-0.218068	0.0722511	-3.01819	0.00254287	0.0513378
ENSG00000147274	5672.94	-0.0981287	0.0325283	-3.01672	0.00255527	0.0514674
ENSG00000143321	21561.8	-0.0818591	0.0271712	-3.01271	0.00258924	0.0520043
ENSG00000147697	251.956	0.217507	0.0721943	3.0128	0.00258846	0.0520043
ENSG00000273604	814.245	-0.190721	0.0633195	-3.01205	0.00259492	0.0520448
ENSG00000104626	1708.54	-0.144288	0.0479773	-3.00742	0.00263475	0.052566
ENSG00000133935	2742.19	0.121198	0.0402912	3.00807	0.00262916	0.052566
ENSG00000152818	1703	0.16325	0.0542877	3.00713	0.0026373	0.052566
ENSG00000164818	1665.18	-0.137668	0.0457684	-3.00792	0.00263041	0.052566
ENSG00000204262	1584.89	0.14329	0.0476539	3.00689	0.00263939	0.052566
ENSG00000233514	1485.85	-0.151002	0.050295	-3.00233	0.00267925	0.0532852
ENSG00000148773	15430.4	-0.114158	0.0380479	-3.00038	0.00269646	0.0535526
ENSG00000232680	150.375	0.222004	0.0740034	2.99992	0.00270052	0.0535584
ENSG00000117461	1019.49	0.160993	0.0536964	2.99822	0.00271565	0.0537087
ENSG00000142731	946.699	-0.166579	0.0555551	-2.99845	0.0027136	0.0537087
ENSG00000119403	3699.56	-0.117205	0.0391298	-2.99529	0.00274185	0.0540033
ENSG00000165861	566.013	0.187815	0.0627035	2.99528	0.00274194	0.0540033
ENSG00000168958	4700.5	-0.106686	0.0356091	-2.99602	0.00273526	0.0540033
ENSG00000006459	649.333	0.188952	0.0631578	2.99174	0.00277391	0.0545573
ENSG00000114982	2458.9	0.135438	0.0452771	2.99131	0.00277788	0.05456
ENSG00000176473	1267.4	0.152398	0.0510264	2.98665	0.0028205	0.0551685
ENSG00000177733	9661.81	-0.10827	0.0362475	-2.98698	0.00281752	0.0551685
ENSG00000197081	5970.19	0.116302	0.0389306	2.98741	0.00281349	0.0551685
ENSG00000055044	3276.44	-0.112264	0.0376027	-2.98552	0.00283095	0.0552969
ENSG00000153113	8071.33	0.10762	0.0360778	2.983	0.00285434	0.0556773
ENSG00000120438	6282.19	-0.0999274	0.0335142	-2.98165	0.00286703	0.0558481
ENSG00000099957	86.506	0.209901	0.0704783	2.97823	0.00289919	0.0563973
ENSG00000089685	4350.33	-0.107157	0.0359933	-2.97715	0.00290938	0.0565182
ENSG00000132382	2530.6	-0.124037	0.041675	-2.97629	0.00291754	0.0565995
ENSG00000126787	2634.39	-0.127888	0.0429988	-2.97423	0.00293729	0.056905
ENSG00000108424	19316	-0.0831619	0.027966	-2.97368	0.00294251	0.0569285
ENSG00000099308	450.985	0.194933	0.0655879	2.97209	0.00295784	0.0571473
ENSG00000112414	775.826	-0.172571	0.058126	-2.96891	0.00298863	0.0576639
ENSG00000102786	1001.62	0.161577	0.0544369	2.96816	0.00299592	0.0577263
ENSG00000160326	444.753	0.19942	0.0672414	2.96573	0.00301965	0.0581048
ENSG00000156587	26573.9	0.0776229	0.0261977	2.96297	0.00304688	0.0585495
ENSG00000125827	1891.29	-0.13401	0.0452475	-2.9617	0.00305941	0.0587109
ENSG00000133606	4591.57	0.107127	0.0362443	2.95568	0.00311978	0.0597889
ENSG00000144354	1131.87	-0.152823	0.0517494	-2.95313	0.0031457	0.0602045
ENSG00000168175	4383.85	-0.118301	0.0400818	-2.95149	0.0031624	0.0604426
ENSG00000173599	5826.49	0.106587	0.0361205	2.95088	0.00316871	0.0604819
ENSG00000197965	3080.79	-0.111447	0.0378143	-2.94721	0.00320653	0.0611217
ENSG00000069275	21051.4	-0.102603	0.0348281	-2.946	0.00321913	0.0612798
ENSG00000157470	476.412	-0.190808	0.0648223	-2.94356	0.00324463	0.0616828
ENSG00000105372	15298.4	0.0972554	0.0330527	2.94243	0.00325645	0.0617909
ENSG00000131462	3517.66	-0.109987	0.0373827	-2.94219	0.00325902	0.0617909
ENSG00000048052	1628.32	0.153416	0.0521575	2.9414	0.00326735	0.061829
ENSG00000116194	73.7168	0.199052	0.0676873	2.94076	0.00327407	0.061829
ENSG00000181019	4976.54	0.102191	0.0347486	2.94087	0.0032729	0.061829
ENSG00000167721	2976.57	-0.114704	0.0390363	-2.93839	0.00329924	0.0622217
ENSG00000142949	1794.33	-0.132272	0.045038	-2.9369	0.00331512	0.0624385
ENSG00000171490	6461.73	-0.0937903	0.0319549	-2.93508	0.0033346	0.0627222
ENSG00000260565	322.16	0.204737	0.0697711	2.9344	0.0033419	0.0627766
ENSG00000074696	5839.12	-0.0986132	0.0336308	-2.93223	0.00336535	0.0631335
ENSG00000152795	6953.22	-0.102782	0.0350653	-2.93117	0.0033769	0.0631836
ENSG00000164109	1009.83	-0.173356	0.0591346	-2.93155	0.00337273	0.0631836
ENSG00000173221	3282.11	0.120372	0.0410742	2.9306	0.00338311	0.0632166
ENSG00000100350	4022.77	-0.103542	0.0353947	-2.92537	0.0034405	0.0642047
ENSG00000095319	5793.97	-0.096761	0.0330884	-2.92432	0.00345215	0.0643375
ENSG00000225536	2754.07	-0.12084	0.0413357	-2.92338	0.00346256	0.0644472
ENSG00000143971	1496.92	-0.14698	0.0503495	-2.9192	0.00350934	0.0651472
ENSG00000239713	324.019	0.204194	0.0699416	2.91949	0.003506	0.0651472
ENSG00000198355	2408.66	0.138733	0.0475464	2.91785	0.00352459	0.0653451
ENSG00000147604	1794.83	-0.154651	0.0530451	-2.91546	0.00355162	0.0657605
ENSG00000054277	1324.42	0.151203	0.0518918	2.91381	0.00357049	0.0659382
ENSG00000230897	1784.83	-0.213862	0.0733955	-2.91384	0.00357018	0.0659382
ENSG00000146477	812.458	-0.163929	0.0562823	-2.91262	0.00358405	0.0661027
ENSG00000100596	1882.92	-0.136924	0.0470248	-2.91174	0.00359417	0.0662035
ENSG00000100934	3634.75	-0.10861	0.0373212	-2.91016	0.00361246	0.0664542
ENSG00000123200	2630.01	-0.117354	0.0403428	-2.90891	0.00362688	0.0665475
ENSG00000139842	3471.37	-0.113348	0.0389658	-2.90893	0.00362674	0.0665475
ENSG00000125148	3300.14	0.125546	0.0431678	2.90832	0.00363372	0.066587
ENSG00000102900	2590.7	-0.117728	0.0405017	-2.90675	0.00365204	0.0667824
ENSG00000236603	6563.73	-0.104744	0.0360366	-2.9066	0.00365378	0.0667824
ENSG00000161547	6043.3	-0.0984015	0.0339044	-2.90232	0.00370408	0.067615
ENSG00000168890	388.086	0.200445	0.0691267	2.89968	0.00373546	0.0681003
ENSG00000080031	75.6082	0.201581	0.0695305	2.89917	0.00374152	0.0681235
ENSG00000162909	2533.49	-0.119077	0.0411013	-2.89717	0.00376546	0.0684716
ENSG00000105856	2006.13	0.124445	0.0429688	2.89617	0.0037775	0.0686028
ENSG00000238164	53.796	0.186341	0.0643834	2.89424	0.00380078	0.0689376
ENSG00000100811	3690.17	-0.133361	0.0461422	-2.89021	0.00384984	0.0696647
ENSG00000187239	964.643	-0.157877	0.0546259	-2.89014	0.00385066	0.0696647
ENSG00000117632	10186.9	-0.0859625	0.029754	-2.88911	0.00386332	0.0698049
ENSG00000138092	1043.09	-0.150556	0.052136	-2.88775	0.00388007	0.0699298
ENSG00000178035	4545.25	-0.101597	0.0351818	-2.88778	0.0038797	0.0699298
ENSG00000226243	2837.09	-0.12751	0.0441852	-2.8858	0.00390424	0.0702764
ENSG00000108861	4714.24	0.101008	0.0350253	2.88386	0.00392837	0.0706213
ENSG00000111602	3438.6	-0.110967	0.0384926	-2.88282	0.00394134	0.0707649
ENSG00000109762	1036.11	0.157951	0.0548023	2.88219	0.00394924	0.0708174
ENSG00000197208	322.872	0.202636	0.0703512	2.88035	0.0039724	0.0710534
ENSG00000230291	1481.3	-0.200373	0.0695648	-2.88037	0.00397203	0.0710534
ENSG00000171227	280.511	0.205008	0.07119	2.87973	0.00398011	0.071102
ENSG00000169756	951.03	-0.160344	0.05569	-2.87922	0.00398661	0.0711287
ENSG00000206053	4032.45	-0.102964	0.0357757	-2.87803	0.00400167	0.071308
ENSG00000237214	2925.94	0.122883	0.0427043	2.87754	0.00400785	0.0713287
ENSG00000175792	2857.93	-0.118633	0.0412835	-2.87362	0.00405795	0.0721301
ENSG00000037474	9456.39	-0.08962	0.0312006	-2.87238	0.00407389	0.0722328
ENSG00000052126	767.092	-0.171106	0.0595629	-2.87269	0.00406995	0.0722328
ENSG00000116525	545.064	0.179353	0.0624827	2.87045	0.0040989	0.0725342
ENSG00000237758	896.19	-0.171781	0.0598481	-2.87028	0.00410109	0.0725342
ENSG00000147536	904.837	-0.157186	0.0548177	-2.86743	0.00413826	0.0731007
ENSG00000154380	2682.46	-0.125664	0.0438398	-2.86644	0.00415116	0.0732375
ENSG00000117724	14643.8	-0.107746	0.0375971	-2.8658	0.00415956	0.0732948
ENSG00000089094	850.302	-0.159271	0.055596	-2.86479	0.00417284	0.0734378
ENSG00000127838	1781.26	0.130938	0.0458113	2.85821	0.00426042	0.0748865
ENSG00000198695	13564.8	-0.11508	0.0402949	-2.85594	0.00429097	0.0752914
ENSG00000257556	61.1175	0.190913	0.066853	2.85571	0.00429404	0.0752914
ENSG00000100889	844.543	0.16184	0.0567009	2.85428	0.00431347	0.0755388
ENSG00000182022	965.237	0.153616	0.0538632	2.85197	0.00434487	0.0759951
ENSG00000122034	1841.75	-0.147844	0.0518579	-2.85095	0.00435889	0.0760727
ENSG00000168140	835.573	0.176865	0.0620433	2.85068	0.00436265	0.0760727
ENSG00000198899	100397	-0.114043	0.0400084	-2.85048	0.00436535	0.0760727
ENSG00000162852	1241.97	0.143074	0.0502135	2.84932	0.00438135	0.0762579
ENSG00000100526	592.531	-0.174281	0.0612193	-2.84683	0.0044157	0.0766683
ENSG00000141738	378.757	0.193041	0.0678039	2.84705	0.00441261	0.0766683
ENSG00000234127	3801.52	0.10507	0.0369381	2.8445	0.00444817	0.0771378
ENSG00000182197	2097.95	-0.123215	0.043341	-2.84293	0.00447009	0.0774235
ENSG00000101557	4073.51	-0.106484	0.0374807	-2.84102	0.00449689	0.0777929
ENSG00000101187	977.322	-0.151828	0.053481	-2.83891	0.00452679	0.0782151
ENSG00000255717	4578.22	-0.106023	0.037359	-2.83795	0.00454048	0.0783564
ENSG00000180879	1103.09	0.148368	0.0523155	2.83602	0.00456801	0.0787358
ENSG00000106263	6744.39	-0.10044	0.0354231	-2.83543	0.0045764	0.078785
ENSG00000156970	2616.67	-0.115603	0.0407876	-2.83428	0.00459291	0.0788782
ENSG00000229117	773.365	-0.162941	0.0574885	-2.83432	0.00459235	0.0788782
ENSG00000026025	12738.2	-0.0818146	0.0288734	-2.83356	0.00460322	0.0789352
ENSG00000075856	3005.96	-0.109227	0.038562	-2.83251	0.00461843	0.0789352
ENSG00000136824	2844.64	-0.114025	0.040251	-2.83285	0.00461357	0.0789352
ENSG00000179085	1237.46	0.154954	0.0546937	2.83313	0.0046095	0.0789352
ENSG00000088280	853.275	0.15913	0.0562012	2.83144	0.00463394	0.0790103
ENSG00000136450	8413.82	-0.096896	0.034218	-2.83173	0.00462969	0.0790103
ENSG00000243678	131.114	-0.208083	0.0735331	-2.82979	0.00465789	0.0793236
ENSG00000154803	963.907	0.156485	0.055369	2.82622	0.00471007	0.0801162
ENSG00000116649	2780.34	-0.13607	0.0482047	-2.82276	0.00476128	0.0805685
ENSG00000124067	1407.33	0.134816	0.0477484	2.82346	0.00475084	0.0805685
ENSG00000136261	2871.11	-0.114573	0.0405868	-2.82293	0.00475876	0.0805685
ENSG00000162520	430.237	0.191702	0.0678995	2.82333	0.00475284	0.0805685
ENSG00000167325	19532.1	-0.077529	0.0274682	-2.82251	0.00476499	0.0805685
ENSG00000165891	1291.74	-0.140629	0.0498521	-2.82093	0.00478848	0.0808695
ENSG00000035499	764.264	-0.16111	0.0571845	-2.81737	0.00484184	0.0814805
ENSG00000047410	9687.48	-0.0858851	0.0304834	-2.81744	0.00484082	0.0814805
ENSG00000236287	3103.32	0.116001	0.0411712	2.81752	0.00483955	0.0814805
ENSG00000123505	2658.81	-0.116339	0.0413436	-2.81397	0.00489346	0.0822517
ENSG00000106733	156.672	0.208247	0.0740204	2.81337	0.0049025	0.0823065
ENSG00000160445	1942.41	0.122074	0.0434462	2.80977	0.00495762	0.0830358
ENSG00000204019	784.394	0.159136	0.0566296	2.81013	0.00495216	0.0830358
ENSG00000120129	4286.06	0.100102	0.0356671	2.80657	0.00500722	0.083477
ENSG00000138685	1065.56	0.159288	0.0567557	2.80655	0.00500745	0.083477
ENSG00000140854	726.163	-0.165823	0.0590662	-2.8074	0.00499428	0.083477
ENSG00000182885	95.0589	0.197724	0.07045	2.80659	0.00500696	0.083477
ENSG00000215805	116.116	0.205331	0.0731959	2.80523	0.00502807	0.0837227
ENSG00000096968	1341.14	0.148074	0.0528007	2.80439	0.0050412	0.0838431
ENSG00000197956	7219.63	0.108998	0.0388733	2.80393	0.00504831	0.0838633
ENSG00000101220	920.933	-0.168097	0.0599897	-2.80209	0.00507724	0.0842454
ENSG00000005156	2181.03	-0.120827	0.0431403	-2.80079	0.00509781	0.0842781
ENSG00000114850	4172.8	-0.106859	0.0381575	-2.80046	0.00510291	0.0842781
ENSG00000164134	2653.35	-0.117852	0.0420821	-2.80052	0.0051021	0.0842781
ENSG00000245937	473.297	0.181298	0.0647167	2.80141	0.00508806	0.0842781
ENSG00000111665	1720.48	-0.131722	0.0470473	-2.79977	0.00511387	0.084361
ENSG00000119655	2232.64	0.118436	0.0423568	2.79616	0.00517137	0.0852108
ENSG00000013619	267.038	-0.200165	0.0716381	-2.79411	0.00520427	0.0853881
ENSG00000110880	3204.09	-0.108698	0.0388948	-2.79466	0.00519538	0.0853881
ENSG00000120341	71.4815	0.192304	0.0688106	2.79469	0.00519491	0.0853881
ENSG00000120942	1073.79	-0.151435	0.0542119	-2.79339	0.00521594	0.0853881
ENSG00000140612	3887.79	0.108745	0.0389315	2.79325	0.00521816	0.0853881
ENSG00000167460	5331.4	-0.0993199	0.0355478	-2.79398	0.00520638	0.0853881
ENSG00000177508	585.953	-0.172515	0.0617961	-2.79169	0.00524341	0.0857026
ENSG00000148120	1102.33	0.151276	0.0542042	2.79085	0.00525701	0.0858263
ENSG00000146909	1304.46	-0.138564	0.0496574	-2.79041	0.00526416	0.0858445
ENSG00000124193	6697.21	-0.0903032	0.0324237	-2.7851	0.00535111	0.0871624
ENSG00000155629	213.399	0.204512	0.0735136	2.78197	0.00540304	0.0879076
ENSG00000046604	4530.47	-0.0972756	0.0349838	-2.78059	0.00542596	0.0880589
ENSG00000141429	1980.51	-0.138287	0.0497382	-2.7803	0.00543091	0.0880589
ENSG00000184083	1766.67	0.125935	0.0452867	2.78085	0.00542174	0.0880589
ENSG00000075218	1899.67	-0.122808	0.0441777	-2.77985	0.00543834	0.0880789
ENSG00000213300	1475.96	-0.149947	0.0539563	-2.77904	0.00545204	0.0882002
ENSG00000105976	5182.64	0.0972076	0.0349909	2.77808	0.00546804	0.0882921
ENSG00000249774	2969.79	0.11536	0.041527	2.77796	0.00547014	0.0882921
ENSG00000140988	18324	-0.0949122	0.0342017	-2.77507	0.00551893	0.0889786
ENSG00000275700	4193.3	-0.102586	0.036982	-2.77394	0.00553819	0.0891881
ENSG00000179820	1518.32	0.128935	0.0464885	2.77347	0.0055462	0.0892159
ENSG00000140545	318.923	-0.197358	0.0712054	-2.77168	0.00557679	0.089458
ENSG00000143401	5221.89	-0.124581	0.0449688	-2.77039	0.00559899	0.089458
ENSG00000171320	948.044	-0.15643	0.0564341	-2.77191	0.00557278	0.089458
ENSG00000173706	7201.33	0.110426	0.0398511	2.77097	0.00558888	0.089458
ENSG00000184557	2748.14	0.122513	0.0442185	2.77063	0.00559484	0.089458
ENSG00000228328	3509.79	0.120338	0.0434276	2.77101	0.00558826	0.089458
ENSG00000050555	627.114	-0.17028	0.0614965	-2.76894	0.00562384	0.0897542
ENSG00000103855	1724.4	-0.130913	0.0472986	-2.76781	0.00564346	0.0898658
ENSG00000173641	419.956	0.183725	0.0663804	2.76776	0.00564431	0.0898658
ENSG00000178773	895.798	-0.154436	0.0558046	-2.76744	0.00564979	0.0898658
ENSG00000137955	3097.18	-0.107592	0.0389367	-2.76324	0.00572298	0.0909283
ENSG00000197324	6251.46	0.105468	0.0381927	2.76145	0.00575446	0.0913264
ENSG00000167996	13671.4	-0.204059	0.0739799	-2.75831	0.00581016	0.0921076
ENSG00000166888	4710.84	0.100234	0.0363676	2.75612	0.00584915	0.0926223
ENSG00000143554	419.7	0.183995	0.0667933	2.75469	0.00587473	0.0928207
ENSG00000163811	1894.29	-0.131888	0.0478716	-2.75505	0.00586833	0.0928207
ENSG00000166436	996.324	0.160848	0.058489	2.75005	0.00595863	0.0939376
ENSG00000184584	2237.12	0.118665	0.0431484	2.75015	0.00595672	0.0939376
ENSG00000103888	71.2806	0.186328	0.0677811	2.74897	0.00597827	0.0941428
ENSG00000122565	7882.62	-0.102417	0.0372663	-2.74824	0.00599162	0.0942487
ENSG00000267178	156.862	-0.203035	0.0738925	-2.74771	0.00600127	0.0942962
ENSG00000171631	4291.69	0.0968875	0.0352793	2.7463	0.00602713	0.0944937
ENSG00000204253	4349.34	0.107644	0.0391925	2.74654	0.00602271	0.0944937
ENSG00000007080	2277.12	-0.126617	0.0461163	-2.74559	0.00604018	0.094594
ENSG00000135476	3438.49	-0.106805	0.0389128	-2.74474	0.00605595	0.0947367
ENSG00000113916	4682.44	0.111819	0.0407789	2.74209	0.00610498	0.0952939
ENSG00000226416	448.993	0.182391	0.0665079	2.74239	0.00609937	0.0952939
ENSG00000185818	298.136	-0.193525	0.0706296	-2.74	0.00614386	0.0957957
ENSG00000077097	3863.79	-0.11514	0.042036	-2.73909	0.00616099	0.0958526
ENSG00000152413	334.553	-0.191093	0.0697582	-2.73937	0.00615571	0.0958526
ENSG00000086061	16191	-0.0774242	0.0282902	-2.73679	0.00620426	0.0964202
ENSG00000133703	1833.2	-0.130372	0.047672	-2.73478	0.00624222	0.0969043
ENSG00000131051	9224.15	-0.0915278	0.0334791	-2.73388	0.00625936	0.0970645
ENSG00000198168	464.397	-0.179734	0.0657715	-2.73269	0.00628185	0.0973071
ENSG00000150977	480.125	0.175618	0.0642878	2.73175	0.00629983	0.0974794
ENSG00000084754	7374.02	0.0896135	0.0328239	2.73013	0.00633099	0.097855
ENSG00000183856	1956.41	-0.122568	0.0449225	-2.72844	0.00636349	0.0982507
ENSG00000157557	1452.68	-0.12938	0.0474839	-2.7247	0.00643591	0.099261
ENSG00000121152	1548.03	-0.127717	0.0468882	-2.72386	0.00645243	0.0993282
ENSG00000179094	916.547	-0.156849	0.0575929	-2.72341	0.00646123	0.0993282
ENSG00000183723	994.515	-0.150913	0.0554084	-2.72365	0.00645642	0.0993282
ENSG00000031698	4804.99	0.0952079	0.0349816	2.72165	0.0064956	0.0996413
ENSG00000115705	55.5984	-0.179136	0.0658102	-2.72201	0.00648869	0.0996413
ENSG00000009950	457.601	0.187512	0.068908	2.7212	0.00650452	0.0996706
ENSG00000130517	633.156	0.167366	0.0615139	2.72078	0.00651273	0.0996889
ENSG00000247271	309.368	0.192347	0.0707697	2.71792	0.00656929	0.100447
ENSG00000053372	2057.95	-0.121494	0.0447095	-2.7174	0.00657972	0.100498
ENSG00000050426	5950.42	0.0871007	0.0320699	2.71596	0.00660833	0.100786
ENSG00000100439	4902.24	0.0942547	0.0347131	2.71525	0.00662264	0.100786
ENSG00000119638	5265.84	0.0925303	0.0340732	2.71563	0.006615	0.100786
ENSG00000133119	1252.17	-0.141191	0.0520034	-2.71503	0.00662694	0.100786
ENSG00000146007	3081.23	-0.105658	0.0389366	-2.7136	0.00665563	0.101114
ENSG00000065833	1857.84	0.119513	0.0440571	2.71269	0.00667398	0.101177
ENSG00000225697	737.529	0.158102	0.0582813	2.71274	0.00667298	0.101177
ENSG00000164405	4602.36	0.109857	0.0405959	2.7061	0.00680789	0.103097
ENSG00000231991	18129.5	0.0788623	0.0291475	2.70562	0.00681765	0.103135
ENSG00000083799	2911.74	0.107119	0.0396003	2.705	0.00683037	0.103218
ENSG00000165209	1331.45	-0.132936	0.0491709	-2.70356	0.00686015	0.103558
ENSG00000151414	1727.15	0.129027	0.0477567	2.70176	0.00689746	0.103939
ENSG00000163874	846.03	0.155318	0.0574906	2.70163	0.00690006	0.103939
ENSG00000163697	737.971	0.15746	0.0583237	2.69976	0.00693895	0.104415
ENSG00000004478	5559.64	-0.105	0.0389083	-2.69867	0.0069618	0.104561
ENSG00000091136	7257.44	-0.0854109	0.0316543	-2.69824	0.00697071	0.104561
ENSG00000152952	4099.68	0.111735	0.0414084	2.69835	0.00696832	0.104561
ENSG00000124570	3610.45	0.100336	0.0372062	2.69675	0.00700205	0.104894
ENSG00000270605	337.383	0.188688	0.0699759	2.69648	0.00700771	0.104894
ENSG00000168724	3636.66	-0.104156	0.0386697	-2.69348	0.00707104	0.105731
ENSG00000186432	1856.83	-0.122768	0.045617	-2.69128	0.00711779	0.106234
ENSG00000234518	3667.45	-0.104805	0.0389437	-2.6912	0.00711962	0.106234
ENSG00000106638	1705.1	-0.122015	0.0453684	-2.68942	0.00715767	0.10669
ENSG00000100354	2305.19	0.118756	0.0441768	2.68821	0.00718371	0.106966
ENSG00000121380	271.944	0.192287	0.0715644	2.68691	0.00721163	0.107269
ENSG00000138182	2105.03	-0.133867	0.0498401	-2.68593	0.00723293	0.107474
ENSG00000160679	4257.02	-0.0984535	0.0366637	-2.68531	0.00724625	0.107559
ENSG00000162878	247.499	-0.194751	0.0725598	-2.68401	0.00727459	0.107867
ENSG00000136048	3590.19	0.0993239	0.037031	2.68218	0.0073144	0.108345
ENSG00000141522	4098.76	-0.100388	0.0374996	-2.67704	0.00742753	0.10959
ENSG00000167601	1235.05	-0.136446	0.0509596	-2.67754	0.00741644	0.10959
ENSG00000223764	55.0782	0.176024	0.065755	2.67696	0.00742931	0.10959
ENSG00000248323	380.474	0.182473	0.0681454	2.6777	0.00741303	0.10959
ENSG00000092199	15033.8	0.0742059	0.0277382	2.67522	0.00746799	0.109829
ENSG00000102241	2142.1	-0.114712	0.0428747	-2.67551	0.0074615	0.109829
ENSG00000187678	57.5009	0.175165	0.0654778	2.67519	0.00746869	0.109829
ENSG00000258521	356.408	0.183127	0.0685246	2.67243	0.00753048	0.110623
ENSG00000162337	3923.2	-0.0979683	0.0366669	-2.67185	0.00754351	0.1107
ENSG00000162576	455.359	0.173909	0.0651385	2.66983	0.007589	0.111253
ENSG00000108852	744.902	-0.153793	0.0576402	-2.66815	0.00762703	0.111534
ENSG00000115919	10581.9	0.0790189	0.0296215	2.66762	0.00763904	0.111534
ENSG00000146733	628.889	0.164453	0.0616252	2.6686	0.00761686	0.111534
ENSG00000169926	5357.61	0.0890806	0.0333936	2.6676	0.00763956	0.111534
ENSG00000234869	73.455	0.184046	0.0690058	2.66711	0.00765058	0.111581
ENSG00000215021	4995.38	-0.0980301	0.0367953	-2.6642	0.00771721	0.112437
ENSG00000240024	189.294	0.196686	0.0738666	2.66271	0.00775137	0.112819
ENSG00000013810	2688.11	-0.104699	0.0393361	-2.66166	0.00777562	0.112838
ENSG00000155252	1595.95	0.123995	0.0465916	2.66131	0.0077838	0.112838
ENSG00000182158	2788.25	-0.115869	0.0435275	-2.66197	0.00776859	0.112838
ENSG00000240065	9774.92	0.0944982	0.0355085	2.66128	0.00778437	0.112838
ENSG00000157110	1494.29	0.1259	0.0473434	2.65929	0.00783061	0.113392
ENSG00000269893	710.038	-0.15514	0.0583707	-2.65784	0.00786431	0.113764
ENSG00000103319	1957.25	-0.118365	0.0445463	-2.65713	0.00788089	0.113888
ENSG00000230438	420.445	0.181335	0.0682755	2.65593	0.00790891	0.114177
ENSG00000169071	2848.79	-0.108914	0.0410355	-2.65415	0.00795089	0.114667
ENSG00000135069	3801.6	0.0992163	0.0373875	2.65373	0.0079608	0.114694
ENSG00000064666	2544.22	-0.112724	0.0425037	-2.65211	0.00799904	0.115079
ENSG00000118193	3632.35	-0.121758	0.0459171	-2.6517	0.00800877	0.115079
ENSG00000197226	4133.28	0.0992565	0.0374331	2.65157	0.00801184	0.115079
ENSG00000101361	6071.53	-0.0892413	0.0336795	-2.64972	0.00805579	0.115594
ENSG00000119397	978.956	-0.143402	0.0541606	-2.64772	0.00810363	0.116163
ENSG00000108829	5910.28	-0.0910423	0.0344039	-2.64628	0.00813827	0.116542
ENSG00000125629	1230.5	0.137206	0.0518611	2.64565	0.00815342	0.116611
ENSG00000213442	10190	-0.0883611	0.0334018	-2.6454	0.00815952	0.116611
ENSG00000255642	1311.07	-0.136255	0.0515234	-2.64453	0.00818036	0.116792
ENSG00000152049	2095.77	0.113622	0.0429895	2.64303	0.00821678	0.117194
ENSG00000235823	516.811	0.168002	0.0635761	2.64253	0.00822896	0.11725
ENSG00000100401	4616.69	-0.0920141	0.03487	-2.63878	0.0083206	0.118319
ENSG00000256967	265	0.189411	0.0717717	2.63908	0.0083131	0.118319
ENSG00000176788	44535	-0.169909	0.0643998	-2.63835	0.00833102	0.118349
ENSG00000116251	3630.36	-0.107456	0.0407517	-2.63685	0.00836809	0.118757
ENSG00000143494	225.874	0.192483	0.073057	2.63469	0.00842133	0.119393
ENSG00000164111	6095.38	0.085177	0.0323463	2.63328	0.00845635	0.11977
ENSG00000240616	887.99	-0.191606	0.0727806	-2.63266	0.00847203	0.119873
ENSG00000173821	30957.2	0.175957	0.0668453	2.6323	0.00848099	0.11988
ENSG00000198732	7672.33	-0.0881759	0.0335239	-2.63024	0.00853254	0.120489
ENSG00000107798	2220.99	0.115754	0.0440359	2.62863	0.0085729	0.120939
ENSG00000102007	5938.26	-0.0979839	0.0372895	-2.62765	0.00859768	0.121168
ENSG00000079263	71.9753	0.181066	0.0689715	2.62523	0.00865909	0.121913
ENSG00000141867	3163.66	-0.0995524	0.0379303	-2.62461	0.0086747	0.122012
ENSG00000163166	2595.71	-0.107556	0.0409949	-2.62364	0.00869956	0.122241
ENSG00000111540	7288.95	0.0821462	0.0313165	2.6231	0.00871343	0.122315
ENSG00000065000	4680.43	-0.0960635	0.0366323	-2.62238	0.00873192	0.122453
ENSG00000168301	396.942	0.175945	0.0672902	2.61472	0.00892995	0.125107
ENSG00000100418	3417.09	0.101267	0.0387698	2.612	0.00900149	0.125885
ENSG00000101577	3964.32	0.0968532	0.037081	2.61193	0.0090032	0.125885
ENSG00000133056	1970.87	0.115844	0.0443591	2.6115	0.00901447	0.125919
ENSG00000111142	3774.97	-0.0937353	0.0359206	-2.60951	0.00906713	0.12653
ENSG00000171161	2014.13	0.133343	0.0511343	2.6077	0.00911529	0.127078
ENSG00000148337	3638.43	-0.0990052	0.037972	-2.60732	0.00912531	0.127093
ENSG00000108561	6812.54	-0.104422	0.0400614	-2.60654	0.00914634	0.127261
ENSG00000196405	441.126	-0.171044	0.0656377	-2.60587	0.00916402	0.127383
ENSG00000117984	4927.88	0.106932	0.0410621	2.60416	0.00920995	0.127647
ENSG00000126353	723.857	0.152812	0.0586731	2.60446	0.00920199	0.127647
ENSG00000132967	1285.37	-0.12746	0.0489443	-2.60419	0.00920913	0.127647
ENSG00000135083	179.321	-0.192092	0.0737841	-2.60343	0.00922956	0.127794
ENSG00000070759	991.868	0.142304	0.0546912	2.60195	0.00926944	0.128097
ENSG00000177406	591.002	0.162308	0.0623735	2.60219	0.00926319	0.128097
ENSG00000110080	2296.71	0.111257	0.0427781	2.6008	0.00930079	0.12828
ENSG00000187098	613.381	-0.158114	0.0607908	-2.60096	0.0092964	0.12828
ENSG00000109572	2615.28	0.105545	0.0405924	2.60012	0.00931908	0.128408
ENSG00000173227	843.007	0.153542	0.0590851	2.59865	0.00935899	0.128833
ENSG00000138613	886.216	0.143389	0.0552089	2.59721	0.00939851	0.129252
ENSG00000179295	5316.86	-0.0927771	0.0357401	-2.59588	0.00943493	0.129628
ENSG00000243964	2318.55	-0.11529	0.044425	-2.59515	0.00945488	0.129776
ENSG00000115806	2113.77	-0.116126	0.0447553	-2.59469	0.0094677	0.129827
ENSG00000102181	2858.09	0.100665	0.0388349	2.59213	0.00953836	0.130565
ENSG00000179051	5135.5	-0.0908246	0.0350393	-2.59208	0.00953987	0.130565
ENSG00000110958	11644.5	-0.0869782	0.0335627	-2.59152	0.00955537	0.13058
ENSG00000261614	1751.89	-0.133155	0.0513839	-2.59137	0.00955933	0.13058
ENSG00000247556	7835.92	0.0994279	0.0384006	2.58923	0.00961905	0.13127
ENSG00000162377	2892.74	-0.105466	0.0407464	-2.58835	0.00964362	0.131479
ENSG00000135829	10907.7	-0.0811375	0.0313597	-2.58732	0.0096725	0.131686
ENSG00000185567	2523.08	0.12314	0.0475969	2.58715	0.00967736	0.131686
ENSG00000146918	2489.2	-0.108868	0.0420914	-2.58648	0.00969629	0.131818
ENSG00000118707	769.349	-0.153187	0.0592627	-2.58487	0.00974146	0.132179
ENSG00000263266	12030.5	0.099441	0.0384689	2.58497	0.00973868	0.132179
ENSG00000176595	279.922	-0.184071	0.0712543	-2.58329	0.00978619	0.132659
ENSG00000167797	1126.81	-0.1407	0.0544839	-2.58241	0.00981116	0.132871
ENSG00000087087	3799.63	-0.0993225	0.0385098	-2.57915	0.00990442	0.133625
ENSG00000100749	819.883	-0.147651	0.0572477	-2.57916	0.00990413	0.133625
ENSG00000138696	461.777	-0.168552	0.0653484	-2.57928	0.00990063	0.133625
ENSG00000170266	2201.69	0.109257	0.0423457	2.58011	0.00987688	0.133625
ENSG00000251400	2919.2	-0.102647	0.0398046	-2.57878	0.00991513	0.133643
ENSG00000263013	285.12	0.184969	0.0717507	2.57793	0.00993931	0.133842
ENSG00000135451	3201.35	-0.0971947	0.0377126	-2.57725	0.009959	0.133931
ENSG00000180867	15594.2	0.0795131	0.0308619	2.57642	0.00998293	0.133931
ENSG00000197961	1363.19	-0.129521	0.050272	-2.5764	0.00998362	0.133931
ENSG00000242159	599.904	-0.158873	0.0616574	-2.57671	0.00997469	0.133931
ENSG00000186187	485.403	0.167579	0.0650637	2.57561	0.0100065	0.134111
ENSG00000010818	601.983	0.158488	0.0615811	2.57365	0.0100633	0.134745
ENSG00000105518	1533.73	0.132197	0.0514298	2.57044	0.0101569	0.135871
ENSG00000255182	142.319	0.190116	0.0739845	2.56968	0.0101792	0.136042
ENSG00000011007	2896.77	-0.106594	0.0415003	-2.56852	0.0102134	0.136371
ENSG00000129116	3112.18	-0.100676	0.0392478	-2.56513	0.0103136	0.13758
ENSG00000087086	24516.8	0.0693384	0.027039	2.56438	0.010336	0.137749
ENSG00000151718	1684.18	-0.121494	0.0474396	-2.56102	0.0104366	0.13896
ENSG00000111799	2910.3	0.110613	0.0432141	2.55965	0.0104779	0.139248
ENSG00000135744	192.767	-0.188523	0.0736431	-2.55995	0.0104686	0.139248
ENSG00000161970	9216.24	-0.0902591	0.0352758	-2.55867	0.0105074	0.13951
ENSG00000072778	5371.43	0.0877754	0.0343193	2.55761	0.0105394	0.139591
ENSG00000100813	10899.3	-0.0796651	0.0311459	-2.5578	0.0105337	0.139591
ENSG00000129474	1893.22	0.111653	0.0436573	2.55749	0.010543	0.139591
ENSG00000110881	412.669	-0.173379	0.0678063	-2.55697	0.0105588	0.139671
ENSG00000114391	6332.54	0.0917146	0.0358755	2.55646	0.0105742	0.139744
ENSG00000181143	4794.49	0.18757	0.0733837	2.55602	0.0105876	0.139792
ENSG00000065328	985.034	-0.135788	0.0531558	-2.55453	0.0106331	0.140262
ENSG00000102054	13668.9	-0.0723237	0.0283155	-2.55421	0.010643	0.140262
ENSG00000143545	1315.15	-0.133147	0.0521355	-2.55386	0.0106535	0.140271
ENSG00000183401	319.169	0.181758	0.0712019	2.55271	0.0106888	0.140605
ENSG00000181222	8402.78	-0.0868906	0.0340553	-2.55146	0.0107274	0.140983
ENSG00000138604	6425.57	-0.084193	0.033005	-2.55092	0.0107441	0.141071
ENSG00000111247	1060.97	-0.142848	0.0560313	-2.54944	0.0107897	0.14154
ENSG00000149212	2262.79	0.129141	0.0506837	2.54797	0.0108352	0.141908
ENSG00000224126	291.963	-0.180113	0.0706909	-2.54789	0.0108377	0.141908
ENSG00000136997	6376.65	-0.0918255	0.0360621	-2.54632	0.0108866	0.142417
ENSG00000099365	584.38	0.158679	0.062326	2.54595	0.010898	0.142435
ENSG00000088205	3503.92	-0.101074	0.0397211	-2.5446	0.0109404	0.142858
ENSG00000143368	4175.86	-0.0892762	0.0350902	-2.54419	0.0109532	0.142894
ENSG00000160209	4322.88	0.0944394	0.0371514	2.54201	0.0110216	0.143655
ENSG00000100299	677.443	0.15365	0.0604851	2.5403	0.0110758	0.144229
ENSG00000105011	2736.09	-0.108008	0.0425265	-2.53979	0.011092	0.144308
ENSG00000039523	139.765	0.186273	0.0733688	2.53886	0.0111215	0.144559
ENSG00000139154	1652.7	-0.115905	0.0456653	-2.53814	0.0111442	0.144666
ENSG00000198796	775.035	0.147626	0.0581673	2.53796	0.01115	0.144666
ENSG00000103035	2813.72	-0.103318	0.0407154	-2.53755	0.011163	0.144702
ENSG00000062716	9480.5	0.081839	0.0322636	2.53657	0.0111944	0.144977
ENSG00000276122	404.514	0.171253	0.0675572	2.53494	0.0112468	0.145522
ENSG00000110660	880.862	-0.140077	0.0552871	-2.53363	0.0112888	0.145933
ENSG00000101189	1008.73	-0.154912	0.0611731	-2.53236	0.0113298	0.14633
ENSG00000107833	608.384	-0.156468	0.0617997	-2.53187	0.0113458	0.146403
ENSG00000035862	3913.69	-0.0900793	0.0356061	-2.52988	0.01141	0.147099
ENSG00000116954	916.361	0.139942	0.0553315	2.52916	0.0114337	0.147271
ENSG00000076382	3944.82	-0.0923895	0.0365409	-2.52839	0.0114587	0.14746
ENSG00000109685	3736.8	-0.0920241	0.0364145	-2.52713	0.0114999	0.147856
ENSG00000008441	753.032	0.146063	0.0578139	2.52644	0.0115225	0.147881
ENSG00000177989	236.769	0.184128	0.0728807	2.52644	0.0115227	0.147881
ENSG00000185088	5655.48	0.0888428	0.0352085	2.52334	0.0116247	0.149056
ENSG00000185115	1278.49	0.129656	0.0514218	2.52142	0.0116881	0.149734
ENSG00000116793	1177.71	0.130512	0.0517691	2.52104	0.0117009	0.149763
ENSG00000132507	15565.5	-0.0932938	0.0370494	-2.51809	0.0117992	0.15075
ENSG00000221968	2420.23	0.111059	0.044104	2.51811	0.0117986	0.15075
ENSG00000086504	2336.39	0.105085	0.0417465	2.51723	0.0118283	0.150758
ENSG00000104142	2045.39	0.107439	0.0426834	2.51713	0.0118317	0.150758
ENSG00000231531	1923.32	0.121093	0.0480962	2.51773	0.0118114	0.150758
ENSG00000242247	1851.99	0.112979	0.0448926	2.51666	0.0118475	0.150825
ENSG00000204264	18234.8	0.0782296	0.0311005	2.51538	0.0118903	0.151234
ENSG00000166130	2681.66	-0.105506	0.0419719	-2.51373	0.0119463	0.151811
ENSG00000144115	226.353	0.184446	0.0733951	2.51306	0.0119691	0.151964
ENSG00000163602	786.464	-0.147932	0.0589328	-2.51018	0.012067	0.153071
ENSG00000118777	137.07	0.184703	0.0737184	2.50552	0.0122271	0.154964
ENSG00000004487	4277.99	-0.0906516	0.0361972	-2.50438	0.0122666	0.155188
ENSG00000100304	2895.82	-0.102857	0.0410678	-2.50458	0.0122598	0.155188
ENSG00000056558	132.768	0.184857	0.0738562	2.50293	0.012317	0.155687
ENSG00000118985	1737.85	-0.112676	0.0450544	-2.50089	0.012388	0.156445
ENSG00000161920	659.193	-0.149138	0.0596499	-2.50022	0.0124114	0.156602
ENSG00000007944	493.806	-0.163208	0.0652967	-2.49948	0.0124376	0.156794
ENSG00000002834	7386.11	0.0818217	0.0327672	2.49706	0.0125228	0.157448
ENSG00000089006	2206.38	-0.113765	0.0455543	-2.49735	0.0125124	0.157448
ENSG00000235750	759.101	0.146753	0.058768	2.49715	0.0125195	0.157448
ENSG00000163683	1225.53	0.131133	0.0525279	2.49645	0.0125444	0.157573
ENSG00000165732	8620.83	-0.0899848	0.0360494	-2.49615	0.0125549	0.157573
ENSG00000102393	4101.26	0.0887326	0.0356099	2.4918	0.0127099	0.159315
ENSG00000136720	597.086	-0.157934	0.0633908	-2.49144	0.0127227	0.159315
ENSG00000149806	6155.48	0.100777	0.0404565	2.491	0.0127385	0.159315
ENSG00000177706	227.775	0.181556	0.0728844	2.49101	0.0127379	0.159315
ENSG00000186395	1105.39	-0.135043	0.0543178	-2.48616	0.0129129	0.161354
ENSG00000179046	90.837	-0.17546	0.0706304	-2.4842	0.0129843	0.162023
ENSG00000280734	751.245	0.143591	0.057805	2.48406	0.0129892	0.162023
ENSG00000170881	1581.34	-0.123169	0.0496066	-2.48291	0.0130314	0.162407
ENSG00000128283	1481.67	0.119368	0.0481016	2.48159	0.0130798	0.162441
ENSG00000139194	339.797	0.172009	0.0693004	2.48207	0.0130621	0.162441
ENSG00000160888	1307.56	0.125028	0.0503729	2.48205	0.013063	0.162441
ENSG00000177352	931.705	0.135639	0.054652	2.48187	0.0130696	0.162441
ENSG00000105281	3354.15	0.106367	0.0428802	2.48056	0.0131175	0.162484
ENSG00000138180	2720.05	-0.100196	0.0403845	-2.48105	0.0130995	0.162484
ENSG00000249915	9403.98	-0.0827045	0.0333408	-2.48058	0.013117	0.162484
ENSG00000205436	283.381	0.178152	0.0718375	2.47992	0.013141	0.162633
ENSG00000146112	1226.09	0.124288	0.0501265	2.47948	0.0131573	0.162693
ENSG00000007038	4522.61	-0.0973776	0.0392796	-2.47909	0.0131718	0.162731
ENSG00000164244	2209.53	-0.117114	0.0472617	-2.47799	0.0132124	0.163091
ENSG00000096996	194.328	0.18263	0.0737419	2.47661	0.0132636	0.163463
ENSG00000248290	110.044	0.180284	0.0727962	2.47656	0.0132656	0.163463
ENSG00000104687	3689.45	0.093251	0.0376624	2.47597	0.0132875	0.163591
ENSG00000116161	4473.33	-0.0877427	0.0354487	-2.4752	0.0133162	0.163803
ENSG00000186350	1935.16	0.108755	0.0439627	2.4738	0.0133683	0.164302
ENSG00000038219	1830.04	-0.115184	0.0465894	-2.47232	0.013424	0.164798
ENSG00000233695	236.095	0.181156	0.07328	2.47211	0.0134318	0.164798
ENSG00000268234	162.19	-0.18291	0.0740113	-2.47138	0.0134595	0.164994
ENSG00000225921	2036.06	-0.125776	0.0509909	-2.46663	0.0136391	0.167052
ENSG00000072042	4440.32	0.0870766	0.0353333	2.46444	0.0137229	0.167646
ENSG00000155189	1373.77	-0.127575	0.0517633	-2.46459	0.0137171	0.167646
ENSG00000170759	6648.77	-0.0951203	0.0385948	-2.46459	0.0137171	0.167646
ENSG00000044115	15024.7	-0.0685824	0.0278749	-2.46036	0.0138796	0.169346
ENSG00000108468	4126.4	-0.0911428	0.0370469	-2.4602	0.0138859	0.169346
ENSG00000110446	1966.87	0.112511	0.0457452	2.45952	0.0139123	0.169522
ENSG00000122257	3792.88	-0.0898419	0.0365329	-2.4592	0.0139246	0.169527
ENSG00000124784	1128.27	-0.134468	0.0547158	-2.45758	0.0139878	0.170006
ENSG00000175467	2259.49	-0.111554	0.04539	-2.45768	0.0139836	0.170006
ENSG00000037897	420.769	-0.165484	0.0673543	-2.45691	0.0140137	0.170174
ENSG00000161091	3406.45	-0.106356	0.043296	-2.45649	0.0140303	0.170231
ENSG00000248988	1105.39	0.125613	0.0511725	2.45469	0.0141006	0.170938
ENSG00000148291	548.86	-0.161668	0.065871	-2.45431	0.0141156	0.170947
ENSG00000174231	16759.9	-0.0778036	0.031704	-2.45406	0.0141254	0.170947
ENSG00000185201	6157.3	-0.0910669	0.0371155	-2.45361	0.0141431	0.171016
ENSG00000075234	1449.7	-0.12379	0.0504655	-2.45296	0.0141685	0.171032
ENSG00000260630	205.233	0.179794	0.0732957	2.45299	0.0141675	0.171032
ENSG00000108883	6357.98	-0.0847599	0.034578	-2.45127	0.0142353	0.171419
ENSG00000120742	3023.31	-0.108283	0.0441786	-2.45104	0.0142445	0.171419
ENSG00000127954	37609	-0.0745109	0.0304075	-2.45041	0.0142692	0.171419
ENSG00000139734	1147.76	-0.126523	0.0516416	-2.45002	0.0142849	0.171419
ENSG00000169607	1648.17	-0.125042	0.0510367	-2.45005	0.0142837	0.171419
ENSG00000223573	307.818	0.173492	0.0707947	2.45064	0.0142603	0.171419
ENSG00000260231	166.785	0.181332	0.073972	2.45136	0.0142317	0.171419
ENSG00000002549	15032.1	0.0690195	0.0281898	2.44839	0.0143498	0.17195
ENSG00000099956	2883.93	-0.103725	0.0423797	-2.44752	0.0143844	0.17195
ENSG00000104312	2444.52	0.105516	0.0431109	2.44755	0.014383	0.17195
ENSG00000148834	3632.11	0.0924398	0.0377708	2.44739	0.0143896	0.17195
ENSG00000172269	1613.43	-0.119149	0.048668	-2.4482	0.0143574	0.17195
ENSG00000197147	409.225	-0.173015	0.0707116	-2.44677	0.0144143	0.1721
ENSG00000135049	970.269	-0.135309	0.0553094	-2.4464	0.0144291	0.172132
ENSG00000143569	9005.54	-0.0763882	0.0312359	-2.44552	0.0144642	0.172406
ENSG00000113645	644.464	-0.147288	0.0602389	-2.44506	0.0144827	0.17241
ENSG00000169884	70.4621	-0.162468	0.0664581	-2.44468	0.0144983	0.17241
ENSG00000226950	643.446	-0.149023	0.0609596	-2.44461	0.0145009	0.17241
ENSG00000198715	2038.45	0.107212	0.0438785	2.44339	0.0145499	0.172848
ENSG00000134901	475.899	-0.160489	0.0656998	-2.44277	0.0145752	0.172892
ENSG00000135045	864.937	-0.150435	0.0615924	-2.44243	0.0145886	0.172892
ENSG00000159459	2053.93	0.1135	0.0464788	2.44198	0.0146071	0.172892
ENSG00000163382	1745.32	-0.117925	0.0482942	-2.4418	0.0146143	0.172892
ENSG00000259781	1106.62	-0.131683	0.0539224	-2.44209	0.0146025	0.172892
ENSG00000130779	5143.73	0.0809916	0.0331877	2.44041	0.0146706	0.173413
ENSG00000198406	2463.11	0.107298	0.0439763	2.43991	0.0146907	0.173507
ENSG00000196950	1650.96	-0.12245	0.0502008	-2.43921	0.0147195	0.173595
ENSG00000234297	1263.66	-0.125325	0.0513809	-2.43913	0.0147226	0.173595
ENSG00000067533	1689.51	-0.11052	0.0453315	-2.43804	0.014767	0.17383
ENSG00000144118	2579.28	0.0998854	0.0409682	2.43812	0.0147638	0.17383
ENSG00000124243	51.5735	-0.157734	0.0647073	-2.43766	0.0147828	0.173872
ENSG00000048392	1412.98	0.123655	0.0507537	2.43637	0.0148354	0.174231
ENSG00000144647	788.152	-0.14289	0.0586503	-2.43631	0.0148378	0.174231
ENSG00000117505	1723.88	-0.114007	0.0468163	-2.43519	0.0148841	0.17463
ENSG00000184381	848.557	0.135429	0.0556578	2.43325	0.0149641	0.175424
ENSG00000106415	2805.79	0.102004	0.0419277	2.43285	0.0149805	0.175472
ENSG00000111885	3235.39	0.102394	0.0421049	2.43189	0.0150204	0.17548
ENSG00000136159	1022.13	-0.128123	0.0526899	-2.43164	0.0150306	0.17548
ENSG00000253838	369.453	0.169263	0.0695961	2.43208	0.0150125	0.17548
ENSG00000274180	436.115	0.164466	0.0676173	2.4323	0.0150032	0.17548
ENSG00000115902	1066.43	0.133694	0.0550067	2.43051	0.0150777	0.175886
ENSG00000120802	6774.87	-0.0920724	0.0378945	-2.4297	0.0151112	0.176132
ENSG00000072274	36492.4	-0.0787361	0.0324255	-2.42821	0.0151734	0.176309
ENSG00000088247	6330.39	-0.0882848	0.036351	-2.42868	0.015154	0.176309
ENSG00000163808	1181.85	-0.124864	0.0514196	-2.42833	0.0151685	0.176309
ENSG00000214021	337.079	0.167444	0.0689594	2.42815	0.015176	0.176309
ENSG00000188266	209.331	-0.177622	0.0732104	-2.42619	0.0152585	0.177123
ENSG00000135316	6409.63	-0.0940546	0.0388051	-2.42377	0.0153603	0.178159
ENSG00000197601	2151.02	-0.114588	0.0473102	-2.42207	0.0154325	0.178851
ENSG00000073536	950.084	-0.135874	0.0561106	-2.42153	0.0154552	0.178968
ENSG00000109805	2708.02	-0.0954466	0.0394703	-2.41819	0.0155981	0.18033
ENSG00000126247	7800.07	0.0793592	0.032816	2.41831	0.0155928	0.18033
ENSG00000172890	1630.08	0.11154	0.0462101	2.41376	0.015789	0.182388
ENSG00000024048	2686.71	0.0996449	0.0412883	2.41339	0.0158048	0.182423
ENSG00000122566	45692.2	-0.0616357	0.0255486	-2.41249	0.015844	0.182727
ENSG00000136937	2609.7	-0.0966879	0.040095	-2.41147	0.0158884	0.182942
ENSG00000162627	838.408	0.13623	0.0564889	2.41162	0.0158817	0.182942
ENSG00000107816	2909.34	0.101488	0.0421049	2.41037	0.0159365	0.183257
ENSG00000172828	395.838	-0.16565	0.0687275	-2.41025	0.0159416	0.183257
ENSG00000268460	71.3363	0.165881	0.0688334	2.40989	0.0159574	0.183291
ENSG00000162402	3414.26	0.101533	0.0421371	2.40959	0.0159705	0.183293
ENSG00000112081	8922.39	-0.0906002	0.0376142	-2.40867	0.0160108	0.183608
ENSG00000176619	4849.35	-0.0961275	0.039915	-2.40831	0.0160267	0.183617
ENSG00000281398	331.078	-0.169794	0.0705104	-2.40806	0.0160374	0.183617
ENSG00000171262	1660.85	-0.11849	0.0492376	-2.4065	0.0161062	0.184256
ENSG00000138758	3359.71	-0.0924923	0.0384421	-2.40602	0.0161275	0.184351
ENSG00000168496	7266.6	-0.0756468	0.0314449	-2.40569	0.0161418	0.184367
ENSG00000087842	3334.03	0.0952515	0.0396006	2.4053	0.0161591	0.184416
ENSG00000165507	172.809	-0.177944	0.0739916	-2.40492	0.016176	0.184461
ENSG00000130713	2561.28	-0.0965854	0.0402076	-2.40217	0.0162982	0.185706
ENSG00000071082	7309.16	-0.0983561	0.0409608	-2.40122	0.0163404	0.185888
ENSG00000183049	911.476	0.131392	0.0547137	2.40144	0.0163305	0.185888
ENSG00000075539	1087.8	0.133089	0.0554675	2.39941	0.0164216	0.186273
ENSG00000119318	7392.81	-0.0921286	0.0383982	-2.3993	0.0164266	0.186273
ENSG00000224117	129.863	0.176884	0.0737203	2.39939	0.0164225	0.186273
ENSG00000261192	92.1146	-0.171349	0.0714061	-2.39965	0.0164109	0.186273
ENSG00000197746	25943.4	0.0680303	0.0283736	2.39766	0.0165	0.186956
ENSG00000168490	1034.54	0.129901	0.0542027	2.39657	0.0165492	0.187215
ENSG00000232794	1228.68	-0.119331	0.0497903	-2.39668	0.0165444	0.187215
ENSG00000134986	452.251	-0.158926	0.0663305	-2.39597	0.0165764	0.187354
ENSG00000173230	5937.26	0.0915274	0.0382045	2.39572	0.0165878	0.187354
ENSG00000158773	2116.33	0.101979	0.0425798	2.395	0.0166203	0.187423
ENSG00000267121	566.025	0.148881	0.0621598	2.39513	0.0166143	0.187423
ENSG00000147383	1176.26	0.122914	0.0513288	2.39464	0.0166368	0.18746
ENSG00000105486	1139.2	-0.128416	0.0536479	-2.39368	0.0166801	0.1878
ENSG00000035403	9166.22	-0.0714921	0.0298751	-2.39303	0.0167097	0.187984
ENSG00000145833	4962.95	-0.0843382	0.0352693	-2.39126	0.0167906	0.188745
ENSG00000224550	3226.98	0.0938909	0.0392699	2.39091	0.0168066	0.188776
ENSG00000206535	245.133	-0.172749	0.0723334	-2.38823	0.0169297	0.190008
ENSG00000136718	1641.36	-0.118798	0.0497495	-2.38793	0.0169438	0.190016
ENSG00000245532	33303.2	0.0742802	0.0311375	2.38555	0.0170534	0.191095
ENSG00000087269	1446.2	-0.115219	0.0483053	-2.38523	0.0170683	0.191111
ENSG00000090530	2792.26	0.0973703	0.0408505	2.38358	0.0171453	0.191759
ENSG00000184162	447.398	-0.156294	0.065576	-2.38341	0.0171532	0.191759
ENSG00000259051	2235.53	-0.101604	0.0426445	-2.38258	0.017192	0.192043
ENSG00000170027	13744.7	-0.0695996	0.0292228	-2.38169	0.0172335	0.192355
ENSG00000128165	129.06	0.175081	0.0735677	2.37987	0.0173189	0.193087
ENSG00000162840	1429.7	0.117944	0.0495623	2.37971	0.0173262	0.193087
ENSG00000079337	61.3182	0.158952	0.0668814	2.37662	0.0174721	0.194463
ENSG00000111640	37582.6	0.06925	0.0291393	2.37651	0.0174771	0.194463
ENSG00000183751	1200.83	-0.1229	0.0517253	-2.37601	0.0175011	0.194478
ENSG00000226415	8717.94	0.0934315	0.0393245	2.37591	0.0175058	0.194478
ENSG00000151208	1910.76	-0.107371	0.0452141	-2.37473	0.0175616	0.194947
ENSG00000003096	725.332	-0.140311	0.0591	-2.37413	0.0175903	0.194967
ENSG00000176907	6216.56	0.0798233	0.0336223	2.37412	0.0175909	0.194967
ENSG00000103187	1521.73	-0.115898	0.0488293	-2.37354	0.0176185	0.194969
ENSG00000253210	57.7538	0.157602	0.0663952	2.3737	0.0176108	0.194969
ENSG00000099260	261.789	0.169995	0.0716381	2.37297	0.0176456	0.195117
ENSG00000059573	3100.49	-0.0895683	0.0377639	-2.37179	0.0177019	0.195284
ENSG00000164220	71.2309	0.161778	0.0681979	2.37219	0.017683	0.195284
ENSG00000279312	321.967	0.16587	0.0699286	2.37199	0.0176924	0.195284
ENSG00000060138	5421.94	-0.0819004	0.0345371	-2.37137	0.0177221	0.195355
ENSG00000168461	10536.1	0.0718154	0.0302888	2.37102	0.017739	0.19539
ENSG00000237939	356.285	0.162564	0.068581	2.3704	0.0177688	0.195567
ENSG00000135525	2144.18	-0.105809	0.0446653	-2.36893	0.0178397	0.196196
ENSG00000134709	332.508	-0.167392	0.0706789	-2.36835	0.0178677	0.196199
ENSG00000156802	6382.67	-0.0792929	0.0334797	-2.36839	0.0178658	0.196199
ENSG00000118515	5020.51	-0.0861908	0.0364002	-2.36787	0.017891	0.196291
ENSG00000138131	300.539	0.166121	0.0701641	2.36761	0.0179036	0.196291
ENSG00000167088	1945.66	-0.105352	0.0445111	-2.36686	0.0179397	0.196535
ENSG00000237972	770.904	-0.138033	0.0583341	-2.36625	0.0179692	0.196707
ENSG00000146072	1138.09	0.120435	0.0509198	2.3652	0.0180205	0.196976
ENSG00000169490	955.329	0.13228	0.0559283	2.36518	0.0180215	0.196976
ENSG00000083097	614.987	0.149005	0.0630222	2.36432	0.0180631	0.197279
ENSG00000125944	10552.2	-0.0728341	0.0308432	-2.36143	0.0182045	0.198671
ENSG00000122729	4632.64	-0.08279	0.0350809	-2.35997	0.0182763	0.198996
ENSG00000148840	2509.39	-0.104283	0.0441835	-2.36023	0.0182636	0.198996
ENSG00000162076	1879.28	0.120892	0.0512165	2.36041	0.0182548	0.198996
ENSG00000130254	1826.02	-0.113888	0.0483141	-2.35725	0.0184111	0.200157
ENSG00000165782	1581.13	0.109625	0.0465021	2.35742	0.0184023	0.200157
ENSG00000065183	2865.93	-0.102763	0.0436559	-2.35393	0.0185763	0.201799
ENSG00000086189	768.761	-0.142219	0.0604303	-2.35344	0.0186006	0.201909
ENSG00000104140	4584.41	0.0940745	0.0399927	2.35229	0.018658	0.202031
ENSG00000111321	2582.61	-0.0985033	0.0418682	-2.3527	0.0186378	0.202031
ENSG00000143228	1323.59	-0.119241	0.0507021	-2.3518	0.0186829	0.202031
ENSG00000203497	261.583	0.168167	0.0714977	2.35207	0.0186694	0.202031
ENSG00000235698	654.469	-0.146456	0.0622579	-2.35241	0.0186523	0.202031
ENSG00000215007	2623.38	-0.0951374	0.0404597	-2.35141	0.0187023	0.202087
ENSG00000109107	387.03	0.169993	0.0723155	2.35071	0.0187378	0.202317
ENSG00000114450	3883.39	-0.0967406	0.0411771	-2.34938	0.0188049	0.202887
ENSG00000039560	2703.17	-0.0934035	0.0397773	-2.34816	0.0188665	0.203089
ENSG00000213326	143.515	-0.173408	0.0738474	-2.34819	0.0188647	0.203089
ENSG00000271503	384.538	-0.162077	0.0690158	-2.34841	0.0188537	0.203089
ENSG00000006831	4641.15	0.086631	0.0369124	2.34693	0.0189287	0.203605
ENSG00000136842	237.171	-0.170288	0.0725782	-2.34627	0.0189624	0.203814
ENSG00000152767	1778.87	-0.104866	0.0447026	-2.34586	0.0189835	0.203886
ENSG00000023902	202.028	-0.172854	0.0737309	-2.34439	0.0190581	0.204379
ENSG00000090861	10842.3	0.0748549	0.0319279	2.3445	0.0190529	0.204379
ENSG00000141384	742.865	-0.135725	0.0579516	-2.34204	0.0191786	0.205206
ENSG00000166741	8895.54	-0.0765458	0.032678	-2.34243	0.0191587	0.205206
ENSG00000225616	390.017	-0.171066	0.0730414	-2.34204	0.0191785	0.205206
ENSG00000113742	924.288	0.140783	0.0601646	2.33997	0.0192853	0.206193
ENSG00000124228	2125.05	-0.101158	0.0432387	-2.33952	0.0193087	0.206288
ENSG00000100300	4567.32	0.106688	0.0456129	2.33899	0.0193357	0.206422
ENSG00000076067	1932.37	0.105158	0.0449707	2.33837	0.019368	0.206612
ENSG00000223959	996.158	-0.127802	0.0546854	-2.33704	0.0194371	0.207193
ENSG00000110108	3457.71	-0.0983218	0.0420909	-2.33594	0.0194943	0.207647
ENSG00000101193	2124.13	-0.0983234	0.042109	-2.33497	0.0195448	0.208029
ENSG00000136875	2323.31	-0.0961884	0.0412084	-2.33419	0.0195856	0.208228
ENSG00000158373	1173.5	0.119065	0.0510159	2.33388	0.0196019	0.208228
ENSG00000181938	1020.55	-0.126327	0.0541297	-2.33378	0.0196074	0.208228
ENSG00000124782	1893.33	-0.10236	0.0438898	-2.33221	0.0196895	0.208944
ENSG00000138496	14990	0.0646552	0.0277358	2.33111	0.0197475	0.209252
ENSG00000189159	2201.62	-0.0980734	0.0420717	-2.3311	0.019748	0.209252
ENSG00000069812	149.973	0.172413	0.0740248	2.32912	0.0198528	0.209893
ENSG00000073792	452.471	0.152274	0.0653729	2.32932	0.0198422	0.209893
ENSG00000100325	2788.88	-0.0944577	0.0405492	-2.32946	0.0198348	0.209893
ENSG00000103037	987.324	-0.127094	0.0545815	-2.32851	0.019885	0.210077
ENSG00000075420	2921.03	0.0960805	0.0412798	2.32754	0.0199365	0.210245
ENSG00000127540	1180.63	0.121844	0.0523526	2.32738	0.0199451	0.210245
ENSG00000133739	643.213	-0.14144	0.0607668	-2.32759	0.0199337	0.210245
ENSG00000100104	737.016	-0.136569	0.0587029	-2.32645	0.0199947	0.210455
ENSG00000151914	2659.3	0.106148	0.0456266	2.32646	0.0199943	0.210455
ENSG00000213087	823.394	0.138467	0.0595345	2.32583	0.0200274	0.210643
ENSG00000225830	1349.71	0.113051	0.0486223	2.32508	0.0200679	0.210914
ENSG00000020426	709.319	0.140092	0.0602994	2.32327	0.0201645	0.211459
ENSG00000153574	680.369	-0.146632	0.0631011	-2.32377	0.0201379	0.211459
ENSG00000173457	791.86	-0.149797	0.0644734	-2.32339	0.0201579	0.211459
ENSG00000138380	178.37	0.171402	0.0738095	2.32223	0.0202206	0.21158
ENSG00000141569	1357.76	-0.117008	0.050383	-2.32237	0.0202131	0.21158
ENSG00000182149	3191.79	0.0904963	0.0389603	2.32278	0.0201909	0.21158
ENSG00000124207	9371.76	-0.0794535	0.0342322	-2.32102	0.020286	0.212108
ENSG00000198478	90.0162	-0.166184	0.0716288	-2.32007	0.0203372	0.212331
ENSG00000248508	242.508	0.16833	0.0725496	2.32021	0.0203295	0.212331
ENSG00000110492	346.555	0.161882	0.069801	2.31919	0.0203849	0.212672
ENSG00000116016	639.83	-0.14142	0.0609856	-2.31891	0.0203998	0.212672
ENSG00000083444	3969.78	0.091466	0.0394485	2.31862	0.0204157	0.212682
ENSG00000178950	1531.9	0.11028	0.0475711	2.3182	0.0204382	0.212761
ENSG00000108433	1100.78	0.119876	0.051742	2.3168	0.0205149	0.213247
ENSG00000141458	2101.12	0.102279	0.0441445	2.31691	0.0205087	0.213247
ENSG00000120318	223.328	-0.169033	0.0730109	-2.31518	0.0206033	0.213658
ENSG00000160014	6148.43	-0.0836339	0.0361202	-2.31544	0.0205891	0.213658
ENSG00000180596	153.59	0.171404	0.0740265	2.31544	0.0205887	0.213658
ENSG00000263648	339.494	-0.161452	0.0697427	-2.31497	0.0206145	0.213658
ENSG00000166181	3305.96	-0.0932678	0.0403069	-2.31394	0.0206708	0.214085
ENSG00000127418	839.011	-0.139145	0.0601836	-2.31201	0.0207772	0.214567
ENSG00000165288	1990.64	-0.107118	0.0463421	-2.31145	0.0208079	0.214567
ENSG00000172336	1184.21	-0.123285	0.0533306	-2.31172	0.020793	0.214567
ENSG00000178105	700.954	-0.135268	0.0585109	-2.31184	0.0207864	0.214567
ENSG00000196363	2277.51	-0.097204	0.0420521	-2.31151	0.0208044	0.214567
ENSG00000213866	2778.67	-0.168125	0.0727117	-2.31222	0.0207655	0.214567
ENSG00000112118	9937.15	-0.0701403	0.0303532	-2.31081	0.0208435	0.214635
ENSG00000140829	2565.83	-0.0937842	0.0405854	-2.31079	0.0208447	0.214635
ENSG00000114631	2965.75	-0.109177	0.0472724	-2.30953	0.020914	0.214763
ENSG00000123384	364.891	0.161512	0.0699429	2.3092	0.0209326	0.214763
ENSG00000137767	1189.24	0.128515	0.0556365	2.3099	0.0208937	0.214763
ENSG00000218283	9520.25	-0.0684935	0.0296586	-2.3094	0.0209215	0.214763
ENSG00000250526	2564.92	-0.093994	0.0407012	-2.30937	0.0209232	0.214763
ENSG00000101294	4328.59	-0.0875679	0.0379309	-2.30862	0.0209649	0.21494
ENSG00000100462	2082.83	-0.0991372	0.0429731	-2.30696	0.021057	0.215728
ENSG00000184900	2390.16	-0.0958512	0.0415763	-2.30543	0.0211426	0.216449
ENSG00000167074	371.646	0.157009	0.0681214	2.30484	0.0211754	0.216629
ENSG00000174804	1075.36	0.119844	0.0520348	2.30315	0.0212702	0.217442
ENSG00000161243	53.7635	0.146226	0.0635194	2.30207	0.0213312	0.217909
ENSG00000116711	2477.17	-0.0944533	0.041063	-2.3002	0.0214367	0.218829
ENSG00000122299	2631.09	-0.0920495	0.0400266	-2.29971	0.0214646	0.218958
ENSG00000169258	510.228	-0.146476	0.0637165	-2.29887	0.021512	0.219127
ENSG00000186298	5043.6	-0.0880073	0.0382784	-2.29914	0.0214973	0.219127
ENSG00000139613	2422.49	-0.0950328	0.0413534	-2.29807	0.0215581	0.219282
ENSG00000167778	1492.18	-0.110821	0.0482198	-2.29826	0.0215472	0.219282
ENSG00000106018	280.112	0.165449	0.0720059	2.29771	0.0215784	0.219331
ENSG00000230667	711.784	-0.140658	0.0612339	-2.29706	0.0216153	0.219549
ENSG00000113407	12913.9	0.0649365	0.0282756	2.29656	0.0216441	0.219686
ENSG00000132475	9287.81	-0.0725263	0.0315937	-2.29559	0.0216993	0.219967
ENSG00000143793	704.182	-0.140371	0.0611498	-2.29553	0.0217027	0.219967
ENSG00000055332	6411.64	-0.0934642	0.0407283	-2.29482	0.0217432	0.22022
ENSG00000221829	1780.32	-0.102135	0.0445156	-2.29436	0.0217698	0.220332
ENSG00000033050	3465.66	-0.0870933	0.0379694	-2.29377	0.0218035	0.220373
ENSG00000158220	94.3589	-0.165418	0.0721253	-2.29348	0.0218203	0.220373
ENSG00000178971	568.616	-0.143003	0.0623487	-2.2936	0.0218135	0.220373
ENSG00000077150	1315.42	-0.114316	0.0498576	-2.29285	0.0218564	0.220581
ENSG00000159377	8798.51	0.0733221	0.0319853	2.29237	0.0218845	0.220708
ENSG00000084623	5244.69	-0.0796761	0.0347903	-2.29018	0.0220107	0.221666
ENSG00000105323	11453.7	-0.0699164	0.0305264	-2.29036	0.0220006	0.221666
ENSG00000197063	2102.73	0.0968348	0.0423498	2.28655	0.0222222	0.223637
ENSG00000149532	5880.35	-0.0745052	0.0326075	-2.28491	0.0223179	0.224442
ENSG00000137338	340.953	-0.159246	0.069703	-2.28463	0.0223345	0.22445
ENSG00000077942	8115.19	0.0744031	0.0325785	2.28381	0.0223829	0.22446
ENSG00000105327	588.577	0.147638	0.0646426	2.28392	0.0223764	0.22446
ENSG00000145425	192.29	-0.167967	0.0735334	-2.28423	0.0223579	0.22446
ENSG00000111671	401.81	0.153773	0.0673711	2.28248	0.0224613	0.225088
ENSG00000135404	7858.18	0.083174	0.0364486	2.28196	0.0224919	0.225236
ENSG00000139644	28039.9	0.0590663	0.0258882	2.28159	0.0225137	0.225296
ENSG00000129484	1673.3	-0.105204	0.0461296	-2.28063	0.0225705	0.225705
ENSG00000175793	4682.56	0.0843413	0.0369862	2.28034	0.0225873	0.225714
ENSG00000114867	20209.4	-0.0614813	0.0269922	-2.27774	0.0227419	0.227099
ENSG00000138326	15488.6	-0.0711721	0.0312555	-2.27711	0.0227799	0.22716
ENSG00000143153	3782.56	0.0825306	0.0362424	2.27718	0.0227754	0.22716
ENSG00000063244	5980.62	-0.0836939	0.0367675	-2.2763	0.0228281	0.227481
ENSG00000119729	646.197	0.141162	0.0620363	2.27547	0.0228779	0.227817
ENSG00000132780	6490.92	-0.0748871	0.0329157	-2.27512	0.0228987	0.227865
ENSG00000185347	775.344	-0.138951	0.0610868	-2.27465	0.0229272	0.227989
ENSG00000272734	351.011	0.158021	0.0694903	2.274	0.0229661	0.228217
ENSG00000111669	13439.9	0.0857515	0.0377282	2.27287	0.0230339	0.22873
ENSG00000119125	3806.99	-0.100405	0.044213	-2.27093	0.0231512	0.229735
ENSG00000136811	1570.61	-0.104684	0.0461303	-2.2693	0.02325	0.230323
ENSG00000142687	2983.81	0.0876615	0.0386252	2.26954	0.0232353	0.230323
ENSG00000184014	5752.77	0.0733233	0.0323131	2.26915	0.0232591	0.230323
ENSG00000099622	4402.61	-0.0802927	0.035397	-2.26835	0.0233082	0.230649
ENSG00000168615	2142.24	0.100223	0.0442031	2.26732	0.0233704	0.231104
ENSG00000172292	707.26	-0.137815	0.0607982	-2.26676	0.0234051	0.231286
ENSG00000089127	3427.42	0.0875519	0.0386345	2.26616	0.0234418	0.231488
ENSG00000112473	8452.8	-0.0707365	0.0312299	-2.26502	0.0235114	0.231532
ENSG00000143013	1203.59	0.118564	0.0523368	2.2654	0.0234882	0.231532
ENSG00000158555	181.504	0.167682	0.0740276	2.26513	0.0235048	0.231532
ENSG00000173402	13302.1	0.0673228	0.0297171	2.26546	0.0234847	0.231532
ENSG00000073169	549.213	-0.143989	0.0635917	-2.26427	0.0235576	0.231826
ENSG00000158109	946.994	0.124501	0.0549957	2.26383	0.0235847	0.231933
ENSG00000051341	1288.77	-0.115433	0.0510461	-2.26134	0.0237379	0.233075
ENSG00000072121	2278.59	0.10232	0.0452509	2.26117	0.0237487	0.233075
ENSG00000107815	1486.31	-0.107566	0.0475723	-2.26111	0.0237523	0.233075
ENSG00000172086	368.721	0.1554	0.068734	2.26088	0.0237664	0.233075
ENSG00000251562	10527.5	0.0847391	0.0374864	2.26053	0.0237886	0.233132
ENSG00000133101	127.06	-0.166317	0.07362	-2.25913	0.0238753	0.233821
ENSG00000138385	2098.59	-0.0959603	0.0424946	-2.25817	0.0239348	0.23408
ENSG00000185338	626.631	0.152461	0.0675072	2.25844	0.0239185	0.23408
ENSG00000196998	2668.33	0.0918288	0.0406743	2.25766	0.0239668	0.234136
ENSG00000279041	145.313	0.166875	0.0739184	2.25755	0.0239735	0.234136
ENSG00000213406	1106.74	0.122768	0.0543949	2.25698	0.024009	0.234162
ENSG00000243279	785.72	-0.132831	0.0588514	-2.25706	0.0240045	0.234162
ENSG00000136111	1503.28	-0.109058	0.048338	-2.25616	0.0240607	0.234505
ENSG00000247095	137.48	0.165736	0.0735281	2.25404	0.0241934	0.235637
ENSG00000217165	61.6523	-0.150388	0.0667563	-2.2528	0.0242721	0.236242
ENSG00000211455	1658.53	0.104335	0.0463634	2.25038	0.024425	0.237568
ENSG00000105568	4854.39	-0.0844393	0.0375333	-2.24972	0.0244668	0.237688
ENSG00000166311	2952.2	0.0962432	0.0427813	2.24966	0.0244708	0.237688
ENSG00000122783	1059.76	0.11761	0.0522896	2.2492	0.0245	0.237765
ENSG00000142627	700.884	0.136069	0.0605018	2.24901	0.0245122	0.237765
ENSG00000254838	87.4268	0.158011	0.070282	2.24824	0.024561	0.238076
ENSG00000113356	186.878	-0.166042	0.0738649	-2.24792	0.0245814	0.238111
ENSG00000117009	99.1724	0.162513	0.0723071	2.24754	0.0246058	0.238185
ENSG00000115486	2084.22	0.0983907	0.0437925	2.24675	0.0246561	0.238221
ENSG00000138029	3403.99	0.0876177	0.0390031	2.24643	0.0246764	0.238221
ENSG00000242802	1568.37	0.113965	0.0507224	2.24684	0.0246505	0.238221
ENSG00000250321	1560.52	-0.111829	0.0497787	-2.24651	0.0246711	0.238221
ENSG00000048162	879.799	-0.124771	0.055591	-2.24444	0.0248038	0.238849
ENSG00000153147	3339.12	-0.0855928	0.0381248	-2.24507	0.0247639	0.238849
ENSG00000175826	1706.6	-0.114212	0.0508882	-2.24437	0.0248088	0.238849
ENSG00000226723	799.278	-0.129292	0.057597	-2.24477	0.0247827	0.238849
ENSG00000235173	1360.1	-0.114482	0.0510486	-2.24261	0.0249222	0.239779
ENSG00000275835	1419.04	-0.110793	0.0494261	-2.2416	0.0249875	0.240245
ENSG00000244879	2644.42	0.107116	0.0478125	2.24034	0.0250688	0.240864
ENSG00000171466	1213.37	-0.118271	0.0528076	-2.23965	0.0251134	0.240967
ENSG00000172667	937.206	0.131815	0.0588495	2.23987	0.0250996	0.240967
ENSG00000167566	1869.56	0.104216	0.0465712	2.23778	0.0252355	0.241839
ENSG00000180398	5386.43	0.0796433	0.035591	2.23774	0.0252383	0.241839
ENSG00000088888	3596.04	0.0861038	0.0385435	2.23394	0.025487	0.243874
ENSG00000108039	2485.41	0.0917644	0.0410816	2.23371	0.0255021	0.243874
ENSG00000117139	2290.21	0.0941877	0.0421632	2.23389	0.0254906	0.243874
ENSG00000183087	117.759	0.161953	0.0725526	2.23222	0.0256005	0.24465
ENSG00000163568	53.3219	0.141747	0.0635146	2.23173	0.025633	0.244796
ENSG00000072682	751.773	0.13801	0.0618724	2.23057	0.0257099	0.245037
ENSG00000118849	331.255	0.160952	0.0721557	2.23063	0.0257059	0.245037
ENSG00000222009	121.845	0.164065	0.0735461	2.23078	0.0256957	0.245037
ENSG00000005884	1722.94	0.106141	0.0476051	2.22961	0.0257735	0.245478
ENSG00000137460	1192.38	0.113866	0.0510799	2.22918	0.0258022	0.245587
ENSG00000030110	1061.06	0.120574	0.054127	2.22761	0.0259068	0.246254
ENSG00000129003	6069.81	0.156737	0.0703571	2.22774	0.025898	0.246254
ENSG00000256663	876.518	-0.126908	0.0569782	-2.22731	0.0259269	0.246279
ENSG00000033100	1829.91	0.0998955	0.044904	2.22465	0.026105	0.2476
ENSG00000132357	2911.63	0.0889089	0.0399689	2.22445	0.0261181	0.2476
ENSG00000170775	5105.24	0.0767891	0.0345192	2.22453	0.0261125	0.2476
ENSG00000034713	2050.67	0.101502	0.0456431	2.22381	0.0261613	0.247679
ENSG00000173193	33129.6	0.073071	0.032855	2.22404	0.0261455	0.247679
ENSG00000163938	2987.54	-0.0889734	0.0400154	-2.22348	0.0261835	0.247725
ENSG00000204386	2023.95	0.0977405	0.0439793	2.22242	0.0262547	0.248233
ENSG00000112742	998.653	-0.123062	0.0553828	-2.22202	0.0262817	0.248323
ENSG00000106261	4138.51	0.0940128	0.0423277	2.22107	0.0263463	0.248645
ENSG00000129473	2655.33	0.0900576	0.040567	2.21997	0.0264207	0.248645
ENSG00000155256	1097.85	0.114391	0.0515259	2.22007	0.0264142	0.248645
ENSG00000165097	408.551	-0.14993	0.0675289	-2.22024	0.0264027	0.248645
ENSG00000179241	654.569	-0.132119	0.0595047	-2.22031	0.0263978	0.248645
ENSG00000212719	818.021	-0.127597	0.0574707	-2.22021	0.0264045	0.248645
ENSG00000185736	607.089	-0.136183	0.0613534	-2.21965	0.0264427	0.248687
ENSG00000108349	4453.86	-0.0788488	0.0355288	-2.21929	0.026467	0.248752
ENSG00000151806	682.878	-0.133318	0.0600993	-2.2183	0.0265343	0.249219
ENSG00000152465	180.468	-0.16374	0.0738399	-2.2175	0.026589	0.249568
ENSG00000164342	1304.71	0.115321	0.052029	2.21647	0.0266595	0.250065
ENSG00000113083	1149.21	0.119475	0.0539175	2.21589	0.0266994	0.250273
ENSG00000219928	2984.62	0.0948514	0.0428168	2.21529	0.0267403	0.250492
ENSG00000013306	6208.56	-0.0762229	0.0344144	-2.21486	0.0267699	0.250605
ENSG00000116580	2161.92	-0.0926691	0.0418495	-2.21434	0.0268055	0.250772
ENSG00000111432	370.687	0.151113	0.0682735	2.21335	0.0268736	0.251079
ENSG00000164764	136.492	0.16286	0.0735733	2.21357	0.0268582	0.251079
ENSG00000137486	1688.44	0.105808	0.0478283	2.21224	0.0269501	0.251629
ENSG00000068078	285.378	0.158699	0.0717692	2.21124	0.0270192	0.252108
ENSG00000129657	3769.99	0.0834065	0.0377478	2.20958	0.0271347	0.25302
ENSG00000198626	555.923	0.14512	0.0656905	2.20915	0.0271644	0.253131
ENSG00000196182	541.582	0.142476	0.0645073	2.20868	0.0271969	0.253268
ENSG00000238082	744.245	-0.133567	0.0604919	-2.20802	0.0272429	0.25353
ENSG00000142937	17278.6	-0.0706105	0.0320198	-2.20522	0.0274389	0.255187
ENSG00000090273	3341.55	-0.0895189	0.0406383	-2.20282	0.0276072	0.256029
ENSG00000149527	134.527	0.162219	0.0736473	2.20265	0.0276195	0.256029
ENSG00000152620	1736.53	-0.102733	0.0466198	-2.20363	0.0275502	0.256029
ENSG00000184100	1255.38	-0.11003	0.049946	-2.20297	0.0275967	0.256029
ENSG00000240342	4856.05	-0.0892213	0.0404924	-2.20341	0.0275661	0.256029
ENSG00000265681	405.63	0.150602	0.0683993	2.20181	0.0276786	0.25641
ENSG00000233966	350.265	-0.158836	0.0721674	-2.20094	0.02774	0.256812
ENSG00000114735	1217.65	0.110894	0.0504484	2.19818	0.0279366	0.258295
ENSG00000130816	6787.1	-0.0700148	0.0318506	-2.19823	0.027933	0.258295
ENSG00000204267	8602.64	0.0690238	0.0314097	2.19753	0.0279826	0.258553
ENSG00000123983	4702.71	0.0811675	0.0369543	2.19643	0.0280614	0.259112
ENSG00000173432	306.619	-0.155596	0.0708514	-2.19609	0.0280856	0.259167
ENSG00000143434	179.493	0.162108	0.0738541	2.19497	0.0281657	0.259738
ENSG00000122033	595.837	-0.136057	0.0620297	-2.19341	0.0282775	0.260601
ENSG00000214655	1711.94	0.104128	0.0474868	2.19278	0.0283234	0.260685
ENSG00000231852	262.188	0.157327	0.0717472	2.1928	0.0283221	0.260685
ENSG00000170035	636.466	-0.134564	0.0613786	-2.19235	0.0283539	0.260699
ENSG00000180370	2929.82	-0.0985262	0.044943	-2.19225	0.0283615	0.260699
ENSG00000134369	1623.32	-0.11011	0.0502826	-2.18982	0.0285371	0.262064
ENSG00000139343	1555.37	-0.110284	0.0503654	-2.18969	0.0285469	0.262064
ENSG00000182952	1676.4	-0.10181	0.0465018	-2.18937	0.0285699	0.262106
ENSG00000076513	1859.27	0.0973239	0.0444694	2.18856	0.0286287	0.262476
ENSG00000114019	3235.14	0.0828809	0.0378788	2.18805	0.0286658	0.262647
ENSG00000155660	8119.45	-0.0707018	0.0323256	-2.18718	0.0287296	0.263062
ENSG00000184227	229.123	0.160068	0.0731955	2.18686	0.0287528	0.263105
ENSG00000196421	231.49	0.159972	0.0731619	2.18655	0.0287757	0.263145
ENSG00000224837	1265.66	-0.116305	0.0532231	-2.18523	0.028872	0.263856
ENSG00000269386	72.1964	0.14961	0.0684755	2.18486	0.0288988	0.263931
ENSG00000167136	154.198	-0.156958	0.071869	-2.18394	0.0289665	0.26438
ENSG00000203760	650.555	-0.136966	0.062747	-2.18283	0.0290482	0.264956
ENSG00000115484	8810.31	-0.0686352	0.0314888	-2.17967	0.029282	0.266916
ENSG00000173898	1811.87	-0.0969239	0.0444741	-2.17933	0.0293069	0.266973
ENSG00000105185	982.555	-0.123454	0.0566796	-2.1781	0.0293984	0.267464
ENSG00000198087	2187.94	0.101451	0.0465755	2.17821	0.0293908	0.267464
ENSG00000271350	74.2015	0.150887	0.0693409	2.17601	0.0295544	0.268711
ENSG00000084774	3056.1	-0.0843167	0.0387729	-2.17463	0.0296578	0.269135
ENSG00000113811	1115.32	-0.114846	0.0528055	-2.1749	0.0296379	0.269135
ENSG00000115268	8683.97	-0.0803342	0.0369391	-2.17478	0.0296468	0.269135
ENSG00000243680	4900.44	0.0931259	0.0428351	2.17405	0.0297011	0.269356
ENSG00000169914	1055.4	-0.117653	0.0541292	-2.17355	0.0297386	0.269524
ENSG00000074590	563.158	-0.139641	0.0642777	-2.17247	0.0298202	0.26992
ENSG00000228526	873.834	0.122145	0.0562242	2.17247	0.0298202	0.26992
ENSG00000226745	689.078	0.133322	0.0614302	2.17031	0.0299836	0.271225
ENSG00000101311	3012.57	-0.0863649	0.0398051	-2.1697	0.0300298	0.271471
ENSG00000132196	588.005	0.133546	0.0615627	2.16927	0.0300619	0.271588
ENSG00000110619	4532.17	0.0796806	0.0367408	2.16872	0.0301037	0.271794
ENSG00000164949	75.716	-0.149154	0.0687957	-2.16807	0.030153	0.272066
ENSG00000165689	1913.55	-0.0962043	0.0444098	-2.16629	0.0302894	0.273123
ENSG00000078124	1277.56	0.116104	0.0536257	2.16509	0.0303809	0.273602
ENSG00000138347	1673.13	0.100664	0.046492	2.16519	0.0303735	0.273602
ENSG00000163682	695.606	-0.129889	0.0600218	-2.16404	0.0304616	0.274154
ENSG00000165244	918.919	-0.121109	0.056007	-2.16239	0.0305881	0.275119
ENSG00000060749	4194.23	-0.0929934	0.043011	-2.16209	0.0306116	0.275156
ENSG00000212694	934.04	0.116658	0.0539676	2.16162	0.0306471	0.275301
ENSG00000108312	2421	-0.0893551	0.0413619	-2.16033	0.0307474	0.275853
ENSG00000189091	10687.8	-0.0639465	0.0295981	-2.16049	0.0307346	0.275853
ENSG00000107521	974.311	0.116352	0.0538943	2.15889	0.0308585	0.27614
ENSG00000118058	2152.88	0.115819	0.0536387	2.15924	0.0308314	0.27614
ENSG00000149380	544.742	-0.135884	0.0629252	-2.15945	0.0308151	0.27614
ENSG00000179152	2056.56	0.0962888	0.0446058	2.15866	0.0308764	0.27614
ENSG00000254780	364.384	0.146892	0.0680386	2.15895	0.030854	0.27614
ENSG00000205940	1089.53	-0.116162	0.0538339	-2.15778	0.0309446	0.276576
ENSG00000185189	936.492	0.116985	0.0542358	2.15697	0.0310076	0.276965
ENSG00000072864	765.533	-0.12475	0.0578856	-2.1551	0.0311537	0.278095
ENSG00000198815	2259.79	-0.0898822	0.0417359	-2.1536	0.0312718	0.278974
ENSG00000100225	8189.43	0.0666523	0.0309553	2.15318	0.0313047	0.279092
ENSG00000231416	89.5086	-0.150433	0.0698924	-2.15236	0.0313691	0.279491
ENSG00000224004	1008.22	0.116997	0.0543728	2.15175	0.0314168	0.279742
ENSG00000104093	2162.59	0.108819	0.0505887	2.15105	0.0314724	0.280061
ENSG00000172531	3621.63	-0.0796793	0.0370512	-2.15052	0.0315139	0.280255
ENSG00000137077	116.487	-0.157171	0.0730959	-2.1502	0.0315394	0.280306
ENSG00000147649	4239.35	-0.0780998	0.0363272	-2.1499	0.031563	0.280341
ENSG00000168234	1139.35	-0.110084	0.0512175	-2.14935	0.0316068	0.28038
ENSG00000213409	1075.12	-0.113698	0.0528939	-2.14955	0.0315908	0.28038
ENSG00000118965	594.053	-0.133481	0.0621168	-2.14886	0.0316453	0.280546
ENSG00000174780	3321.06	-0.0876896	0.040821	-2.14815	0.0317018	0.280872
ENSG00000128524	1470.74	0.106633	0.0496513	2.14763	0.0317431	0.281063
ENSG00000160208	2335.38	-0.0936443	0.0436246	-2.14659	0.0318257	0.281444
ENSG00000237886	182.875	0.158721	0.0739327	2.14683	0.0318065	0.281444
ENSG00000145779	414.023	0.144087	0.0671758	2.14492	0.0319589	0.282332
ENSG00000181104	5277.78	-0.0766805	0.0357512	-2.14484	0.0319659	0.282332
ENSG00000005100	2333.76	-0.0893501	0.041692	-2.1431	0.0321052	0.282878
ENSG00000074416	82.2276	-0.151802	0.0708231	-2.1434	0.0320807	0.282878
ENSG00000135678	168.263	-0.158688	0.0740263	-2.14367	0.0320594	0.282878
ENSG00000183943	1285.28	-0.10481	0.0489064	-2.14307	0.0321072	0.282878
ENSG00000125089	919.809	0.119979	0.0560315	2.14128	0.0322513	0.283467
ENSG00000125434	453.554	0.14411	0.0673094	2.141	0.0322737	0.283467
ENSG00000125503	708.065	0.132676	0.0619616	2.14126	0.0322533	0.283467
ENSG00000151012	663.432	0.133098	0.0621407	2.14189	0.0322027	0.283467
ENSG00000170298	53.2285	0.138117	0.0645098	2.14103	0.0322719	0.283467
ENSG00000125885	2272.68	-0.0945462	0.0441716	-2.14043	0.0323198	0.283696
ENSG00000276043	1324.69	-0.111585	0.0521595	-2.13929	0.0324118	0.284328
ENSG00000264112	712.332	-0.129914	0.0607375	-2.13894	0.0324403	0.284403
ENSG00000168283	758.565	-0.158128	0.0739404	-2.13859	0.0324688	0.284477
ENSG00000140153	480.259	0.137918	0.0645373	2.13702	0.0325964	0.285244
ENSG00000167107	1629.94	0.0993158	0.0464728	2.13707	0.0325921	0.285244
ENSG00000137310	2371.95	-0.0888539	0.0415972	-2.13605	0.0326752	0.285757
ENSG00000260793	173.422	0.157913	0.0739892	2.13427	0.0328204	0.28685
ENSG00000133943	1910.81	0.0945434	0.0443044	2.13395	0.0328467	0.286905
ENSG00000169679	3474.98	-0.080415	0.0376908	-2.13354	0.0328802	0.28702
ENSG00000105612	1623.13	0.0984808	0.0461756	2.13275	0.0329456	0.287239
ENSG00000113504	12153.6	0.0625016	0.029303	2.13294	0.0329295	0.287239
ENSG00000122966	1550.94	-0.100439	0.0471068	-2.13215	0.0329944	0.287488
ENSG00000073111	11005.1	-0.0683845	0.0320785	-2.13179	0.0330245	0.287574
ENSG00000145860	1898.18	-0.0963726	0.0452144	-2.13146	0.0330513	0.287631
ENSG00000132639	369.087	-0.145916	0.0684738	-2.13097	0.0330913	0.287804
ENSG00000023909	2842.55	-0.0882344	0.0414242	-2.13002	0.03317	0.287959
ENSG00000165678	9281.66	0.0646357	0.0303388	2.13046	0.0331334	0.287959
ENSG00000231093	293.431	-0.150824	0.0708086	-2.13002	0.0331698	0.287959
ENSG00000068489	1369.69	-0.104001	0.0488466	-2.12913	0.0332435	0.288266
ENSG00000113389	2738.72	0.0950249	0.0446366	2.12886	0.0332661	0.288266
ENSG00000240489	4551.75	-0.0813316	0.0382005	-2.12907	0.0332485	0.288266
ENSG00000136527	6318.24	-0.0820879	0.0385805	-2.1277	0.0333616	0.288566
ENSG00000165929	540.228	-0.137797	0.0647605	-2.1278	0.0333536	0.288566
ENSG00000171621	1446.91	0.100545	0.0472521	2.12785	0.0333495	0.288566
ENSG00000141295	1268.88	0.108534	0.0510163	2.12743	0.0333841	0.288585
ENSG00000085999	363.62	-0.147004	0.0691627	-2.12549	0.0335461	0.288757
ENSG00000114378	692.102	0.127182	0.0598168	2.12619	0.0334874	0.288757
ENSG00000131368	3151.52	-0.083945	0.0394738	-2.1266	0.0334535	0.288757
ENSG00000142544	93.9311	-0.145767	0.0685662	-2.12594	0.0335083	0.288757
ENSG00000145632	3451.59	0.0868617	0.0408455	2.12659	0.0334541	0.288757
ENSG00000158769	223.603	-0.155365	0.0730948	-2.12553	0.0335421	0.288757
ENSG00000179950	6697.3	-0.0727081	0.0341984	-2.12607	0.0334978	0.288757
ENSG00000267736	252.601	-0.154406	0.0726541	-2.12522	0.033568	0.28877
ENSG00000024526	1585.45	-0.102033	0.0480268	-2.12451	0.0336279	0.288898
ENSG00000105926	871.239	-0.124023	0.0584268	-2.12271	0.0337782	0.288898
ENSG00000116521	3123.87	0.0828899	0.0390258	2.12398	0.0336722	0.288898
ENSG00000155016	236.05	0.153658	0.0723755	2.12307	0.033748	0.288898
ENSG00000164070	1885.17	-0.108354	0.0509975	-2.12469	0.0336124	0.288898
ENSG00000164078	397.582	0.141723	0.0667521	2.12312	0.033744	0.288898
ENSG00000171840	128.922	0.156666	0.0737901	2.12313	0.0337426	0.288898
ENSG00000182512	1398.49	-0.10438	0.0491706	-2.12282	0.0337687	0.288898
ENSG00000187634	370.274	0.148121	0.0697763	2.12279	0.0337712	0.288898
ENSG00000247077	2073.27	-0.0962213	0.0453315	-2.12262	0.033786	0.288898
ENSG00000075399	916.037	0.115046	0.0542175	2.12194	0.0338426	0.288945
ENSG00000164902	1660.54	-0.101252	0.047713	-2.1221	0.0338292	0.288945
ENSG00000241547	804.729	-0.122867	0.0579062	-2.12182	0.0338525	0.288945
ENSG00000218682	90.3706	0.151121	0.0712384	2.12134	0.0338933	0.288946
ENSG00000232098	712.931	-0.131293	0.0618904	-2.12137	0.0338904	0.288946
ENSG00000113269	634.585	-0.129149	0.0609105	-2.12031	0.0339796	0.289509
ENSG00000231167	3056.18	-0.0944851	0.0445777	-2.11956	0.0340431	0.289876
ENSG00000105699	840.992	-0.119062	0.0561898	-2.11892	0.0340972	0.290152
ENSG00000153560	3807.65	-0.0835865	0.0394519	-2.11869	0.0341163	0.290152
ENSG00000182963	1127.71	-0.116632	0.0550879	-2.1172	0.0342432	0.291057
ENSG00000157538	1280.33	0.107067	0.0505892	2.11639	0.0343117	0.291465
ENSG00000183508	2972.7	0.087972	0.0415765	2.11591	0.0343529	0.291641
ENSG00000186918	555.806	0.1316	0.0622213	2.11503	0.0344277	0.292102
ENSG00000134508	372.433	-0.143852	0.068024	-2.11472	0.034454	0.29215
ENSG00000145220	594.456	-0.134761	0.063772	-2.11318	0.0345856	0.293091
ENSG00000160055	310.154	0.148055	0.0700724	2.11289	0.03461	0.293106
ENSG00000196419	16297.4	-0.0617704	0.0292397	-2.11256	0.0346387	0.293106
ENSG00000256092	119.408	0.154557	0.0731653	2.11244	0.0346491	0.293106
ENSG00000006432	1261.11	0.109498	0.0518858	2.11036	0.0348273	0.294313
ENSG00000168395	860.484	-0.119346	0.0565543	-2.11029	0.0348332	0.294313
ENSG00000101911	2049.6	-0.097172	0.0460686	-2.10929	0.0349197	0.294693
ENSG00000123999	116.874	0.15433	0.0731636	2.10938	0.0349115	0.294693
ENSG00000079616	3489	-0.0853127	0.0404565	-2.10875	0.0349661	0.294735
ENSG00000198624	499.287	0.136098	0.0645358	2.10888	0.0349554	0.294735
ENSG00000155636	528.767	0.134015	0.0635698	2.10816	0.0350172	0.294991
ENSG00000126461	2139.99	-0.106148	0.0503832	-2.10682	0.035133	0.295267
ENSG00000143862	396.025	0.142528	0.0676355	2.1073	0.0350919	0.295267
ENSG00000181192	1899.09	0.0940748	0.0446424	2.1073	0.0350919	0.295267
ENSG00000184925	130.06	0.15513	0.0736282	2.10693	0.0351235	0.295267
ENSG00000006712	2172.16	-0.0978146	0.0464405	-2.10624	0.0351837	0.295299
ENSG00000124383	1675.76	-0.0974996	0.0462948	-2.10606	0.0351992	0.295299
ENSG00000158201	728.841	0.121568	0.0577191	2.1062	0.0351866	0.295299
ENSG00000184220	1079.9	-0.109789	0.0521649	-2.10464	0.0353225	0.296159
ENSG00000080298	424.031	0.143313	0.068129	2.10355	0.0354179	0.296784
ENSG00000154059	821.959	-0.126585	0.0601849	-2.10328	0.0354417	0.296808
ENSG00000028310	3143.52	-0.0847433	0.0403063	-2.10248	0.0355111	0.297084
ENSG00000184752	1337.18	-0.102311	0.0486635	-2.10242	0.0355163	0.297084
ENSG00000169499	1158.78	0.111344	0.0530181	2.1001	0.0357198	0.29861
ENSG00000134987	1542.84	-0.102931	0.0490254	-2.09954	0.0357693	0.298672
ENSG00000140990	2076.98	-0.113864	0.0542314	-2.09959	0.0357652	0.298672
ENSG00000166263	388.492	-0.141765	0.0675479	-2.09873	0.0358406	0.299092
ENSG00000271119	49.8901	-0.133438	0.0635906	-2.0984	0.0358702	0.299164
ENSG00000004534	2219.93	-0.0894662	0.0426572	-2.09733	0.0359647	0.299583
ENSG00000125124	1299.53	0.103485	0.0493465	2.09711	0.0359836	0.299583
ENSG00000135632	1243.41	-0.107879	0.051431	-2.09754	0.0359455	0.299583
ENSG00000168398	3437.37	-0.084229	0.0401703	-2.0968	0.0360115	0.29964
ENSG00000116237	9441.22	-0.0618191	0.0295041	-2.09527	0.0361469	0.299777
ENSG00000136045	1726.86	-0.0935822	0.0446775	-2.09462	0.036205	0.299777
ENSG00000140416	2513.73	-0.0842709	0.0402273	-2.09487	0.0361826	0.299777
ENSG00000145041	2843.03	-0.0809847	0.0386659	-2.09447	0.0362178	0.299777
ENSG00000145391	7065.38	0.0691234	0.0329922	2.09515	0.0361581	0.299777
ENSG00000148400	825.607	0.116936	0.0558145	2.09508	0.0361642	0.299777
ENSG00000166833	1077.18	-0.108259	0.0516624	-2.09551	0.0361254	0.299777
ENSG00000177731	4387.48	-0.0805066	0.0384031	-2.09636	0.0360507	0.299777
ENSG00000259863	74.9368	0.145665	0.0695054	2.09574	0.0361053	0.299777
ENSG00000267317	191.978	0.154893	0.0739625	2.0942	0.0362419	0.299802
ENSG00000214753	1594.34	-0.0975711	0.0466246	-2.0927	0.0363763	0.300739
ENSG00000146476	762.19	0.125266	0.0598759	2.09209	0.0364304	0.301011
ENSG00000258925	175.493	-0.154708	0.0739681	-2.09155	0.0364787	0.301235
ENSG00000075223	464.351	0.137421	0.0657632	2.08963	0.0366508	0.302258
ENSG00000085377	1433.29	-0.100129	0.0479118	-2.08987	0.0366299	0.302258
ENSG00000147162	17147	0.0668048	0.0319723	2.08946	0.0366664	0.302258
ENSG00000006118	2905.02	-0.090872	0.0435217	-2.08797	0.0368003	0.303187
ENSG00000132002	2706.03	0.0905736	0.0433919	2.08734	0.0368573	0.30348
ENSG00000112787	944.107	-0.128349	0.0615075	-2.08672	0.0369132	0.303554
ENSG00000140391	6159.13	0.0671372	0.0321764	2.08653	0.0369303	0.303554
ENSG00000240875	150.764	0.154047	0.0738272	2.08659	0.0369253	0.303554
ENSG00000148341	3111.43	0.0902642	0.0432862	2.08529	0.0370429	0.304304
ENSG00000141682	970.808	0.114334	0.0548691	2.08375	0.0371826	0.305275
ENSG00000143952	1694.45	0.0964714	0.0463076	2.08328	0.0372261	0.30532
ENSG00000250535	57.7934	0.134988	0.0647976	2.08322	0.037231	0.30532
ENSG00000146054	287.113	0.148762	0.0715775	2.07834	0.0376779	0.308807
ENSG00000092758	3207.26	0.0900532	0.0433429	2.07769	0.0377377	0.30894
ENSG00000102287	1580.03	-0.0977769	0.0470596	-2.07772	0.0377349	0.30894
ENSG00000008394	6372.26	0.069243	0.0333645	2.07535	0.0379541	0.309821
ENSG00000065320	149.664	-0.153575	0.0739943	-2.07549	0.0379409	0.309821
ENSG00000091262	658.939	0.126438	0.0609229	2.07538	0.0379512	0.309821
ENSG00000135090	2006.29	0.0917453	0.044203	2.07554	0.0379363	0.309821
ENSG00000163412	153.941	0.153647	0.0740268	2.07555	0.0379353	0.309821
ENSG00000145331	383.623	-0.142499	0.0686733	-2.07503	0.037984	0.309886
ENSG00000254602	55.3532	0.130285	0.0628088	2.07431	0.0380502	0.310248
ENSG00000102524	74.9927	0.144672	0.0697657	2.07369	0.0381085	0.310546
ENSG00000140263	1223.41	0.106205	0.0512402	2.07268	0.0382018	0.310998
ENSG00000204469	10257.8	-0.0638711	0.0308166	-2.07262	0.0382077	0.310998
ENSG00000130511	414.949	-0.149972	0.0723965	-2.07153	0.038309	0.311644
ENSG00000174371	1869.28	-0.0962987	0.0465267	-2.06975	0.0384756	0.312677
ENSG00000196705	504.861	-0.133228	0.0643707	-2.06971	0.0384799	0.312677
ENSG00000083457	401.695	-0.13919	0.0672781	-2.06888	0.0385578	0.313131
ENSG00000088038	1106.86	-0.109477	0.0529355	-2.06812	0.0386289	0.31335
ENSG00000276728	241.242	0.150178	0.0726093	2.0683	0.0386117	0.31335
ENSG00000069020	643.839	0.130737	0.0632953	2.06552	0.0388742	0.314981
ENSG00000124160	2798.58	-0.0817471	0.0395732	-2.06572	0.038855	0.314981
ENSG00000129422	14250.5	0.0634827	0.0307475	2.06464	0.0389566	0.315469
ENSG00000166793	64.6763	0.139233	0.0674535	2.06414	0.0390047	0.315678
ENSG00000132881	149.833	0.152696	0.0740047	2.06332	0.0390818	0.316122
ENSG00000010404	107.274	-0.149183	0.0723215	-2.06278	0.0391335	0.316181
ENSG00000184349	306.127	-0.144697	0.0701412	-2.06294	0.0391187	0.316181
ENSG00000121060	8301.02	-0.0631305	0.0306126	-2.06224	0.0391849	0.316416
ENSG00000154945	1863.13	-0.0935692	0.0453928	-2.06133	0.039272	0.316581
ENSG00000174013	944.01	-0.114141	0.0553614	-2.06174	0.0392325	0.316581
ENSG00000178996	454.638	-0.135654	0.0658086	-2.06135	0.03927	0.316581
ENSG00000100647	1663.48	0.0983553	0.047745	2.06001	0.0393975	0.317376
ENSG00000198369	803.371	0.117823	0.0572003	2.05982	0.0394153	0.317376
ENSG00000115760	3620.47	0.0888962	0.0431966	2.05794	0.0395956	0.318648
ENSG00000115216	2989.23	0.0782246	0.0380221	2.05735	0.0396529	0.318928
ENSG00000278828	353.02	0.142099	0.0690827	2.05694	0.0396921	0.319063
ENSG00000224397	61.351	0.133218	0.0647801	2.05647	0.0397375	0.319247
ENSG00000146457	1670.92	-0.0957102	0.0465686	-2.05525	0.0398549	0.32001
ENSG00000059588	2061.67	-0.0891893	0.0434155	-2.05432	0.0399449	0.320098
ENSG00000121900	262.768	-0.148772	0.0724165	-2.05439	0.0399379	0.320098
ENSG00000170540	5569.99	-0.0788188	0.038358	-2.05482	0.0398963	0.320098
ENSG00000260290	9715.98	-0.0649898	0.0316375	-2.0542	0.039956	0.320098
ENSG00000139178	2824.46	0.0803684	0.0391496	2.05285	0.0400869	0.320966
ENSG00000058804	2492.96	-0.0897315	0.0437695	-2.05009	0.0403555	0.322391
ENSG00000116406	2248.09	0.0952679	0.0464662	2.05026	0.0403387	0.322391
ENSG00000145494	4868.38	-0.0880022	0.0429129	-2.05072	0.0402947	0.322391
ENSG00000226328	362.991	0.141406	0.0689685	2.05029	0.0403357	0.322391
ENSG00000136243	637.307	0.128564	0.0627314	2.04943	0.0404198	0.322723
ENSG00000196683	5637.07	0.0829882	0.0405038	2.0489	0.0404721	0.322959
ENSG00000071655	3066.57	0.0948296	0.0463042	2.04797	0.040563	0.323322
ENSG00000260032	10892.9	-0.0663958	0.0324183	-2.04809	0.0405507	0.323322
ENSG00000115816	2263.73	-0.0868527	0.0424157	-2.04765	0.0405939	0.323387
ENSG00000263606	511.164	-0.130947	0.0639626	-2.04724	0.0406344	0.323528
ENSG00000105974	534.706	-0.131789	0.0643908	-2.04671	0.0406869	0.323765
ENSG00000048707	1784.99	0.112101	0.0548252	2.04471	0.0408838	0.324749
ENSG00000132471	3211.69	0.0797827	0.0390213	2.04459	0.0408948	0.324749
ENSG00000148334	1897.08	-0.0911299	0.0445727	-2.04452	0.0409019	0.324749
ENSG00000263843	139.281	-0.1511	0.0738968	-2.04474	0.04088	0.324749
ENSG00000235919	159.91	-0.1513	0.0740171	-2.04412	0.0409421	0.324886
ENSG00000072571	2233.29	-0.0922952	0.0451735	-2.04312	0.0410401	0.325483
ENSG00000162664	1942.67	-0.0928718	0.0454721	-2.04239	0.0411128	0.325695
ENSG00000216915	92.8601	-0.14657	0.0717571	-2.04259	0.0410935	0.325695
ENSG00000107249	1047.68	-0.11596	0.0568069	-2.0413	0.0412208	0.326009
ENSG00000167900	3748.62	-0.0837741	0.0410409	-2.04123	0.0412276	0.326009
ENSG00000170876	1526.9	-0.0973925	0.0477164	-2.04107	0.041244	0.326009
ENSG00000261716	781.141	0.125364	0.0614003	2.04175	0.0411768	0.326009
ENSG00000277639	70.12	0.139726	0.0684804	2.04038	0.0413121	0.326365
ENSG00000006606	91.0315	0.146224	0.0717395	2.03826	0.0415236	0.326411
ENSG00000031823	1517.95	-0.0959598	0.0470468	-2.03967	0.0413835	0.326411
ENSG00000113456	3945.75	-0.0747474	0.0366713	-2.03831	0.0415188	0.326411
ENSG00000114698	622.487	0.125385	0.0614876	2.03919	0.041431	0.326411
ENSG00000132612	1638.46	-0.0929697	0.045575	-2.03993	0.0413575	0.326411
ENSG00000147394	118.495	-0.147821	0.0725038	-2.03881	0.0414691	0.326411
ENSG00000170577	745.793	-0.120845	0.0592845	-2.03839	0.041511	0.326411
ENSG00000237033	52.5156	0.129981	0.0637465	2.03903	0.0414472	0.326411
ENSG00000279759	117.672	0.147556	0.0723934	2.03826	0.0415244	0.326411
ENSG00000172331	787.891	0.116057	0.0569471	2.03798	0.0415517	0.326445
ENSG00000196584	950.301	-0.111805	0.0548799	-2.03727	0.0416234	0.326499
ENSG00000197256	2380.17	0.0934412	0.0458669	2.03722	0.0416275	0.326499
ENSG00000213212	644.804	-0.124302	0.0610086	-2.03744	0.0416059	0.326499
ENSG00000111642	6412.9	-0.0687826	0.0337677	-2.03693	0.0416569	0.32655
ENSG00000166803	431.167	-0.13646	0.0670084	-2.03647	0.0417033	0.326733
ENSG00000196576	3191.7	0.0802648	0.0394187	2.03621	0.0417293	0.326757
ENSG00000182307	4556.83	-0.07456	0.0366227	-2.0359	0.0417609	0.326824
ENSG00000080839	1107.7	-0.109183	0.053653	-2.03499	0.0418523	0.327182
ENSG00000166508	11813.4	-0.061066	0.0300182	-2.0343	0.0419216	0.327182
ENSG00000182318	219.959	0.148374	0.0729188	2.03478	0.0418728	0.327182
ENSG00000203644	227.161	-0.150437	0.0739371	-2.03467	0.0418844	0.327182
ENSG00000213865	150.409	0.150512	0.0739829	2.03442	0.0419091	0.327182
ENSG00000060656	208.472	0.149964	0.0737374	2.03376	0.0419758	0.327425
ENSG00000124313	397.455	0.137624	0.0676813	2.03341	0.0420112	0.327474
ENSG00000162980	298.398	-0.143967	0.0708066	-2.03324	0.0420281	0.327474
ENSG00000149930	2848.42	0.082261	0.0404908	2.0316	0.0421943	0.328578
ENSG00000160214	763.65	-0.117307	0.0577475	-2.03138	0.042216	0.328578
ENSG00000223984	1456.3	-0.0964527	0.0474956	-2.03077	0.0422781	0.328881
ENSG00000256069	68.7381	0.138644	0.0683374	2.02882	0.0424767	0.330245
ENSG00000145907	6130.75	-0.0862864	0.0425368	-2.02851	0.0425082	0.330309
ENSG00000169813	14254.4	-0.0614059	0.0302751	-2.02827	0.0425331	0.330322
ENSG00000087365	9733.6	-0.0627195	0.0309307	-2.02774	0.0425866	0.330557
ENSG00000114503	2934.27	-0.0811162	0.0400156	-2.02711	0.0426509	0.330876
ENSG00000095637	1452.89	0.0986269	0.0486627	2.02675	0.0426883	0.330986
ENSG00000103342	6499.34	-0.0662959	0.0327171	-2.02634	0.0427302	0.33113
ENSG00000130702	14363.2	0.0681528	0.0336463	2.02557	0.0428092	0.331562
ENSG00000134882	2562.77	0.0830953	0.0410299	2.02524	0.0428428	0.331641
ENSG00000079482	317.026	0.142793	0.0705271	2.02466	0.0429025	0.331922
ENSG00000070669	1769.81	0.0908614	0.0448907	2.02406	0.042964	0.332217
ENSG00000119986	4027.41	0.0758462	0.0374837	2.02344	0.0430274	0.332527
ENSG00000085511	602.623	-0.125397	0.0619898	-2.02287	0.0430861	0.33256
ENSG00000154114	884.662	0.111753	0.0552486	2.02272	0.0431019	0.33256
ENSG00000183475	872.47	0.118102	0.0583818	2.02293	0.0430801	0.33256
ENSG00000131876	668.162	-0.121001	0.0598403	-2.02206	0.0431701	0.332906
ENSG00000065485	367.457	-0.139286	0.0689026	-2.0215	0.0432285	0.333176
ENSG00000135916	1236.45	-0.109275	0.0540652	-2.02118	0.0432616	0.33325
ENSG00000006611	1370.59	-0.102333	0.0506548	-2.02021	0.0433617	0.333841
ENSG00000121716	465.181	0.131378	0.0650575	2.01942	0.0434437	0.334291
ENSG00000164096	1643.72	0.0946547	0.0468794	2.01911	0.0434758	0.334357
ENSG00000151623	99.0011	-0.145692	0.0721976	-2.01796	0.0435954	0.33505
ENSG00000198001	575.772	0.126401	0.0626432	2.01779	0.043613	0.33505
ENSG00000139800	307.234	-0.141111	0.0699539	-2.0172	0.0436745	0.335341
ENSG00000114770	1719.05	0.0947934	0.0469987	2.01694	0.0437023	0.335373
ENSG00000105255	204.569	-0.148813	0.0738045	-2.01631	0.0437671	0.335689
ENSG00000064419	3000.6	-0.0779249	0.038654	-2.01596	0.0438039	0.33579
ENSG00000099219	4779.54	0.069328	0.0344168	2.01437	0.0439709	0.336889
ENSG00000099290	1209.65	0.101308	0.0503095	2.01369	0.0440421	0.337253
ENSG00000079215	2502.58	0.0848531	0.0422021	2.01064	0.044364	0.339535
ENSG00000164305	1181.88	0.109244	0.0543699	2.00928	0.0445075	0.340336
ENSG00000226361	50.1005	-0.127285	0.0633513	-2.00919	0.0445166	0.340336
ENSG00000123358	2361.9	-0.0839418	0.0417974	-2.0083	0.0446115	0.340879
ENSG00000154920	704.442	-0.117976	0.0587518	-2.00803	0.0446397	0.340911
ENSG00000091651	1098.23	-0.106454	0.0530567	-2.00642	0.0448118	0.342042
ENSG00000053918	757.519	-0.122694	0.0611832	-2.00535	0.044926	0.34273
ENSG00000173727	596.451	0.12414	0.0619235	2.00473	0.0449918	0.342905
ENSG00000183684	2316.37	-0.088919	0.0443557	-2.00468	0.0449973	0.342905
ENSG00000273983	225.425	0.146303	0.0730116	2.00383	0.0450887	0.343418
ENSG00000069424	1218.8	0.100633	0.0502342	2.00328	0.0451476	0.343682
ENSG00000148343	1267.86	0.106605	0.0532274	2.00282	0.0451969	0.34369
ENSG00000258741	743.954	-0.125327	0.0625747	-2.00283	0.0451952	0.34369
ENSG00000182518	492.581	-0.133564	0.0667038	-2.00235	0.0452469	0.343886
ENSG00000179832	626.217	0.125547	0.0627223	2.00163	0.0453248	0.344294
ENSG00000071127	3716.62	-0.0822665	0.041115	-2.00089	0.0454048	0.344718
ENSG00000167552	293.947	-0.141911	0.0709569	-1.99996	0.0455045	0.344869
ENSG00000187231	901.166	-0.111511	0.0557531	-2.00008	0.0454916	0.344869
ENSG00000228507	368.275	0.139533	0.0697733	1.9998	0.0455217	0.344869
ENSG00000263781	1321.13	-0.0989601	0.0494716	-2.00034	0.0454634	0.344869
ENSG00000170860	2255.77	-0.0835221	0.0417735	-1.9994	0.0455649	0.345012
ENSG00000063127	61.8006	0.13436	0.0672197	1.99882	0.0456274	0.345118
ENSG00000137834	512.59	0.134642	0.0673578	1.99891	0.0456177	0.345118
ENSG00000166575	1650.96	0.0938878	0.0470072	1.9973	0.0457921	0.345995
ENSG00000213614	1880.61	0.0923714	0.0462437	1.99749	0.0457716	0.345995
ENSG00000204574	4498.03	-0.0703469	0.0352317	-1.99669	0.0458586	0.346314
ENSG00000081913	293.925	-0.141367	0.0708092	-1.99645	0.0458847	0.346328
ENSG00000059122	1779.21	0.0983999	0.0493367	1.99445	0.0461024	0.347237
ENSG00000144749	597.058	-0.121638	0.0609998	-1.99407	0.0461446	0.347237
ENSG00000163069	1190.81	0.100795	0.0505455	1.99415	0.046136	0.347237
ENSG00000179218	33228.3	-0.0668831	0.0335326	-1.99457	0.0460895	0.347237
ENSG00000196214	485.146	-0.13051	0.0654553	-1.99389	0.0461645	0.347237
ENSG00000241468	1820.03	0.0971065	0.0486763	1.99494	0.046049	0.347237
ENSG00000251235	876.905	-0.118786	0.0595783	-1.99378	0.0461761	0.347237
ENSG00000068971	415.556	0.134471	0.0674702	1.99304	0.0462566	0.347442
ENSG00000108559	2206.79	-0.0843327	0.0423174	-1.99286	0.0462767	0.347442
ENSG00000137804	6259.69	-0.0668487	0.0335384	-1.9932	0.0462397	0.347442
ENSG00000167565	678.683	0.119174	0.0598352	1.99171	0.0464032	0.348024
ENSG00000185787	5274.81	-0.0780765	0.0391974	-1.99188	0.0463841	0.348024
ENSG00000109586	2131.54	-0.0921579	0.0462928	-1.99076	0.046507	0.348619
ENSG00000088854	373.716	0.134812	0.0677493	1.98986	0.0466067	0.349182
ENSG00000173588	435.608	-0.130425	0.0655707	-1.98908	0.0466923	0.349561
ENSG00000256262	313.362	0.139786	0.0702812	1.98895	0.0467065	0.349561
ENSG00000136240	5721.84	-0.0695067	0.0349604	-1.98815	0.0467948	0.349995
ENSG00000226180	52.2843	0.126595	0.0636803	1.98798	0.0468136	0.349995
ENSG00000112996	2840.56	-0.0787077	0.0396082	-1.98716	0.0469051	0.350494
ENSG00000124201	10659.7	0.0586623	0.029534	1.98626	0.0470044	0.3505
ENSG00000140264	8279.14	0.0660248	0.0332384	1.9864	0.0469888	0.3505
ENSG00000146670	3695.71	-0.0729574	0.0367225	-1.98672	0.0469534	0.3505
ENSG00000161981	1654.05	-0.0984583	0.0495673	-1.98636	0.0469936	0.3505
ENSG00000198435	124.891	-0.14437	0.0727203	-1.98528	0.047113	0.351099
ENSG00000231822	678.804	-0.119643	0.0602706	-1.98509	0.0471342	0.351099
ENSG00000204397	1126.71	-0.10392	0.0523567	-1.98485	0.0471611	0.351116
ENSG00000161542	2468.74	-0.0811401	0.040892	-1.98425	0.0472277	0.351427
ENSG00000001497	6132.76	-0.0661354	0.0333432	-1.98347	0.0473148	0.351524
ENSG00000141905	5336.88	-0.0701857	0.0353783	-1.98386	0.047271	0.351524
ENSG00000215196	137.43	-0.146613	0.073911	-1.98364	0.0472961	0.351524
ENSG00000186470	6339.42	0.0658157	0.0331859	1.98324	0.0473401	0.351528
ENSG00000138061	11603.7	-0.0782123	0.0394455	-1.98279	0.0473905	0.351535
ENSG00000146021	463.166	0.129837	0.0654766	1.98295	0.0473727	0.351535
ENSG00000080824	70182.7	-0.0551114	0.0278171	-1.9812	0.0475685	0.352672
ENSG00000082258	1127.89	-0.101411	0.0512093	-1.98031	0.0476683	0.353214
ENSG00000101152	2962.05	0.0792969	0.0400548	1.97971	0.0477362	0.353214
ENSG00000124608	1079.51	-0.10227	0.0516572	-1.97978	0.0477278	0.353214
ENSG00000273151	64.8491	0.132129	0.0667431	1.97967	0.047741	0.353214
ENSG00000186654	190.336	0.145766	0.07364	1.97944	0.0477662	0.353217
ENSG00000171467	1561.23	-0.0972578	0.0491424	-1.9791	0.0478043	0.353314
ENSG00000144028	11645.4	-0.0566192	0.0286174	-1.97849	0.0478736	0.353643
ENSG00000227081	1642.86	-0.141261	0.0714404	-1.97732	0.048005	0.354246
ENSG00000265666	68.0044	0.134876	0.0682073	1.97744	0.0479924	0.354246
ENSG00000254827	51.6476	0.126402	0.0639333	1.9771	0.0480305	0.35425
ENSG00000166289	842.381	0.124157	0.0628174	1.97648	0.0481002	0.354496
ENSG00000203709	387.068	0.136314	0.0689721	1.97636	0.0481138	0.354496
ENSG00000049769	486.552	0.131319	0.0665087	1.97445	0.0483301	0.35517
ENSG00000105254	1279.38	-0.10826	0.0548258	-1.97462	0.0483109	0.35517
ENSG00000126603	802.113	0.112816	0.0571291	1.97475	0.0482963	0.35517
ENSG00000164414	218.203	0.145088	0.0734693	1.97482	0.048289	0.35517
ENSG00000244176	85.1783	0.139692	0.0707305	1.97499	0.0482694	0.35517
ENSG00000065150	8882.61	-0.0625029	0.0316991	-1.97175	0.0486379	0.35693
ENSG00000100346	112.399	0.144214	0.0731318	1.97198	0.0486122	0.35693
ENSG00000132470	854.452	0.110384	0.0559852	1.97165	0.048649	0.35693
ENSG00000147813	961.537	-0.117939	0.0598227	-1.97147	0.0486699	0.35693
ENSG00000091436	1639.98	-0.0982978	0.0499012	-1.96985	0.0488557	0.357959
ENSG00000198712	186231	-0.0730825	0.0371014	-1.96981	0.0488607	0.357959
ENSG00000160271	945.582	0.106375	0.0540262	1.96896	0.048958	0.358488
ENSG00000128973	1654.82	-0.0904393	0.0459526	-1.9681	0.0490568	0.358533
ENSG00000164291	314.388	-0.138033	0.0701379	-1.96803	0.049065	0.358533
ENSG00000187778	2786.92	-0.0842001	0.0427754	-1.96842	0.0490193	0.358533
ENSG00000230513	254.286	0.142352	0.0723307	1.96807	0.0490597	0.358533
ENSG00000164187	1521.71	0.108861	0.0553534	1.96665	0.0492232	0.359504
ENSG00000064703	1728	-0.0922843	0.0469427	-1.96589	0.0493109	0.359911
ENSG00000090924	1195.34	-0.101546	0.0516583	-1.96573	0.0493296	0.359911
ENSG00000090060	7256.01	-0.0706132	0.0359378	-1.96487	0.0494288	0.360265
ENSG00000114573	4843.25	0.0730944	0.0371964	1.96509	0.0494038	0.360265
ENSG00000120217	2100.72	0.0851332	0.0433478	1.96396	0.0495351	0.360855
ENSG00000085982	1293.24	0.0968639	0.0493678	1.96209	0.0497525	0.361868
ENSG00000121892	3213.97	-0.0876539	0.0446736	-1.96209	0.0497515	0.361868
ENSG00000235363	279.335	0.141012	0.071864	1.96221	0.0497382	0.361868
ENSG00000266501	200.331	0.144774	0.0737934	1.96188	0.0497759	0.361868
ENSG00000213526	84.5075	-0.138512	0.0706565	-1.96036	0.0499542	0.362978
ENSG00000196208	134.475	0.144746	0.0738512	1.95997	0.0499997	0.363124
ENSG00000078061	3283.1	-0.0768878	0.0392527	-1.95879	0.0501374	0.363938
ENSG00000099910	762.575	0.113529	0.0579775	1.95815	0.0502123	0.364109
ENSG00000180817	4081.82	-0.0767177	0.0391767	-1.95825	0.0502012	0.364109
ENSG00000122884	1509.93	0.10374	0.0529949	1.95755	0.0502829	0.364436
ENSG00000250899	151.063	-0.144889	0.0740258	-1.95728	0.0503142	0.364477
ENSG00000078081	2132.31	-0.0834108	0.0426349	-1.9564	0.0504186	0.365047
ENSG00000229474	118.14	0.142806	0.073017	1.95579	0.0504902	0.365379
ENSG00000117899	5570.15	-0.0669221	0.0342508	-1.95388	0.0507149	0.366446
ENSG00000141696	1621.55	-0.0998728	0.0511098	-1.95408	0.0506917	0.366446
ENSG00000163898	196.521	0.143693	0.0735339	1.95411	0.0506888	0.366446
ENSG00000147854	1507.75	-0.0936991	0.0479823	-1.95279	0.050845	0.367199
ENSG00000041353	163.754	0.144514	0.0740249	1.95223	0.0509108	0.367488
ENSG00000223768	87.1999	0.139052	0.0712468	1.95169	0.0509747	0.367763
ENSG00000060491	6237.98	-0.0717016	0.036745	-1.95133	0.051018	0.367866
ENSG00000266094	897.089	0.107299	0.0549931	1.95114	0.0510407	0.367866
ENSG00000174579	1175.31	-0.0982112	0.0503653	-1.94998	0.0511787	0.368673
ENSG00000026652	372.982	0.131977	0.0677568	1.94781	0.0514382	0.370355
ENSG00000111711	2042.76	-0.101839	0.0522945	-1.94742	0.0514848	0.370452
ENSG00000170889	10060.5	0.0711262	0.0365263	1.94726	0.0515037	0.370452
ENSG00000126216	2118.07	-0.0845196	0.0434116	-1.94693	0.0515427	0.370544
ENSG00000089009	6095.59	-0.0655641	0.0336874	-1.94625	0.0516247	0.370572
ENSG00000103202	1401.61	-0.0972488	0.0499661	-1.9463	0.0516193	0.370572
ENSG00000121281	411.796	0.132421	0.0680297	1.94651	0.0515932	0.370572
ENSG00000151967	197.59	-0.143324	0.0736635	-1.94566	0.051696	0.370637
ENSG00000154822	2381.79	0.0803979	0.0413188	1.9458	0.0516792	0.370637
ENSG00000214455	3225.4	-0.0790941	0.0406544	-1.94552	0.0517119	0.370637
ENSG00000241293	306.157	-0.136396	0.0701168	-1.94527	0.051743	0.370673
ENSG00000104635	3061.44	-0.0768792	0.0395562	-1.94354	0.0519506	0.371973
ENSG00000117395	1700.77	-0.0923084	0.0475202	-1.94251	0.0520757	0.372681
ENSG00000137267	114.312	-0.141856	0.0730427	-1.9421	0.0521253	0.372848
ENSG00000008952	3062.87	-0.0783707	0.0403685	-1.94138	0.052212	0.373281
ENSG00000127666	690.684	0.117754	0.0606978	1.94001	0.0523785	0.374283
ENSG00000166165	4798.06	0.0821788	0.0423711	1.9395	0.05244	0.374533
ENSG00000170264	202.535	-0.142331	0.0733982	-1.93916	0.0524817	0.374643
ENSG00000118705	14953.7	0.0537265	0.0277121	1.93874	0.0525332	0.374823
ENSG00000169919	1697.43	-0.0936498	0.0483168	-1.93824	0.0525935	0.375065
ENSG00000172009	3842.24	-0.0743952	0.0383875	-1.938	0.0526226	0.375085
ENSG00000185100	456.895	0.132638	0.0684574	1.93753	0.0526809	0.375312
ENSG00000073712	2951.12	-0.0818863	0.0422789	-1.93681	0.0527683	0.375558
ENSG00000162929	333.837	0.135435	0.0699234	1.9369	0.0527574	0.375558
ENSG00000119383	8916.95	0.0602957	0.0311464	1.93588	0.0528821	0.37618
[truncated: 56,052 more rows]
