# Supplementary material for: Activation of Clustered IFNγ Target Genes Drives Cohesin-Controlled Transcriptional Memory
Source: Mol Cell. 2020 Nov 5;80(3):396–409.e6. doi: 10.1016/j.molcel.2020.10.005 (PMC7657446; doi:10.1016/j.molcel.2020.10.005)
Supplement: Table S3. List of All Genes with the Indicated Persistence of mRNA Levels 48 h after Removal of IFNγ; i.e., Log2 Fold Change of Primed Relative to Naive Cells, Related to Figure 4C [file mmc4.xlsx]

## Sheet: DESeq2_primed_vs_naive
GeneID	Base mean	log2(FC)	StdErr	Wald-Stats	P-value	P-adj
ENSG00000019582	1135.59	4.12545	0.100383	41.0973	0	0
ENSG00000149131	394.837	3.09793	0.103449	29.9465	4.89e-197	3.84e-193
ENSG00000234745	6196.51	1.72388	0.0587107	29.3623	1.66e-189	8.72e-186
ENSG00000138755	415.532	2.91004	0.106285	27.3797	4.79e-165	1.88e-161
ENSG00000204287	167.778	2.13522	0.107179	19.9219	2.63e-88	8.26e-85
ENSG00000206503	6530.25	1.01262	0.0528719	19.1524	9.25e-82	2.42e-78
ENSG00000166710	33960.2	0.913099	0.0504202	18.1098	2.67e-73	5.99e-70
ENSG00000116690	10999.2	-0.89855	0.0498975	-18.0079	1.69e-72	3.32e-69
ENSG00000126709	937.493	1.49803	0.0849656	17.6311	1.42e-69	2.49e-66
ENSG00000137496	623.623	1.60137	0.0968297	16.538	1.95e-61	3.07e-58
ENSG00000165949	109.967	1.68856	0.107202	15.7511	6.74e-56	9.64e-53
ENSG00000115414	1509.17	0.933803	0.0615375	15.1745	5.21e-52	6.83e-49
ENSG00000204525	3123.35	1.04696	0.0696306	15.0359	4.27e-51	5.17e-48
ENSG00000186642	1693.07	-0.856301	0.0592102	-14.462	2.1e-47	2.36e-44
ENSG00000206337	573.14	1.08721	0.0783264	13.8805	8.31e-44	8.71e-41
ENSG00000100292	2506.52	-0.803755	0.0581687	-13.8177	1.99e-43	1.96e-40
ENSG00000116016	1963.16	-0.757859	0.0570466	-13.2849	2.83e-40	2.62e-37
ENSG00000138829	692.247	-0.991835	0.0753496	-13.1631	1.43e-39	1.25e-36
ENSG00000110092	441.157	1.0714	0.0846409	12.6582	1.01e-36	8.34e-34
ENSG00000112769	1159.89	-0.816651	0.0654954	-12.4688	1.1e-35	8.68e-33
ENSG00000180573	1883.26	0.710979	0.0589555	12.0596	1.73e-33	1.29e-30
ENSG00000184557	1209.25	-0.835926	0.0699937	-11.9429	7.07e-33	5.05e-30
ENSG00000184678	730.538	0.870247	0.0734992	11.8402	2.42e-32	1.65e-29
ENSG00000130558	6591.56	0.64397	0.0550324	11.7017	1.25e-31	8.19e-29
ENSG00000130635	2175.53	0.733371	0.0628072	11.6765	1.68e-31	1.06e-28
ENSG00000204257	273.053	1.09557	0.0982483	11.151	7.08e-29	4.28e-26
ENSG00000171992	1893.64	0.758494	0.0708202	10.7101	9.12e-27	5.31e-24
ENSG00000011465	3184.89	0.62525	0.0587229	10.6475	1.79e-26	1.01e-23
ENSG00000175899	27704.4	0.520572	0.0493045	10.5583	4.65e-26	2.52e-23
ENSG00000166741	5158.52	-0.502792	0.0501755	-10.0207	1.24e-23	6.48e-21
ENSG00000172037	1204.07	0.731065	0.0748706	9.76438	1.6e-22	8.12e-20
ENSG00000163395	8928.46	-0.601775	0.0620915	-9.69175	3.27e-22	1.61e-19
ENSG00000145623	6326.9	-0.455626	0.0474683	-9.59853	8.11e-22	3.86e-19
ENSG00000272398	2521.71	0.541482	0.0570859	9.48539	2.41e-21	1.12e-18
ENSG00000204264	2987.53	0.557757	0.0590555	9.44461	3.57e-21	1.6e-18
ENSG00000164122	608.134	0.729426	0.0776387	9.39514	5.71e-21	2.5e-18
ENSG00000108515	1850.13	0.642887	0.0685018	9.38496	6.29e-21	2.66e-18
ENSG00000196154	5063.12	0.484862	0.0516755	9.38281	6.42e-21	2.66e-18
ENSG00000131016	12053	0.460292	0.0493286	9.33114	1.05e-20	4.22e-18
ENSG00000163283	1735.09	0.604488	0.0656102	9.21332	3.16e-20	1.24e-17
ENSG00000231389	37.3663	0.847873	0.0924411	9.17203	4.64e-20	1.78e-17
ENSG00000115919	7377.87	-0.454701	0.0503245	-9.03539	1.63e-19	6.12e-17
ENSG00000157557	3455.42	-0.465568	0.0523738	-8.88934	6.15e-19	2.25e-16
ENSG00000173432	305.919	-0.814037	0.0919254	-8.85541	8.34e-19	2.98e-16
ENSG00000158104	1085.65	0.575672	0.0652779	8.81878	1.16e-18	4.04e-16
ENSG00000163993	1609.21	0.564293	0.0640045	8.81646	1.18e-18	4.04e-16
ENSG00000106541	319.004	0.780864	0.0888278	8.79076	1.49e-18	4.97e-16
ENSG00000139329	3970.2	0.525949	0.0603501	8.71495	2.91e-18	9.53e-16
ENSG00000005102	193.856	0.868093	0.100009	8.68018	3.95e-18	1.26e-15
ENSG00000165995	566.491	0.677405	0.0780585	8.67816	4.02e-18	1.26e-15
ENSG00000170017	7793.12	0.538191	0.0622455	8.64626	5.32e-18	1.64e-15
ENSG00000204642	74.9111	0.904606	0.104737	8.63692	5.77e-18	1.75e-15
ENSG00000171557	16108.5	-0.415711	0.0483655	-8.59519	8.31e-18	2.47e-15
ENSG00000124762	1096.34	0.628949	0.0732191	8.58996	8.7e-18	2.53e-15
ENSG00000205403	343.917	-0.750214	0.0880581	-8.51954	1.6e-17	4.58e-15
ENSG00000125845	9354.22	0.407237	0.0480973	8.46695	2.52e-17	7.07e-15
ENSG00000140795	2758.7	0.498323	0.0588824	8.46301	2.61e-17	7.19e-15
ENSG00000137575	11904	0.604798	0.0716177	8.4448	3.05e-17	8.26e-15
ENSG00000006611	1737.84	0.544274	0.0644697	8.44233	3.11e-17	8.29e-15
ENSG00000149212	2285.25	0.59018	0.0702603	8.39991	4.47e-17	1.17e-14
ENSG00000128422	1077.95	-0.682895	0.0817621	-8.35222	6.7e-17	1.73e-14
ENSG00000219507	4008.6	-0.599944	0.0722482	-8.30393	1.01e-16	2.55e-14
ENSG00000078804	552.918	0.667446	0.0806327	8.2776	1.26e-16	3.14e-14
ENSG00000171303	749.302	0.640948	0.0782882	8.18704	2.68e-16	6.58e-14
ENSG00000159176	17545.1	0.375166	0.0460437	8.14803	3.7e-16	8.95e-14
ENSG00000120211	649.38	0.631716	0.0776582	8.13456	4.13e-16	9.7e-14
ENSG00000171604	206.886	0.81418	0.100074	8.1358	4.09e-16	9.7e-14
ENSG00000183762	584.825	0.653368	0.0804257	8.12387	4.52e-16	1.04e-13
ENSG00000223865	25.8629	0.715732	0.0884437	8.09252	5.84e-16	1.33e-13
ENSG00000158292	1162.63	0.560241	0.0693398	8.07965	6.5e-16	1.46e-13
ENSG00000148848	1007.65	-0.540371	0.0670383	-8.06064	7.59e-16	1.68e-13
ENSG00000075240	2010.09	-0.490488	0.0611925	-8.01549	1.1e-15	2.4e-13
ENSG00000139192	153.339	0.815263	0.103584	7.87058	3.53e-15	7.6e-13
ENSG00000105928	4197.39	0.390223	0.0501855	7.77562	7.51e-15	1.6e-12
ENSG00000112902	1117.08	-0.506471	0.0652638	-7.76037	8.47e-15	1.78e-12
ENSG00000121966	1199.88	-0.508709	0.0657132	-7.74135	9.84e-15	2.02e-12
ENSG00000240065	1057.54	0.575521	0.074351	7.7406	9.89e-15	2.02e-12
ENSG00000176907	1968.02	0.469161	0.0609613	7.69605	1.4e-14	2.83e-12
ENSG00000196126	22.2615	0.655368	0.085557	7.66001	1.86e-14	3.7e-12
ENSG00000101236	1591.92	-0.48021	0.062815	-7.64482	2.09e-14	4.11e-12
ENSG00000166750	559.481	0.637379	0.0835274	7.63078	2.33e-14	4.53e-12
ENSG00000156587	1309.37	0.65124	0.0857328	7.59617	3.05e-14	5.85e-12
ENSG00000135318	434.406	0.63675	0.0840336	7.57732	3.53e-14	6.68e-12
ENSG00000276180	735.9	0.57317	0.0758191	7.55971	4.04e-14	7.56e-12
ENSG00000086848	2085.81	0.430348	0.0570605	7.54196	4.63e-14	8.56e-12
ENSG00000044574	34424.6	0.33627	0.0447148	7.52032	5.46e-14	9.99e-12
ENSG00000117266	945.7	0.543573	0.0724044	7.50746	6.03e-14	1.09e-11
ENSG00000140465	238.701	-0.72523	0.0966646	-7.50255	6.26e-14	1.12e-11
ENSG00000111885	2358.94	0.467234	0.0634396	7.36502	1.77e-13	3.13e-11
ENSG00000135744	100.106	-0.787459	0.107202	-7.34554	2.05e-13	3.58e-11
ENSG00000124635	386.031	0.622795	0.0848311	7.34159	2.11e-13	3.61e-11
ENSG00000171310	1191.17	-0.470095	0.0640229	-7.34261	2.09e-13	3.61e-11
ENSG00000168398	3751.32	0.386	0.0530376	7.27785	3.39e-13	5.73e-11
ENSG00000162576	306.285	0.664523	0.0914909	7.26327	3.78e-13	6.32e-11
ENSG00000173757	3636.09	-0.376265	0.0521477	-7.21537	5.38e-13	8.9e-11
ENSG00000137965	56.635	0.754989	0.105232	7.17452	7.26e-13	1.19e-10
ENSG00000103485	6304.16	0.368661	0.0514642	7.16345	7.87e-13	1.28e-10
ENSG00000158406	319.994	0.660794	0.0922861	7.16028	8.05e-13	1.29e-10
ENSG00000140092	899.937	0.522052	0.0729243	7.15881	8.14e-13	1.29e-10
ENSG00000125730	2483.93	0.539944	0.075578	7.1442	9.05e-13	1.42e-10
ENSG00000099250	2147.57	-0.402072	0.0563235	-7.13862	9.43e-13	1.47e-10
ENSG00000105141	1590.14	-0.442092	0.0622486	-7.10204	1.23e-12	1.89e-10
ENSG00000105339	1120.73	0.472198	0.0666369	7.08613	1.38e-12	2.11e-10
ENSG00000158373	948.682	0.511521	0.0722218	7.08264	1.41e-12	2.14e-10
ENSG00000170477	413.199	0.600856	0.0857287	7.00881	2.4e-12	3.6e-10
ENSG00000113916	1119.8	-0.471687	0.0674904	-6.98894	2.77e-12	4.11e-10
ENSG00000159399	4854.4	-0.360105	0.051562	-6.98393	2.87e-12	4.22e-10
ENSG00000167767	2084.22	-0.397639	0.0569873	-6.97769	3e-12	4.37e-10
ENSG00000108602	1625.36	0.498041	0.0715315	6.96254	3.34e-12	4.73e-10
ENSG00000138483	142.636	0.726619	0.10435	6.96331	3.32e-12	4.73e-10
ENSG00000272168	784.788	-0.496631	0.071305	-6.96488	3.29e-12	4.73e-10
ENSG00000247844	12836.2	-0.339805	0.0488265	-6.95945	3.42e-12	4.79e-10
ENSG00000232801	1499.29	0.450692	0.0649079	6.94357	3.82e-12	5.32e-10
ENSG00000121858	202.222	0.694342	0.100211	6.92883	4.24e-12	5.82e-10
ENSG00000231419	1661.04	0.452807	0.0653552	6.9284	4.26e-12	5.82e-10
ENSG00000162894	166.833	-0.699283	0.101477	-6.89102	5.54e-12	7.51e-10
ENSG00000163131	196.9	0.718064	0.105352	6.81584	9.37e-12	1.26e-09
ENSG00000129422	9185.15	-0.332798	0.048885	-6.80779	9.91e-12	1.32e-09
ENSG00000196787	331.187	0.606242	0.089445	6.77782	1.22e-11	1.61e-09
ENSG00000107821	908.692	0.482309	0.0713255	6.76209	1.36e-11	1.78e-09
ENSG00000100219	4563.42	0.336084	0.0498158	6.74652	1.51e-11	1.97e-09
ENSG00000126838	1124.83	0.4779	0.0712163	6.71054	1.94e-11	2.5e-09
ENSG00000122729	3623	-0.337941	0.0505311	-6.68779	2.27e-11	2.9e-09
ENSG00000131389	7192.12	-0.34419	0.0516828	-6.65967	2.74e-11	3.48e-09
ENSG00000279117	345.347	0.58485	0.087908	6.65298	2.87e-11	3.61e-09
ENSG00000167772	261.452	0.639608	0.0968409	6.60473	3.98e-11	4.97e-09
ENSG00000197903	803.235	0.514723	0.0783801	6.56702	5.13e-11	6.35e-09
ENSG00000167964	346.791	0.575289	0.0879869	6.53835	6.22e-11	7.64e-09
ENSG00000105825	1000.11	-0.436374	0.0668253	-6.53007	6.57e-11	7.98e-09
ENSG00000114378	725.11	0.505154	0.0773657	6.52943	6.6e-11	7.98e-09
ENSG00000116761	1808.83	0.384629	0.0593152	6.4845	8.9e-11	1.07e-08
ENSG00000165072	712.961	0.492647	0.0761532	6.46916	9.86e-11	1.17e-08
ENSG00000132256	1886.24	0.397425	0.0615202	6.46008	1.05e-10	1.24e-08
ENSG00000146674	2361.6	0.362144	0.0561451	6.45014	1.12e-10	1.31e-08
ENSG00000185745	537.43	0.519774	0.0807312	6.43833	1.21e-10	1.41e-08
ENSG00000181104	7814.6	-0.312761	0.0486571	-6.42785	1.29e-10	1.5e-08
ENSG00000100342	358.617	0.534267	0.0831993	6.42154	1.35e-10	1.55e-08
ENSG00000129128	13909.8	0.460575	0.0722435	6.37532	1.83e-10	2.08e-08
ENSG00000131459	365.555	-0.571233	0.0896845	-6.36936	1.9e-10	2.15e-08
ENSG00000092929	254.53	0.593769	0.0941656	6.30559	2.87e-10	3.22e-08
ENSG00000165424	951.588	0.435083	0.0702687	6.19171	5.95e-10	6.64e-08
ENSG00000120217	60.2386	0.644689	0.104415	6.17427	6.65e-10	7.36e-08
ENSG00000164733	4699.99	-0.325371	0.0527922	-6.16325	7.13e-10	7.83e-08
ENSG00000113389	2710.23	0.395192	0.0644444	6.13229	8.66e-10	9.46e-08
ENSG00000107959	1999.51	-0.376189	0.0616518	-6.10183	1.05e-09	1.14e-07
ENSG00000181458	722.889	0.4508	0.0739383	6.09698	1.08e-09	1.16e-07
ENSG00000137868	2026.95	0.430244	0.07063	6.09152	1.12e-09	1.2e-07
ENSG00000102854	456.184	0.555138	0.09128	6.08171	1.19e-09	1.26e-07
ENSG00000265096	112.143	0.650988	0.107205	6.07234	1.26e-09	1.33e-07
ENSG00000157514	2315.8	0.357703	0.0591436	6.04804	1.47e-09	1.54e-07
ENSG00000077238	533.505	-0.501832	0.0830368	-6.04349	1.51e-09	1.57e-07
ENSG00000229644	2325.36	-0.356835	0.0593176	-6.01566	1.79e-09	1.85e-07
ENSG00000154864	2324.5	0.349162	0.0581105	6.00858	1.87e-09	1.92e-07
ENSG00000182197	1819.15	-0.377683	0.0632181	-5.97429	2.31e-09	2.36e-07
ENSG00000114854	385.675	0.514923	0.0862492	5.97017	2.37e-09	2.4e-07
ENSG00000101347	1593.83	0.428495	0.0720821	5.94454	2.77e-09	2.79e-07
ENSG00000104824	7186.6	-0.285664	0.0483163	-5.91237	3.37e-09	3.38e-07
ENSG00000134574	1230.53	0.388284	0.0658893	5.89297	3.79e-09	3.77e-07
ENSG00000099260	317.043	0.524037	0.0889571	5.89089	3.84e-09	3.78e-07
ENSG00000172216	2866.32	-0.382753	0.0649768	-5.89061	3.85e-09	3.78e-07
ENSG00000146376	1186.53	0.376009	0.0639466	5.88005	4.1e-09	4e-07
ENSG00000181577	629.136	0.473012	0.0806757	5.86313	4.54e-09	4.41e-07
ENSG00000271503	121.145	0.622562	0.106724	5.83341	5.43e-09	5.24e-07
ENSG00000054690	702.177	0.443239	0.076025	5.83017	5.54e-09	5.31e-07
ENSG00000140545	331.955	-0.51406	0.0883252	-5.82009	5.88e-09	5.6e-07
ENSG00000049323	3004.02	0.301501	0.0523809	5.75593	8.62e-09	8.16e-07
ENSG00000185585	584.851	0.455114	0.0791666	5.74882	8.99e-09	8.46e-07
ENSG00000069849	7117.15	0.280729	0.0490345	5.72512	1.03e-08	9.67e-07
ENSG00000163430	1009.91	-0.401116	0.0701579	-5.71733	1.08e-08	1e-06
ENSG00000205213	2710.68	0.353954	0.061901	5.71807	1.08e-08	1e-06
ENSG00000132274	359.873	0.412826	0.0724706	5.69646	1.22e-08	1.12e-06
ENSG00000134376	631.955	0.477131	0.0838207	5.69228	1.25e-08	1.15e-06
ENSG00000118777	452.259	0.477522	0.0839664	5.68706	1.29e-08	1.17e-06
ENSG00000113083	650.598	0.445342	0.0784852	5.67422	1.39e-08	1.26e-06
ENSG00000173546	249.578	0.552815	0.0975394	5.66761	1.45e-08	1.3e-06
ENSG00000006534	3877.85	0.36588	0.0646382	5.66043	1.51e-08	1.35e-06
ENSG00000113552	3494.11	-0.30466	0.0540233	-5.63941	1.71e-08	1.52e-06
ENSG00000259917	5337.58	-0.327606	0.0582004	-5.62893	1.81e-08	1.6e-06
ENSG00000113742	795.404	0.468135	0.0833488	5.61658	1.95e-08	1.71e-06
ENSG00000233695	96.372	0.59963	0.107195	5.59384	2.22e-08	1.94e-06
ENSG00000135002	4913.9	0.41548	0.074454	5.58036	2.4e-08	2.08e-06
ENSG00000112149	5188.64	0.275546	0.0495669	5.55908	2.71e-08	2.34e-06
ENSG00000108984	691.576	-0.414697	0.0746932	-5.552	2.82e-08	2.43e-06
ENSG00000007944	496.174	-0.449537	0.0810033	-5.54962	2.86e-08	2.45e-06
ENSG00000134508	1049.86	-0.36264	0.0653609	-5.54827	2.89e-08	2.45e-06
ENSG00000178980	1135.43	0.374469	0.067716	5.53	3.2e-08	2.71e-06
ENSG00000018408	3165.64	0.325608	0.0589366	5.52471	3.3e-08	2.77e-06
ENSG00000238266	132.498	-0.574158	0.104189	-5.51072	3.57e-08	2.99e-06
ENSG00000187837	2840.48	0.318182	0.057762	5.50851	3.62e-08	3.01e-06
ENSG00000072274	41116.9	0.280074	0.0508869	5.50385	3.72e-08	3.07e-06
ENSG00000273983	252.323	0.516508	0.0941225	5.48762	4.07e-08	3.35e-06
ENSG00000185885	3347.44	0.375048	0.0683943	5.48361	4.17e-08	3.41e-06
ENSG00000128641	9489.94	0.295397	0.0539071	5.47975	4.26e-08	3.47e-06
ENSG00000143416	1484.17	0.35474	0.0648673	5.46871	4.53e-08	3.67e-06
ENSG00000077782	193.315	-0.554075	0.101551	-5.45611	4.87e-08	3.92e-06
ENSG00000185088	2556.46	0.333859	0.0614823	5.43016	5.63e-08	4.52e-06
ENSG00000120549	190.141	0.539815	0.0996547	5.41686	6.07e-08	4.84e-06
ENSG00000090530	3780.55	0.27067	0.0502627	5.38509	7.24e-08	5.72e-06
ENSG00000185432	2712.13	0.305476	0.0567221	5.38548	7.23e-08	5.72e-06
ENSG00000164104	6681.68	-0.310013	0.0577492	-5.36827	7.95e-08	6.25e-06
ENSG00000179241	1499.09	-0.324213	0.0607583	-5.33611	9.5e-08	7.42e-06
ENSG00000273802	198.744	0.540691	0.101342	5.33529	9.54e-08	7.42e-06
ENSG00000154556	2271.39	0.334819	0.0628411	5.32803	9.93e-08	7.69e-06
ENSG00000150961	744.361	0.378197	0.0714416	5.2938	1.2e-07	9.19e-06
ENSG00000166833	1742.95	0.333921	0.0630694	5.2945	1.19e-07	9.19e-06
ENSG00000159403	872.896	0.423126	0.0800339	5.28684	1.24e-07	9.5e-06
ENSG00000221869	1059.94	-0.412038	0.0782756	-5.26393	1.41e-07	1.07e-05
ENSG00000101608	3283.97	0.29064	0.0552333	5.26204	1.42e-07	1.08e-05
ENSG00000141232	6825.18	0.244602	0.0466019	5.24875	1.53e-07	1.15e-05
ENSG00000107201	227.544	0.499726	0.0960629	5.20207	1.97e-07	1.48e-05
ENSG00000104760	793.71	-0.385427	0.0746964	-5.15991	2.47e-07	1.84e-05
ENSG00000068078	242.912	0.498015	0.0965695	5.15707	2.51e-07	1.86e-05
ENSG00000065534	165.343	-0.518239	0.100856	-5.13841	2.77e-07	2.04e-05
ENSG00000172493	3712.45	0.315479	0.0613964	5.13841	2.77e-07	2.04e-05
ENSG00000105976	7007.12	0.281242	0.0548335	5.12902	2.91e-07	2.13e-05
ENSG00000185100	275.523	0.478673	0.0934142	5.1242	2.99e-07	2.17e-05
ENSG00000168807	1564.15	0.348103	0.0682341	5.1016	3.37e-07	2.44e-05
ENSG00000168734	536.522	-0.401444	0.0787054	-5.10059	3.39e-07	2.44e-05
ENSG00000119408	1568.96	-0.311414	0.0611944	-5.08893	3.6e-07	2.58e-05
ENSG00000250337	1100.99	0.384791	0.0756542	5.08618	3.65e-07	2.61e-05
ENSG00000049130	4206.91	0.321165	0.0632328	5.0791	3.79e-07	2.7e-05
ENSG00000198910	195.761	0.509249	0.100563	5.06397	4.11e-07	2.91e-05
ENSG00000001617	48.0548	0.501808	0.0991202	5.06262	4.14e-07	2.92e-05
ENSG00000164684	338.487	-0.447624	0.0884653	-5.05989	4.2e-07	2.94e-05
ENSG00000087074	647.594	-0.379973	0.075205	-5.0525	4.36e-07	3.05e-05
ENSG00000170385	2030.26	0.374564	0.0745232	5.02614	5e-07	3.48e-05
ENSG00000178567	1667.62	0.325792	0.0648588	5.02309	5.08e-07	3.52e-05
ENSG00000112699	1643.71	-0.315256	0.0628091	-5.01927	5.19e-07	3.56e-05
ENSG00000126561	760.985	-0.369103	0.0735308	-5.01971	5.17e-07	3.56e-05
ENSG00000147689	7470.5	-0.277822	0.0554244	-5.01263	5.37e-07	3.67e-05
ENSG00000132906	443.37	0.416245	0.0831312	5.00708	5.53e-07	3.76e-05
ENSG00000138772	432.036	-0.430221	0.0863565	-4.98192	6.3e-07	4.27e-05
ENSG00000130643	76.2824	0.529802	0.106878	4.95705	7.16e-07	4.81e-05
ENSG00000141574	216.636	0.46643	0.0940919	4.95717	7.15e-07	4.81e-05
ENSG00000171236	61.4242	-0.52473	0.10588	-4.95588	7.2e-07	4.82e-05
ENSG00000183401	224.842	0.478256	0.0965285	4.95456	7.25e-07	4.83e-05
ENSG00000224596	134.212	-0.515879	0.104169	-4.95233	7.33e-07	4.86e-05
ENSG00000132334	33.2996	-0.484626	0.0980887	-4.94069	7.78e-07	5.14e-05
ENSG00000140443	8368.48	-0.249909	0.05063	-4.936	7.97e-07	5.25e-05
ENSG00000112992	4885.04	0.278388	0.0564225	4.93399	8.06e-07	5.26e-05
ENSG00000122035	172.929	-0.500333	0.1014	-4.93424	8.05e-07	5.26e-05
ENSG00000158604	4224.98	0.243979	0.0496363	4.91533	8.86e-07	5.76e-05
ENSG00000153993	92.2104	0.526323	0.10719	4.91017	9.1e-07	5.89e-05
ENSG00000080573	46.6422	-0.505446	0.103361	-4.8901	1.01e-06	6.49e-05
ENSG00000151012	1101.5	-0.396369	0.0810912	-4.88794	1.02e-06	6.51e-05
ENSG00000268621	302.542	0.451374	0.0923301	4.8887	1.02e-06	6.51e-05
ENSG00000244879	2033.8	0.323448	0.0667403	4.84636	1.26e-06	8e-05
ENSG00000067141	81.8204	-0.51854	0.107189	-4.83764	1.31e-06	8.33e-05
ENSG00000182809	85.7064	0.516927	0.107208	4.82174	1.42e-06	8.99e-05
ENSG00000184500	74.9909	-0.51175	0.106384	-4.8104	1.51e-06	9.47e-05
ENSG00000104356	1236.04	-0.300694	0.0625768	-4.8052	1.55e-06	9.68e-05
ENSG00000005020	928.864	0.351116	0.0731048	4.80292	1.56e-06	9.76e-05
ENSG00000123358	1572.43	0.34466	0.0717957	4.80056	1.58e-06	9.83e-05
ENSG00000187653	8805.38	-0.294986	0.0614737	-4.79857	1.6e-06	9.89e-05
ENSG00000188153	2142.15	0.30085	0.0628167	4.78933	1.67e-06	0.000103167
ENSG00000152689	148.275	0.492741	0.102928	4.78723	1.69e-06	0.000103846
ENSG00000108821	463.106	0.442296	0.0924066	4.78641	1.7e-06	0.000103864
ENSG00000170345	623.547	0.36862	0.0770356	4.78507	1.71e-06	0.000104155
ENSG00000101849	5057.14	-0.245964	0.0515235	-4.77382	1.81e-06	0.000109721
ENSG00000135116	115.886	-0.5066	0.10623	-4.7689	1.85e-06	0.000112004
ENSG00000087086	33394.3	-0.260652	0.054718	-4.76356	1.9e-06	0.000114133
ENSG00000247570	493.805	0.396444	0.0832127	4.76422	1.9e-06	0.000114133
ENSG00000140564	11109.6	0.331966	0.0697761	4.7576	1.96e-06	0.000117107
ENSG00000171105	2065.96	-0.275796	0.0580325	-4.75244	2.01e-06	0.000119683
ENSG00000119681	110.509	0.505607	0.106417	4.75117	2.02e-06	0.00011998
ENSG00000204267	1568.88	0.291289	0.0614992	4.73646	2.17e-06	0.000128536
ENSG00000148730	3004.52	0.270223	0.0572301	4.72169	2.34e-06	0.000137717
ENSG00000112773	5114.87	0.268586	0.0570063	4.71151	2.46e-06	0.000144241
ENSG00000077150	1428.53	-0.349615	0.0747321	-4.67825	2.89e-06	0.000169098
ENSG00000109320	1314.43	-0.297686	0.063713	-4.6723	2.98e-06	0.000173425
ENSG00000161638	158.85	-0.477971	0.102672	-4.65531	3.23e-06	0.00018766
ENSG00000103187	5049.92	-0.2388	0.0513809	-4.64764	3.36e-06	0.000193714
ENSG00000205542	12285.4	-0.228802	0.0492339	-4.64725	3.36e-06	0.000193714
ENSG00000133302	5460.91	0.33002	0.0710674	4.64376	3.42e-06	0.000196295
ENSG00000120708	583.556	-0.366201	0.0789583	-4.63791	3.52e-06	0.000201205
ENSG00000105137	1236.43	-0.350633	0.075628	-4.63628	3.55e-06	0.00020206
ENSG00000198763	80726	-0.221203	0.0477598	-4.63157	3.63e-06	0.000205961
ENSG00000092758	952.188	0.35808	0.0774716	4.62208	3.8e-06	0.00021255
ENSG00000168453	375.644	0.406425	0.0878951	4.62398	3.76e-06	0.00021255
ENSG00000204261	102.536	0.492962	0.106649	4.62227	3.8e-06	0.00021255
ENSG00000260314	87.1618	0.495324	0.107151	4.62265	3.79e-06	0.00021255
ENSG00000116260	1122.3	-0.332862	0.072094	-4.61706	3.89e-06	0.000216984
ENSG00000111674	315.04	-0.4076	0.0885072	-4.60527	4.12e-06	0.00022883
ENSG00000115204	2534.56	-0.265567	0.0576914	-4.60324	4.16e-06	0.000230258
ENSG00000150687	11350	0.207284	0.045094	4.59671	4.29e-06	0.000235901
ENSG00000161011	6427.44	-0.265247	0.0577215	-4.59529	4.32e-06	0.000235901
ENSG00000189067	5261.73	0.231906	0.0504483	4.59691	4.29e-06	0.000235901
ENSG00000278828	199.09	0.452189	0.0983984	4.59549	4.32e-06	0.000235901
ENSG00000075426	1862.3	-0.297543	0.0647956	-4.59203	4.39e-06	0.000238788
ENSG00000147853	2476.19	0.321738	0.0700765	4.59124	4.41e-06	0.000238864
ENSG00000197119	187.497	0.462753	0.100864	4.58789	4.48e-06	0.000241893
ENSG00000174695	3742.42	0.350877	0.0765092	4.58608	4.52e-06	0.000243167
ENSG00000188064	3709.55	-0.290264	0.063316	-4.58437	4.55e-06	0.00024432
ENSG00000166801	357.671	0.403863	0.08843	4.56703	4.95e-06	0.000264519
ENSG00000187446	5211.92	0.225853	0.0494721	4.56525	4.99e-06	0.000265871
ENSG00000006327	1083.63	-0.318533	0.0699076	-4.55648	5.2e-06	0.000276275
ENSG00000149090	50.3238	0.473375	0.103998	4.55176	5.32e-06	0.000281593
ENSG00000075618	4491.33	0.335518	0.0738016	4.54621	5.46e-06	0.000288148
ENSG00000220785	518.863	0.40804	0.0897968	4.54404	5.52e-06	0.00029016
ENSG00000100097	2037.83	0.301666	0.0665068	4.53586	5.74e-06	0.000300632
ENSG00000242265	9274.9	0.222052	0.0489977	4.53188	5.85e-06	0.000305341
ENSG00000142949	2870.32	-0.275264	0.0608853	-4.52103	6.15e-06	0.000320354
ENSG00000197694	15005.8	0.227796	0.0504222	4.51778	6.25e-06	0.00032363
ENSG00000261716	446.687	0.379263	0.0839546	4.51748	6.26e-06	0.00032363
ENSG00000151967	164.255	0.461492	0.102409	4.50636	6.59e-06	0.000339927
ENSG00000173193	2357.63	0.312678	0.0694549	4.50189	6.74e-06	0.000346031
ENSG00000162552	49.5732	0.469028	0.104203	4.50112	6.76e-06	0.000346148
ENSG00000123728	631.322	0.394989	0.0881075	4.48303	7.36e-06	0.000375616
ENSG00000120254	2171.08	-0.250295	0.0559791	-4.47123	7.78e-06	0.000395677
ENSG00000110911	3309.29	0.232966	0.0521258	4.46931	7.85e-06	0.000397451
ENSG00000137486	1673.03	0.269848	0.0603896	4.46846	7.88e-06	0.000397451
ENSG00000180767	294.535	0.436778	0.0977525	4.46821	7.89e-06	0.000397451
ENSG00000095303	966.755	-0.327582	0.0734235	-4.46155	8.14e-06	0.000408696
ENSG00000127824	2530.96	0.262813	0.0589746	4.45638	8.34e-06	0.000417334
ENSG00000245532	20807.5	0.224005	0.0502905	4.45421	8.42e-06	0.00042023
ENSG00000159388	740.054	0.319626	0.0717725	4.45333	8.45e-06	0.000420631
ENSG00000119508	532.173	0.348297	0.0782446	4.45138	8.53e-06	0.000423123
ENSG00000162430	1425.9	-0.315846	0.0709891	-4.44922	8.62e-06	0.000426058
ENSG00000137474	136.159	0.463894	0.104366	4.44489	8.79e-06	0.000432015
ENSG00000187017	69.19	0.466028	0.104832	4.44546	8.77e-06	0.000432015
ENSG00000163295	21387.9	0.273266	0.0614936	4.44382	8.84e-06	0.000432825
ENSG00000158710	20643.1	-0.21492	0.0484337	-4.43741	9.1e-06	0.000444516
ENSG00000126878	1071.26	0.297663	0.0671195	4.43483	9.21e-06	0.000448488
ENSG00000178764	455.296	-0.363283	0.0821079	-4.42445	9.67e-06	0.000469137
ENSG00000149929	1768.57	-0.258052	0.0586261	-4.40166	1.07e-05	0.000519646
ENSG00000128567	9093.59	0.200263	0.0455757	4.39407	1.11e-05	0.000534849
ENSG00000148154	939.241	-0.315466	0.0717904	-4.39427	1.11e-05	0.000534849
ENSG00000003989	11785.5	-0.235745	0.0538405	-4.37859	1.19e-05	0.000570788
ENSG00000228253	22080.9	-0.247393	0.0564982	-4.37878	1.19e-05	0.000570788
ENSG00000170775	2178.51	0.278951	0.0637439	4.37612	1.21e-05	0.000575537
ENSG00000196220	211.777	-0.434113	0.0993032	-4.37159	1.23e-05	0.000585822
ENSG00000125726	195.594	0.440296	0.100735	4.37082	1.24e-05	0.000586122
ENSG00000226608	6592.73	-0.232258	0.0532398	-4.36249	1.29e-05	0.00060709
ENSG00000152463	80.8846	0.466904	0.10719	4.35585	1.33e-05	0.000622196
ENSG00000261324	113	0.460906	0.105814	4.3558	1.33e-05	0.000622196
ENSG00000269113	127.968	-0.454532	0.104761	-4.33876	1.43e-05	0.000670445
ENSG00000115596	101.068	0.462452	0.106746	4.33226	1.48e-05	0.000688476
ENSG00000198840	20140.7	-0.227879	0.0528452	-4.3122	1.62e-05	0.000751819
ENSG00000012171	1554.85	0.326001	0.0756894	4.30709	1.65e-05	0.000767098
ENSG00000257337	602.451	0.332977	0.0773515	4.30472	1.67e-05	0.000773081
ENSG00000212694	561.868	0.35919	0.0834764	4.3029	1.69e-05	0.000777198
ENSG00000110619	3341.55	-0.232557	0.0540655	-4.3014	1.7e-05	0.000780173
ENSG00000170348	9335.65	0.224728	0.0522915	4.29759	1.73e-05	0.000791384
ENSG00000166598	32032	0.20692	0.0481727	4.29538	1.74e-05	0.000796988
ENSG00000168374	5202.27	0.282111	0.0657065	4.2935	1.76e-05	0.000801441
ENSG00000113441	2491.49	0.321918	0.0750568	4.289	1.79e-05	0.000815495
ENSG00000106537	1914.6	0.29839	0.0696192	4.28604	1.82e-05	0.000824054
ENSG00000142871	3069.47	-0.243302	0.0571775	-4.25521	2.09e-05	0.00093871
ENSG00000176046	883.233	-0.33041	0.0776454	-4.25537	2.09e-05	0.00093871
ENSG00000185133	676.231	0.355325	0.0835063	4.25507	2.09e-05	0.00093871
ENSG00000171223	1065.41	-0.347192	0.0817144	-4.24884	2.15e-05	0.000960983
ENSG00000197712	553.676	0.327357	0.0770516	4.24854	2.15e-05	0.000960983
ENSG00000162734	2326.75	-0.23669	0.0557326	-4.24688	2.17e-05	0.000965383
ENSG00000114439	6836.79	0.248009	0.0584347	4.24421	2.19e-05	0.000971442
ENSG00000162433	2130.3	0.268783	0.0633227	4.24465	2.19e-05	0.000971442
ENSG00000104936	755.322	0.32522	0.0766801	4.24127	2.22e-05	0.000981515
ENSG00000114423	1142.5	0.275552	0.0650071	4.23879	2.25e-05	0.000989604
ENSG00000113504	5053.6	-0.288291	0.0680285	-4.2378	2.26e-05	0.000991226
ENSG00000158716	403.669	-0.358271	0.0845862	-4.23557	2.28e-05	0.000998326
ENSG00000131171	1531.56	0.353314	0.0835598	4.22827	2.35e-05	0.00102838
ENSG00000074695	3356.6	0.277012	0.0655653	4.22498	2.39e-05	0.00104066
ENSG00000138119	4889.44	-0.208047	0.0492674	-4.22282	2.41e-05	0.00104778
ENSG00000163453	349.737	0.378719	0.0897212	4.22106	2.43e-05	0.00105306
ENSG00000095139	5655.13	0.210759	0.0499668	4.21799	2.46e-05	0.00106459
ENSG00000198121	826.962	0.29454	0.0698857	4.21459	2.5e-05	0.00107777
ENSG00000163435	1176.07	0.287444	0.0683297	4.20672	2.59e-05	0.00111296
ENSG00000196954	1163.79	-0.274367	0.0652778	-4.20307	2.63e-05	0.00112796
ENSG00000162409	2639.23	0.272802	0.0652064	4.18368	2.87e-05	0.00122536
ENSG00000137834	652.578	0.318685	0.0762451	4.17974	2.92e-05	0.00124335
ENSG00000175063	3299.65	-0.231893	0.0554891	-4.17907	2.93e-05	0.00124369
ENSG00000225630	3499.64	-0.213917	0.0512209	-4.17636	2.96e-05	0.00125521
ENSG00000241644	135.837	0.435134	0.104212	4.17546	2.97e-05	0.00125677
ENSG00000140859	3347.99	-0.269212	0.0647235	-4.15942	3.19e-05	0.00134472
ENSG00000174516	288.182	-0.387459	0.0933806	-4.14924	3.34e-05	0.00140217
ENSG00000206560	2634.77	0.259041	0.0626087	4.13747	3.51e-05	0.00147217
ENSG00000124181	2008.76	-0.242824	0.0587397	-4.1339	3.57e-05	0.00149124
ENSG00000232187	229.148	-0.418492	0.101269	-4.13247	3.59e-05	0.00149653
ENSG00000125657	815.011	0.321729	0.0779428	4.12775	3.66e-05	0.00152355
ENSG00000130513	290.755	0.397383	0.0963841	4.12291	3.74e-05	0.00155187
ENSG00000203999	481.2	0.330787	0.0803194	4.1184	3.82e-05	0.00157839
ENSG00000123838	1300.79	-0.257811	0.0626763	-4.11337	3.9e-05	0.00160055
ENSG00000185022	208.86	-0.403729	0.0981425	-4.1137	3.89e-05	0.00160055
ENSG00000267121	220.597	0.406386	0.0987951	4.11342	3.9e-05	0.00160055
ENSG00000137673	71.0123	-0.439846	0.106955	-4.11243	3.92e-05	0.00160288
ENSG00000189350	124.532	0.431718	0.105007	4.11134	3.93e-05	0.00160631
ENSG00000108176	327.066	-0.371083	0.0902811	-4.11031	3.95e-05	0.00160734
ENSG00000253352	4482.28	0.226665	0.0551497	4.10999	3.96e-05	0.00160734
ENSG00000126217	160.016	-0.420037	0.102275	-4.10692	4.01e-05	0.00162044
ENSG00000127954	26921.8	-0.20885	0.0508493	-4.10723	4e-05	0.00162044
ENSG00000143458	1253.23	-0.262831	0.0640166	-4.10566	4.03e-05	0.00162514
ENSG00000130779	3746.85	0.219127	0.0534325	4.10101	4.11e-05	0.0016539
ENSG00000169908	6778.42	-0.219339	0.0535418	-4.09659	4.19e-05	0.00168154
ENSG00000175567	7679.56	0.222781	0.0544677	4.09014	4.31e-05	0.00172456
ENSG00000116574	510.608	0.34844	0.0852332	4.08808	4.35e-05	0.00173137
ENSG00000134247	5267.47	-0.212365	0.0519479	-4.08805	4.35e-05	0.00173137
ENSG00000168497	140.779	0.422212	0.10335	4.08526	4.4e-05	0.00174789
ENSG00000228612	812.034	-0.328795	0.0805633	-4.08121	4.48e-05	0.00177416
ENSG00000171368	248.768	-0.388764	0.0953038	-4.07921	4.52e-05	0.00178498
ENSG00000099956	3507.8	-0.237733	0.0583069	-4.07727	4.56e-05	0.00179538
ENSG00000118960	568.668	-0.317375	0.0779383	-4.07214	4.66e-05	0.00182552
ENSG00000134602	1140.12	0.315257	0.0774272	4.07165	4.67e-05	0.00182552
ENSG00000145901	1845.24	-0.261707	0.0642687	-4.07209	4.66e-05	0.00182552
ENSG00000067167	4771.72	0.311362	0.0764867	4.0708	4.69e-05	0.00182766
ENSG00000183087	71.3671	0.43498	0.106921	4.06825	4.74e-05	0.00184323
ENSG00000107863	5840.69	0.213382	0.0524808	4.06591	4.78e-05	0.00184812
ENSG00000166123	1412.92	-0.256165	0.0630024	-4.06595	4.78e-05	0.00184812
ENSG00000173801	14295.5	0.244399	0.0601029	4.06634	4.78e-05	0.00184812
ENSG00000127483	9633.46	0.23712	0.0583494	4.06379	4.83e-05	0.00185983
ENSG00000162241	623.536	0.324055	0.0797519	4.06329	4.84e-05	0.00185983
ENSG00000120256	2077.13	0.254816	0.0627425	4.06129	4.88e-05	0.00187127
ENSG00000186594	411.678	0.344673	0.0849796	4.05595	4.99e-05	0.0019071
ENSG00000198435	391.673	-0.361051	0.0890226	-4.05572	5e-05	0.0019071
ENSG00000133943	941.343	0.279343	0.068941	4.05191	5.08e-05	0.00193379
ENSG00000198626	635.846	0.322503	0.0796398	4.04952	5.13e-05	0.0019489
ENSG00000058668	1081.06	-0.281397	0.0696023	-4.04293	5.28e-05	0.0019997
ENSG00000196730	859.277	0.296639	0.0734503	4.03864	5.38e-05	0.00203175
ENSG00000117461	1091.77	0.267957	0.0663622	4.0378	5.4e-05	0.00203413
ENSG00000136235	390.522	-0.342744	0.0849624	-4.03407	5.48e-05	0.00205682
ENSG00000251583	1514.99	-0.283746	0.0703311	-4.03444	5.47e-05	0.00205682
ENSG00000119812	3899.4	0.221868	0.0550135	4.03298	5.51e-05	0.00206145
ENSG00000070669	1760.22	-0.258765	0.0642057	-4.03026	5.57e-05	0.00208055
ENSG00000113645	1671.53	-0.254549	0.0631731	-4.02939	5.59e-05	0.00208326
ENSG00000130340	931.973	-0.272708	0.0678033	-4.02205	5.77e-05	0.0021407
ENSG00000139269	99.1145	-0.430371	0.107007	-4.02188	5.77e-05	0.0021407
ENSG00000047634	1895.04	0.288934	0.071896	4.01878	5.85e-05	0.00215383
ENSG00000178537	916.868	0.273885	0.0681438	4.01923	5.84e-05	0.00215383
ENSG00000184428	566.04	-0.31615	0.0786671	-4.01883	5.85e-05	0.00215383
ENSG00000138944	74.106	-0.429875	0.107092	-4.01408	5.97e-05	0.00219206
ENSG00000128272	14170.6	-0.186119	0.0463738	-4.01346	5.98e-05	0.00219268
ENSG00000173812	10951.7	-0.193228	0.0482525	-4.00451	6.21e-05	0.0022721
ENSG00000112977	9594.36	0.198804	0.0497134	3.999	6.36e-05	0.00231011
ENSG00000122862	2006.67	0.253417	0.063371	3.99894	6.36e-05	0.00231011
ENSG00000271707	2232.43	0.249288	0.0623352	3.99915	6.36e-05	0.00231011
ENSG00000135821	6774.5	0.187434	0.0469041	3.99612	6.44e-05	0.00233243
ENSG00000106070	867.99	-0.287023	0.0719117	-3.99132	6.57e-05	0.00237462
ENSG00000013364	1373.86	-0.311849	0.0782271	-3.98646	6.71e-05	0.00241273
ENSG00000128595	13378.1	0.202493	0.0507921	3.98669	6.7e-05	0.00241273
ENSG00000145545	2869.01	0.217445	0.0545751	3.98433	6.77e-05	0.00242893
ENSG00000158286	1038.12	0.270721	0.0680078	3.98073	6.87e-05	0.00246033
ENSG00000151491	143.951	-0.409168	0.10295	-3.97442	7.06e-05	0.00252077
ENSG00000135709	343.423	-0.356281	0.0896617	-3.97361	7.08e-05	0.0025236
ENSG00000118495	2834.11	0.222347	0.0559638	3.97304	7.1e-05	0.00252391
ENSG00000079841	131.59	0.41734	0.105296	3.96351	7.39e-05	0.00262092
ENSG00000130707	14538.7	0.198197	0.0500737	3.9581	7.55e-05	0.00266898
ENSG00000167703	2611.44	0.279486	0.0706041	3.95849	7.54e-05	0.00266898
ENSG00000112245	26589.1	0.237361	0.0600059	3.95563	7.63e-05	0.00269061
ENSG00000214530	240.753	-0.376414	0.0954264	-3.94454	8e-05	0.0028119
ENSG00000148841	3299.75	0.23183	0.0588615	3.93856	8.2e-05	0.0028765
ENSG00000074527	426.541	-0.335127	0.0853225	-3.92777	8.57e-05	0.00300082
ENSG00000143153	4232.52	0.215852	0.0549616	3.92733	8.59e-05	0.00300082
ENSG00000124164	3805.46	0.196798	0.0502295	3.91798	8.93e-05	0.00311265
ENSG00000099860	742.015	-0.287359	0.0734423	-3.91272	9.13e-05	0.00317413
ENSG00000157985	2101.04	-0.224598	0.0574702	-3.90808	9.3e-05	0.00322859
ENSG00000110436	22.695	0.348512	0.0892019	3.907	9.35e-05	0.00323599
ENSG00000128655	39.2378	0.391865	0.100362	3.9045	9.44e-05	0.00325873
ENSG00000183684	3287.88	-0.208419	0.0533828	-3.90424	9.45e-05	0.00325873
ENSG00000235173	2593.4	-0.259819	0.0665698	-3.90296	9.5e-05	0.00326175
ENSG00000261559	431.651	0.346531	0.0887786	3.90332	9.49e-05	0.00326175
ENSG00000177409	158.81	0.34157	0.0875534	3.90127	9.57e-05	0.00327736
ENSG00000116017	110.093	0.413817	0.106098	3.90031	9.61e-05	0.00328329
ENSG00000089127	445.992	0.335146	0.0859475	3.89942	9.64e-05	0.00328816
ENSG00000136603	972.753	0.327473	0.0840158	3.89776	9.71e-05	0.00329802
ENSG00000163346	1000.86	-0.258229	0.0662523	-3.89765	9.71e-05	0.00329802
ENSG00000002834	7551.85	0.207667	0.0533039	3.89591	9.78e-05	0.00331463
ENSG00000170921	2262.62	-0.241938	0.0621875	-3.89046	0.000100056	0.00338276
ENSG00000142733	408.899	-0.330339	0.0849545	-3.88842	0.000100898	0.00340392
ENSG00000169891	138.514	-0.404174	0.103957	-3.88789	0.000101121	0.00340412
ENSG00000102531	2265.33	0.249964	0.064354	3.88421	0.000102665	0.00344871
ENSG00000258427	2188.28	-0.216492	0.0557916	-3.88037	0.000104297	0.00349606
ENSG00000070087	6325.17	0.213734	0.0551143	3.87802	0.000105309	0.00351499
ENSG00000150627	3168.13	0.244614	0.0630745	3.87817	0.000105245	0.00351499
ENSG00000136026	4738.72	0.198136	0.0511432	3.87414	0.000107002	0.00354888
ENSG00000203814	45.806	0.400204	0.103297	3.87429	0.000106935	0.00354888
ENSG00000215900	166.839	0.393687	0.101611	3.87445	0.000106867	0.00354888
ENSG00000162407	577.318	-0.296841	0.0767052	-3.8699	0.000108882	0.00360366
ENSG00000164187	1322.46	0.317563	0.0821072	3.86766	0.000109883	0.00362914
ENSG00000165685	935.804	0.264085	0.0683369	3.86445	0.000111338	0.0036695
ENSG00000213853	3723.26	0.213911	0.0553826	3.86243	0.000112266	0.00369232
ENSG00000171045	186.606	-0.388663	0.100715	-3.85905	0.00011383	0.00373595
ENSG00000125868	11623.2	0.225249	0.05839	3.85766	0.000114476	0.00374931
ENSG00000169242	6321.22	-0.197211	0.0512243	-3.84996	0.000118137	0.00386119
ENSG00000143641	5818.99	-0.207687	0.0539728	-3.84799	0.000119089	0.00388424
ENSG00000135686	1106.98	-0.260878	0.0678178	-3.84675	0.000119697	0.00389598
ENSG00000205436	152.189	0.399747	0.104057	3.8416	0.000122237	0.00397041
ENSG00000150593	5533.93	0.205612	0.0536627	3.83156	0.000127335	0.0041275
ENSG00000106080	1213.01	0.248287	0.0649118	3.82499	0.000130777	0.00423034
ENSG00000145569	1521.94	-0.243741	0.0638021	-3.82027	0.000133306	0.0043033
ENSG00000137713	3096.49	0.228952	0.0599658	3.81804	0.000134514	0.0043334
ENSG00000116525	412.196	0.324848	0.0850968	3.8174	0.000134868	0.00433591
ENSG00000059804	537.761	-0.302354	0.0792806	-3.81372	0.000136891	0.00439196
ENSG00000168874	170.902	0.382871	0.100436	3.81211	0.000137785	0.00441163
ENSG00000203497	260.99	0.355414	0.093321	3.80851	0.000139808	0.00446732
ENSG00000113448	3671.51	0.250559	0.065894	3.80245	0.000143271	0.00456868
ENSG00000070882	2559.82	0.222196	0.0584581	3.80095	0.000144143	0.0045872
ENSG00000165030	867.058	-0.272008	0.0715902	-3.79951	0.000144985	0.00460465
ENSG00000215895	1336.51	0.271846	0.0715817	3.7977	0.000146042	0.0046289
ENSG00000255302	4467.63	0.267238	0.070439	3.7939	0.000148302	0.00469106
ENSG00000088992	99.0122	-0.40561	0.106943	-3.79277	0.000148973	0.00470283
ENSG00000173641	563.168	0.306347	0.0809543	3.7842	0.000154203	0.00485817
ENSG00000188643	957.194	0.255741	0.0676079	3.78271	0.000155128	0.00487753
ENSG00000124641	1372.88	-0.231069	0.0611248	-3.78028	0.000156652	0.00491283
ENSG00000204277	91.6009	-0.404186	0.10693	-3.77993	0.000156876	0.00491283
ENSG00000114812	191.841	-0.371841	0.0984693	-3.77621	0.000159231	0.00497668
ENSG00000187840	2893.87	-0.2298	0.0608866	-3.77422	0.000160509	0.00500668
ENSG00000089057	1569.56	-0.222878	0.0591769	-3.76631	0.000165681	0.00514962
ENSG00000175426	519.643	0.314289	0.0834606	3.76571	0.000166075	0.00514962
ENSG00000197142	33.8588	0.360669	0.0957745	3.76582	0.000166004	0.00514962
ENSG00000023909	2824.81	-0.253285	0.0673492	-3.76077	0.000169391	0.00522137
ENSG00000065809	3882.48	0.218824	0.0581935	3.76029	0.000169717	0.00522137
ENSG00000130881	595.355	-0.318204	0.0845952	-3.76149	0.000168905	0.00522137
ENSG00000169258	685.946	-0.284086	0.0755382	-3.76082	0.000169356	0.00522137
ENSG00000114646	211.702	-0.371162	0.0988769	-3.75378	0.000174189	0.00534848
ENSG00000203914	3314.23	0.203318	0.0542579	3.74726	0.00017878	0.00547874
ENSG00000253683	856.413	-0.325672	0.0869452	-3.74572	0.00017988	0.00550173
ENSG00000107957	6449.1	0.198059	0.0529218	3.74248	0.00018221	0.00556218
ENSG00000169752	334.167	0.334164	0.0893712	3.73905	0.000184716	0.00562777
ENSG00000125821	928.163	-0.255728	0.0685142	-3.73248	0.000189606	0.00576556
ENSG00000169499	883.395	0.275225	0.0737497	3.73188	0.000190054	0.00576803
ENSG00000181264	272.794	-0.345049	0.0924717	-3.7314	0.000190422	0.00576807
ENSG00000110400	252.595	-0.349258	0.0936475	-3.7295	0.00019186	0.00579193
ENSG00000140943	8231.77	0.180403	0.0483735	3.72939	0.000191947	0.00579193
ENSG00000112294	1798.09	-0.229282	0.0615652	-3.72421	0.000195928	0.00590075
ENSG00000260916	873.832	0.319423	0.0857995	3.7229	0.000196951	0.00592021
ENSG00000109099	2350.34	-0.223867	0.0602011	-3.71865	0.000200293	0.00600917
ENSG00000104998	442.614	-0.315933	0.0850992	-3.71252	0.000205205	0.00613313
ENSG00000257556	28.0982	0.353523	0.0952158	3.71285	0.000204934	0.00613313
ENSG00000164294	2174.36	0.233455	0.0628925	3.71197	0.000205652	0.00613484
ENSG00000076604	2459.5	0.243166	0.0655233	3.71113	0.000206334	0.00614353
ENSG00000003436	1063.04	-0.247132	0.0666843	-3.706	0.00021056	0.00624694
ENSG00000198947	4352.45	0.230344	0.0621554	3.70595	0.000210602	0.00624694
ENSG00000139343	1972.03	-0.218443	0.0589659	-3.70456	0.000211754	0.00626928
ENSG00000100154	1397.84	-0.234487	0.0633741	-3.70005	0.000215561	0.00636998
ENSG00000127124	55.833	-0.387042	0.104757	-3.69466	0.000220181	0.00649432
ENSG00000134830	2108.3	0.230793	0.0625703	3.68854	0.000225543	0.00663999
ENSG00000054277	702.965	0.267488	0.0725889	3.68497	0.000228728	0.00672119
ENSG00000198727	83683.4	-0.181391	0.0492314	-3.68447	0.000229183	0.00672199
ENSG00000057252	5147.39	0.213162	0.0578845	3.68254	0.000230925	0.00676047
ENSG00000113615	1710.44	0.238056	0.0646687	3.68116	0.000232173	0.00678436
ENSG00000110002	1423.63	-0.230101	0.0625926	-3.67618	0.000236757	0.00690548
ENSG00000079739	3305.75	0.200586	0.0545814	3.67499	0.000237858	0.00692477
ENSG00000167996	20178.1	-0.392998	0.107063	-3.67072	0.00024187	0.00702854
ENSG00000065325	436.367	0.309357	0.0843234	3.66869	0.000243794	0.00707137
ENSG00000218418	1522.76	0.234041	0.0638219	3.66709	0.000245324	0.00710264
ENSG00000142798	2468.7	0.379556	0.103535	3.66597	0.0002464	0.00712069
ENSG00000165124	3738.48	0.199578	0.0545702	3.65727	0.000254921	0.00735341
ENSG00000092621	7922.08	-0.201133	0.0550211	-3.65557	0.000256614	0.00738869
ENSG00000115365	1864.7	0.254655	0.0696711	3.65509	0.000257087	0.00738878
ENSG00000228526	462.326	0.306906	0.0839879	3.65417	0.000258012	0.00740183
ENSG00000136999	382.346	-0.321663	0.088076	-3.6521	0.000260101	0.00744818
ENSG00000175471	670.839	0.303672	0.0833849	3.64182	0.000270722	0.00773823
ENSG00000181085	110.388	0.387154	0.106363	3.63992	0.000272725	0.00778133
ENSG00000120437	2648.91	0.199217	0.0547741	3.63706	0.000275767	0.00784157
ENSG00000138347	1879.94	-0.209214	0.0575238	-3.637	0.000275834	0.00784157
ENSG00000104953	219.127	0.358366	0.0985968	3.63466	0.000278349	0.00789879
ENSG00000091490	1583.79	-0.215925	0.0594234	-3.63367	0.000279413	0.00790351
ENSG00000135414	957.753	-0.248418	0.0683675	-3.63358	0.000279521	0.00790351
ENSG00000227051	292.917	0.338752	0.0932689	3.63199	0.000281245	0.00793797
ENSG00000163995	243.924	-0.345742	0.0952592	-3.62949	0.000283981	0.00800084
ENSG00000125304	5145.9	0.209149	0.0577399	3.62227	0.000292027	0.00821279
ENSG00000239828	130.228	0.385927	0.106578	3.62107	0.000293389	0.00823637
ENSG00000225308	1736.97	0.222823	0.0615945	3.61758	0.000297369	0.00833324
ENSG00000228938	1506.41	-0.25044	0.0692513	-3.61639	0.000298739	0.00835673
ENSG00000128510	5650.56	-0.179102	0.0496049	-3.61058	0.000305516	0.00853113
ENSG00000124657	53.8456	0.375797	0.104299	3.60309	0.000314461	0.00876532
ENSG00000117528	3677.02	0.237768	0.0660018	3.60244	0.00031524	0.00877148
ENSG00000185189	835.024	0.271027	0.075336	3.59757	0.000321201	0.00892155
ENSG00000116209	3682.69	0.184255	0.0512735	3.59356	0.000326186	0.00904405
ENSG00000145911	120.352	0.382375	0.106471	3.59135	0.000328965	0.00910505
ENSG00000077348	1262.92	-0.231393	0.0644497	-3.59028	0.000330324	0.00912657
ENSG00000143819	891.009	-0.259805	0.0724891	-3.58406	0.000338299	0.00933053
ENSG00000187608	871.494	0.371288	0.103711	3.58004	0.00034354	0.00945849
ENSG00000075223	970.888	0.259021	0.072494	3.573	0.000352917	0.00969967
ENSG00000114573	3781.67	0.226532	0.0634134	3.5723	0.000353859	0.00970857
ENSG00000076706	8478.58	0.18384	0.0516226	3.56123	0.000369115	0.0101095
ENSG00000069812	114.085	0.374831	0.10536	3.55764	0.000374206	0.0101956
ENSG00000090539	27.7731	0.303113	0.0851801	3.55849	0.000372988	0.0101956
ENSG00000180008	2424.26	0.246333	0.069233	3.55803	0.000373644	0.0101956
ENSG00000250722	1964.4	0.240699	0.0678157	3.54931	0.000386239	0.0105053
ENSG00000138061	18511.2	-0.219309	0.0618061	-3.54833	0.000387675	0.0105262
ENSG00000173113	3631.44	-0.189645	0.053473	-3.54655	0.000390311	0.0105795
ENSG00000259706	6525.02	0.186294	0.0525764	3.54329	0.000395165	0.0106926
ENSG00000140961	656.06	-0.27748	0.0784135	-3.53867	0.000402143	0.0108534
ENSG00000233503	351.752	-0.316514	0.08945	-3.53845	0.000402488	0.0108534
ENSG00000105835	2736.51	-0.241914	0.068415	-3.53598	0.000406269	0.0108992
ENSG00000214810	232.959	-0.340406	0.0962619	-3.53625	0.000405851	0.0108992
ENSG00000267736	353.16	-0.308568	0.0872633	-3.53605	0.000406151	0.0108992
ENSG00000012660	6495	0.196521	0.055596	3.53481	0.000408068	0.0109289
ENSG00000236345	102.524	-0.376045	0.106441	-3.5329	0.000411023	0.0109893
ENSG00000145626	44.6326	-0.362773	0.102698	-3.53243	0.000411758	0.0109902
ENSG00000128165	70.5311	-0.376165	0.106568	-3.52981	0.000415865	0.011081
ENSG00000164211	2209.02	0.270319	0.0766501	3.52666	0.000420829	0.0111943
ENSG00000100823	11000	-0.160106	0.0454178	-3.52518	0.000423195	0.0112193
ENSG00000181704	2809.45	0.209539	0.0594359	3.52547	0.000422734	0.0112193
ENSG00000121390	1355.93	0.222087	0.0630352	3.52323	0.000426318	0.0112831
ENSG00000242247	857.609	0.241837	0.0686926	3.52057	0.000430617	0.0113777
ENSG00000176422	1146.32	0.229433	0.065265	3.51541	0.000439077	0.0115817
ENSG00000138448	1183.92	0.256185	0.072998	3.50948	0.000448991	0.0118234
ENSG00000162616	2524.38	0.249442	0.0711011	3.50827	0.00045103	0.0118573
ENSG00000162227	510.476	-0.283658	0.080937	-3.50468	0.000457161	0.0119984
ENSG00000166508	15061	-0.184415	0.0526403	-3.50332	0.000459504	0.0120398
ENSG00000253676	6199.11	-0.173394	0.049571	-3.4979	0.000468932	0.0122664
ENSG00000008405	897.929	-0.257015	0.0735478	-3.49453	0.000474903	0.0124019
ENSG00000102471	2006.43	0.280358	0.0802809	3.49221	0.000479039	0.0124892
ENSG00000221955	29.106	-0.330352	0.094622	-3.49128	0.000480711	0.012512
ENSG00000066697	1171.44	-0.226844	0.0649869	-3.49061	0.00048192	0.0125227
ENSG00000174738	1321.54	0.2413	0.0691591	3.48905	0.000484741	0.0125753
ENSG00000196352	8207.49	-0.191746	0.0550343	-3.48413	0.000493747	0.0127878
ENSG00000104388	2145.2	0.259807	0.0745879	3.48324	0.000495391	0.0128093
ENSG00000129116	4004.91	0.183332	0.0526531	3.4819	0.000497877	0.0128524
ENSG00000133065	2334.37	-0.192851	0.0554189	-3.47988	0.000501637	0.0129282
ENSG00000138768	2255.1	0.208174	0.0598298	3.47943	0.000502486	0.012929
ENSG00000133321	105.377	0.197285	0.0567256	3.47787	0.000505406	0.0129828
ENSG00000172985	457.768	-0.286229	0.0823398	-3.4762	0.000508577	0.013043
ENSG00000169814	1309.71	0.224516	0.0646082	3.47504	0.000510785	0.0130783
ENSG00000124766	1233.67	-0.265933	0.076537	-3.47456	0.00051169	0.0130792
ENSG00000229132	11205	-0.172084	0.0495328	-3.47414	0.000512485	0.0130792
ENSG00000090861	10487.6	-0.177639	0.0511397	-3.4736	0.000513519	0.0130843
ENSG00000101846	6229.53	-0.185741	0.0534909	-3.47239	0.00051584	0.0131222
ENSG00000070961	5962.72	0.18663	0.0537925	3.46945	0.000521533	0.0132456
ENSG00000118523	2012.11	-0.208032	0.0599711	-3.46887	0.000522652	0.0132526
ENSG00000107833	1174.37	-0.226153	0.065365	-3.45985	0.00054048	0.0136778
ENSG00000134375	5034.01	0.199092	0.0575492	3.45951	0.000541159	0.0136778
ENSG00000149218	403.127	-0.292447	0.0845538	-3.45871	0.000542768	0.0136964
ENSG00000172667	792.259	0.277876	0.0804254	3.45508	0.000550136	0.0138601
ENSG00000111801	536.077	0.268556	0.0778323	3.45044	0.000559669	0.0140777
ENSG00000169251	2194.32	0.233372	0.06765	3.44969	0.000561228	0.0140943
ENSG00000257771	22.3909	0.305229	0.0886169	3.44436	0.000572409	0.0143522
ENSG00000135446	3544.05	-0.175819	0.0511639	-3.43639	0.000589524	0.0147578
ENSG00000163527	7932.3	0.185509	0.0540061	3.43497	0.000592621	0.0148118
ENSG00000187764	455.321	-0.278971	0.0812591	-3.43311	0.000596706	0.0148902
ENSG00000143164	2212.53	0.202716	0.0590582	3.43247	0.0005981	0.0149013
ENSG00000122786	7968.41	0.206543	0.0602093	3.43042	0.000602647	0.0149435
ENSG00000137193	768.181	0.242871	0.0707982	3.43047	0.000602541	0.0149435
ENSG00000172301	1558.52	-0.214914	0.0626344	-3.43124	0.000600828	0.0149435
ENSG00000130638	3324.14	0.20045	0.058452	3.42931	0.000605121	0.0149577
ENSG00000163590	1187.28	0.242815	0.0707978	3.42969	0.000604262	0.0149577
ENSG00000163050	1865.64	-0.208871	0.0609756	-3.42549	0.000613689	0.0151436
ENSG00000168077	6146.84	0.187165	0.0546452	3.4251	0.000614569	0.0151436
ENSG00000124107	1817.11	-0.199643	0.0583514	-3.4214	0.000622998	0.0153273
ENSG00000100078	846.431	0.247803	0.0724419	3.42072	0.00062455	0.0153415
ENSG00000158555	256.61	0.32607	0.0953554	3.41952	0.000627306	0.0153612
ENSG00000275216	1520.75	0.231273	0.0676294	3.41971	0.000626876	0.0153612
ENSG00000052126	1065.75	0.223652	0.0654228	3.41856	0.000629526	0.0153677
ENSG00000185033	1232.5	-0.259707	0.0759672	-3.41867	0.000629271	0.0153677
ENSG00000165572	1992.52	0.218255	0.0638666	3.41735	0.000632329	0.0154122
ENSG00000136156	2698.71	0.216846	0.0634681	3.41661	0.000634052	0.0154302
ENSG00000223414	3250.36	0.181795	0.0532442	3.41436	0.000639312	0.0155342
ENSG00000071051	209.298	-0.334522	0.0981376	-3.40871	0.000652719	0.0158336
ENSG00000119138	1293.92	-0.219521	0.0644073	-3.40832	0.000653647	0.0158336
ENSG00000130433	28.9295	0.318305	0.0934222	3.40717	0.000656403	0.0158759
ENSG00000135378	317.134	0.328689	0.0965213	3.40536	0.000660779	0.0159197
ENSG00000182670	3096.57	0.211875	0.0622218	3.40516	0.000661252	0.0159197
ENSG00000188158	1137.63	0.227084	0.066679	3.40563	0.000660125	0.0159197
ENSG00000101210	350.563	0.314234	0.0923054	3.40429	0.000663358	0.0159216
ENSG00000173281	143.048	-0.352821	0.103629	-3.40465	0.000662478	0.0159216
ENSG00000099219	5868.79	0.165479	0.0486229	3.4033	0.000665761	0.0159549
ENSG00000134905	2035.94	-0.203713	0.0599362	-3.39883	0.000676737	0.0161933
ENSG00000171227	222.196	0.328468	0.0966873	3.39722	0.000680752	0.0162646
ENSG00000143799	11090.2	-0.158462	0.0466689	-3.39546	0.00068513	0.0163444
ENSG00000014824	1725.61	0.242378	0.0713967	3.39481	0.000686758	0.0163584
ENSG00000182752	344.3	0.293258	0.0864612	3.39179	0.000694388	0.0164959
ENSG00000228519	3225.18	-0.179938	0.0530527	-3.39169	0.00069463	0.0164959
ENSG00000138757	6056.26	0.204092	0.0602073	3.38982	0.000699396	0.016584
ENSG00000110047	2458.69	0.241306	0.0712444	3.38701	0.000706577	0.0167291
ENSG00000121281	237.251	0.349705	0.10331	3.38501	0.000711749	0.0168262
ENSG00000185630	2527.86	0.18926	0.0559561	3.3823	0.000718822	0.0169679
ENSG00000136643	1010.1	0.231696	0.0685119	3.38184	0.000720027	0.0169708
ENSG00000114850	6252.64	0.207076	0.0612563	3.38048	0.000723598	0.0170295
ENSG00000182511	167.909	0.354236	0.104815	3.37963	0.000725843	0.0170568
ENSG00000168958	4700.4	-0.182672	0.0540838	-3.37758	0.000731267	0.0171586
ENSG00000204054	3141.79	0.182572	0.0540646	3.37693	0.000733004	0.0171737
ENSG00000164683	762.624	0.244736	0.0725324	3.37416	0.000740411	0.0173214
ENSG00000091428	139.144	-0.354036	0.105009	-3.37147	0.000747672	0.0174653
ENSG00000119599	363.206	-0.295274	0.087675	-3.36782	0.000757645	0.017672
ENSG00000124733	2162.93	-0.194736	0.0579089	-3.36281	0.000771538	0.0179537
ENSG00000164171	230.104	-0.337612	0.100401	-3.36264	0.000772007	0.0179537
ENSG00000257315	315.47	0.32116	0.0958523	3.35057	0.000806456	0.0187272
ENSG00000141384	1162.68	-0.213141	0.0636759	-3.34729	0.000816065	0.0189223
ENSG00000184371	399.482	0.297689	0.0889987	3.34487	0.000823201	0.0190597
ENSG00000197077	4252.11	-0.176956	0.0529444	-3.3423	0.000830863	0.0192088
ENSG00000053747	438.885	-0.281036	0.0841	-3.34169	0.000832687	0.0192181
ENSG00000164949	108.494	-0.354344	0.106053	-3.34118	0.000834231	0.0192181
ENSG00000255353	1043.51	0.22021	0.0659126	3.34095	0.000834931	0.0192181
ENSG00000154328	676.942	-0.252182	0.0755152	-3.33949	0.000839324	0.019291
ENSG00000133138	356.447	0.288925	0.0865938	3.33656	0.000848231	0.0194672
ENSG00000198355	2257.45	-0.233245	0.0699259	-3.33561	0.000851133	0.0195053
ENSG00000185201	5605.77	-0.192946	0.0579043	-3.33215	0.000861779	0.0197206
ENSG00000074410	314.415	-0.295342	0.0887089	-3.32934	0.000870518	0.0198916
ENSG00000180815	114.237	-0.352536	0.105921	-3.32829	0.000873817	0.019938
ENSG00000143643	569.151	0.263388	0.0791492	3.32775	0.00087551	0.0199477
ENSG00000174405	803.134	0.251268	0.0755336	3.32657	0.000879215	0.0199742
ENSG00000196878	212.077	-0.333443	0.100224	-3.32697	0.000877969	0.0199742
ENSG00000204592	2324.9	0.344287	0.10351	3.32614	0.000880574	0.0199762
ENSG00000064687	1298.32	0.248316	0.0746885	3.32469	0.000885166	0.0200226
ENSG00000214182	3800.15	-0.198471	0.0596934	-3.32484	0.000884708	0.0200226
ENSG00000113739	2787.09	-0.181258	0.0546084	-3.31923	0.000902646	0.0203887
ENSG00000136153	1425.97	0.204768	0.0617215	3.31761	0.000907898	0.0204779
ENSG00000234664	986.944	-0.233208	0.0703215	-3.31632	0.000912117	0.0205436
ENSG00000158457	66.6735	-0.354264	0.106839	-3.31589	0.000913529	0.0205459
ENSG00000120278	49.6823	0.344653	0.103999	3.314	0.00091971	0.0206554
ENSG00000162302	1358.15	-0.232138	0.0700728	-3.31281	0.00092363	0.0207138
ENSG00000244043	294.734	0.308727	0.0933034	3.30885	0.000936793	0.0209791
ENSG00000070761	967.95	-0.23242	0.0702634	-3.30784	0.000940183	0.0209952
ENSG00000108443	1250.99	0.227072	0.0686399	3.30817	0.000939089	0.0209952
ENSG00000108256	7053.87	0.193157	0.0584186	3.30643	0.000944919	0.021056
ENSG00000166130	2176.98	0.213815	0.0646702	3.30624	0.000945584	0.021056
ENSG00000088305	492.321	-0.265078	0.0801963	-3.30536	0.000948533	0.0210918
ENSG00000187239	1175.58	-0.216768	0.0655929	-3.30475	0.000950613	0.0211077
ENSG00000242498	2783.38	-0.184726	0.0559038	-3.30436	0.000951934	0.0211077
ENSG00000101255	2342.51	-0.211166	0.0639707	-3.30098	0.000963486	0.0213337
ENSG00000162694	511.768	0.273542	0.0828777	3.30055	0.00096495	0.0213361
ENSG00000136842	327.468	0.295968	0.0897124	3.29907	0.00097005	0.0214188
ENSG00000102287	2396.28	-0.183938	0.0557857	-3.29723	0.000976439	0.0215296
ENSG00000106025	214.538	0.318719	0.0966882	3.29635	0.000979483	0.0215665
ENSG00000139211	276.962	0.30342	0.0922961	3.28746	0.00101096	0.0222285
ENSG00000162645	221.317	0.288899	0.0879782	3.28376	0.00102432	0.0224907
ENSG00000177674	2365.47	-0.204482	0.0623211	-3.2811	0.00103403	0.0226722
ENSG00000189410	255.981	-0.310632	0.0946891	-3.28055	0.00103606	0.0226851
ENSG00000135535	3357.63	0.249889	0.0763538	3.27278	0.00106494	0.0232261
ENSG00000137628	229.182	0.331121	0.101167	3.273	0.00106412	0.0232261
ENSG00000143653	2245.79	-0.196694	0.0601012	-3.27271	0.0010652	0.0232261
ENSG00000155254	3075.81	0.187162	0.0572527	3.26905	0.00107907	0.023496
ENSG00000110987	735.633	-0.24516	0.0750159	-3.2681	0.0010827	0.0235424
ENSG00000260121	387.426	0.281782	0.0863052	3.26495	0.00109483	0.0237732
ENSG00000095794	891.989	0.233492	0.071542	3.26371	0.00109965	0.0238449
ENSG00000067064	5765.43	0.206256	0.0632319	3.26189	0.00110672	0.0239321
ENSG00000086062	14408.6	0.151084	0.0463132	3.26222	0.00110542	0.0239321
ENSG00000111912	3617.25	-0.194337	0.0596553	-3.25766	0.00112336	0.0242254
ENSG00000279207	223.335	0.315149	0.0967344	3.25788	0.00112248	0.0242254
ENSG00000223802	90.2577	-0.348107	0.107	-3.25335	0.00114053	0.024562
ENSG00000162729	523.903	-0.271279	0.083402	-3.25267	0.00114328	0.0245876
ENSG00000115758	11993.4	-0.150658	0.0463341	-3.25155	0.00114778	0.0246506
ENSG00000124370	312.143	0.300547	0.092469	3.25025	0.00115305	0.0247301
ENSG00000211448	1663.45	0.196664	0.060522	3.24946	0.00115623	0.0247644
ENSG00000261614	2199.6	-0.213062	0.0655986	-3.24796	0.00116236	0.0248618
ENSG00000105289	162.054	0.338616	0.104297	3.24665	0.00116774	0.0249091
ENSG00000148291	834.142	-0.231266	0.0712262	-3.24693	0.00116658	0.0249091
ENSG00000150995	3114.35	0.193851	0.0597578	3.24394	0.00117887	0.0251125
ENSG00000133935	2837.57	0.180241	0.0555882	3.24244	0.00118511	0.0252112
ENSG00000106460	1771.22	0.24294	0.0750855	3.23552	0.00121422	0.0257849
ENSG00000180596	92.9047	0.346572	0.107124	3.23525	0.00121535	0.0257849
ENSG00000224631	15477.3	-0.174045	0.053821	-3.23378	0.00122163	0.0258831
ENSG00000105426	313.2	-0.30629	0.0947983	-3.23097	0.00123371	0.0261039
ENSG00000231684	681.947	-0.247501	0.0766764	-3.22787	0.00124718	0.0263533
ENSG00000111110	508.621	-0.253097	0.078457	-3.22593	0.00125563	0.0264962
ENSG00000099812	5437.96	-0.198447	0.0615947	-3.22182	0.0012738	0.0268436
ENSG00000104856	111.658	-0.343726	0.106751	-3.21989	0.00128239	0.0269886
ENSG00000133597	666.633	-0.256096	0.0795673	-3.21861	0.00128813	0.0270731
ENSG00000135916	1243.98	-0.206822	0.064343	-3.21436	0.00130736	0.0274405
ENSG00000023318	1983.55	0.18071	0.0562604	3.21203	0.001318	0.027627
ENSG00000212802	4214.73	-0.201056	0.0626117	-3.21116	0.00132202	0.0276744
ENSG00000138674	4349.67	0.158423	0.0493665	3.20913	0.00133138	0.0278332
ENSG00000273230	112.718	0.341068	0.106346	3.20716	0.00134051	0.027987
ENSG00000164251	93.839	-0.343585	0.107161	-3.20626	0.00134472	0.0280375
ENSG00000156990	1266.87	-0.213091	0.0664781	-3.20543	0.00134861	0.0280814
ENSG00000177096	885.395	0.219653	0.0686237	3.20083	0.00137031	0.0284955
ENSG00000136240	6366.71	0.174456	0.0545544	3.19784	0.0013846	0.0287548
ENSG00000197956	6970.36	0.161671	0.0506491	3.19198	0.00141301	0.029306
ENSG00000140459	188.923	0.319521	0.100188	3.18923	0.00142653	0.0295474
ENSG00000173436	737.495	0.229099	0.0718737	3.18752	0.00143498	0.0296833
ENSG00000149313	1796.22	0.228947	0.0718557	3.18621	0.00144152	0.0297793
ENSG00000008394	7433.57	-0.171196	0.053763	-3.18427	0.00145119	0.0299398
ENSG00000196776	1890.08	0.185003	0.0581409	3.18198	0.00146272	0.0301382
ENSG00000185834	1298.84	-0.237085	0.0745212	-3.18144	0.00146546	0.030155
ENSG00000165322	911.624	0.227467	0.0715372	3.1797	0.0014743	0.0302973
ENSG00000180398	5553.99	0.169196	0.0532266	3.17878	0.00147896	0.0303535
ENSG00000108175	1631.56	-0.199515	0.0628647	-3.17371	0.00150502	0.0308481
ENSG00000117500	1796.92	0.243173	0.0766464	3.17266	0.00151051	0.0309202
ENSG00000009950	404.822	0.287901	0.0907616	3.17205	0.00151365	0.0309441
ENSG00000135862	10182.2	-0.152592	0.0481215	-3.17098	0.00151924	0.0309779
ENSG00000139291	1077.13	0.207964	0.0655821	3.17104	0.00151893	0.0309779
ENSG00000272068	231.81	0.306221	0.0965821	3.17058	0.00152135	0.0309807
ENSG00000112697	2541.83	0.19819	0.0625693	3.16753	0.00153739	0.0311702
ENSG00000115486	1595.4	0.194563	0.0614189	3.1678	0.00153599	0.0311702
ENSG00000170340	742.446	0.254126	0.0802341	3.16731	0.00153859	0.0311702
ENSG00000179750	519.978	-0.26145	0.0825264	-3.16808	0.00153452	0.0311702
ENSG00000164758	221.694	-0.316543	0.100014	-3.16498	0.00155092	0.0313393
ENSG00000174992	34.9033	0.312543	0.0987446	3.16516	0.00154996	0.0313393
ENSG00000156968	589.713	-0.247437	0.0782365	-3.16268	0.00156323	0.0315475
ENSG00000068724	1555.88	0.197433	0.0624584	3.16102	0.00157216	0.0316871
ENSG00000143256	2341.42	-0.17464	0.0552766	-3.15938	0.00158106	0.0318256
ENSG00000117983	101.647	0.338324	0.107208	3.15578	0.00160069	0.0321796
ENSG00000152952	4078.19	0.208313	0.0660281	3.15491	0.00160549	0.0322348
ENSG00000136521	2449.72	0.229828	0.0728644	3.15419	0.00160946	0.0322734
ENSG00000143158	1188.1	0.228781	0.0726189	3.15044	0.00163027	0.0326489
ENSG00000154146	164.828	-0.321049	0.101934	-3.14959	0.001635	0.0327021
ENSG00000139629	956.586	0.215609	0.0684745	3.14874	0.00163973	0.0327551
ENSG00000186468	8875.75	-0.185113	0.0588187	-3.14717	0.00164857	0.0328899
ENSG00000186283	3388.64	-0.162303	0.0516726	-3.14098	0.00168382	0.0335505
ENSG00000129625	4067.82	0.168988	0.0538643	3.1373	0.00170514	0.0339324
ENSG00000139173	67.7345	-0.334892	0.106789	-3.13601	0.00171266	0.0340388
ENSG00000179981	348.953	-0.273687	0.0873103	-3.13465	0.0017206	0.0341534
ENSG00000144366	402.075	0.270878	0.0864812	3.13221	0.00173494	0.0343514
ENSG00000186834	3109.44	0.1881	0.0600478	3.1325	0.00173325	0.0343514
ENSG00000070814	9195.52	-0.154018	0.0491892	-3.13113	0.00174135	0.034435
ENSG00000212907	39225.8	-0.149881	0.0479491	-3.12583	0.00177305	0.0350177
ENSG00000104047	1002.19	-0.244846	0.0783855	-3.12361	0.00178648	0.0352388
ENSG00000016391	1151.94	-0.202648	0.0649399	-3.12054	0.00180518	0.0355266
ENSG00000179912	623.231	-0.233897	0.0749554	-3.12047	0.0018056	0.0355266
ENSG00000150556	32.8749	0.299022	0.0959234	3.1173	0.00182513	0.035866
ENSG00000060656	78.6097	0.333617	0.10714	3.11386	0.00184659	0.0362425
ENSG00000136149	653.241	-0.282805	0.0908368	-3.11333	0.00184987	0.0362617
ENSG00000236552	10031.5	-0.176964	0.0568607	-3.11224	0.00185671	0.0363503
ENSG00000154153	561.966	0.244018	0.0785262	3.10747	0.00188698	0.036897
ENSG00000157873	67.7153	0.327442	0.105397	3.10675	0.00189157	0.0369408
ENSG00000106692	1499.24	0.208027	0.0670016	3.10481	0.00190401	0.0371376
ENSG00000136826	899.759	0.218238	0.0702989	3.10443	0.00190645	0.0371391
ENSG00000273760	134.172	-0.32693	0.105339	-3.10359	0.00191189	0.037199
ENSG00000096384	79102.3	-0.132611	0.0427794	-3.09988	0.00193598	0.0375502
ENSG00000133069	109.489	-0.328282	0.105891	-3.10019	0.00193398	0.0375502
ENSG00000184719	1567.26	0.203409	0.0656219	3.09971	0.00193711	0.0375502
ENSG00000038382	5084.97	-0.167283	0.0540042	-3.09759	0.00195101	0.0377733
ENSG00000196405	625.473	-0.244132	0.0788389	-3.09659	0.00195761	0.0378543
ENSG00000091262	169.979	0.310881	0.100609	3.08999	0.00200164	0.0386314
ENSG00000148180	282.74	0.285309	0.0923382	3.08983	0.00200271	0.0386314
ENSG00000011198	596.355	-0.236938	0.0767082	-3.08881	0.00200957	0.0387125
ENSG00000166619	2162.81	0.176507	0.0571502	3.08848	0.00201184	0.0387125
ENSG00000128965	72.9507	-0.330407	0.1071	-3.08505	0.00203521	0.0391143
ENSG00000253669	148.926	0.315654	0.102353	3.08397	0.00204258	0.039208
ENSG00000260804	172.313	0.311291	0.100969	3.08304	0.00204896	0.0392825
ENSG00000141543	3882.16	-0.161957	0.0525757	-3.08046	0.00206681	0.0395401
ENSG00000143537	7398.59	0.184332	0.0598407	3.08037	0.00206742	0.0395401
ENSG00000100815	1721.56	0.200986	0.0653065	3.07757	0.00208693	0.0398646
ENSG00000196562	382.982	0.263538	0.085701	3.07509	0.0021044	0.0401496
ENSG00000118418	1498.84	0.250627	0.0815216	3.07436	0.00210954	0.040199
ENSG00000005156	2945.5	-0.165712	0.0539185	-3.07338	0.0021165	0.0402344
ENSG00000136319	786.737	-0.218479	0.0710878	-3.07338	0.00211652	0.0402344
ENSG00000111602	3959.4	-0.156915	0.0510719	-3.07244	0.00212319	0.0402831
ENSG00000182253	1850.57	-0.181263	0.0589991	-3.07229	0.00212421	0.0402831
ENSG00000168916	407.223	-0.258651	0.084207	-3.07162	0.00212904	0.040326
ENSG00000179899	55.339	-0.322478	0.105056	-3.06958	0.00214359	0.0405041
ENSG00000197768	91.1577	0.328402	0.106986	3.06959	0.00214356	0.0405041
ENSG00000262006	85.6365	0.328701	0.107138	3.06803	0.00215476	0.0406662
ENSG00000165410	4337.46	0.182133	0.0594105	3.06566	0.00217189	0.0409404
ENSG00000105887	5749.69	0.186101	0.0607286	3.06447	0.00218059	0.0409721
ENSG00000131725	815.671	0.21882	0.0713989	3.06475	0.00217853	0.0409721
ENSG00000232442	421.383	0.264838	0.0864253	3.06436	0.00218139	0.0409721
ENSG00000105875	275.543	-0.282927	0.092361	-3.06327	0.00218931	0.0410229
ENSG00000236735	323.765	-0.281126	0.0917703	-3.06336	0.00218864	0.0410229
ENSG00000072071	428.006	0.277411	0.0906538	3.06011	0.00221256	0.0414091
ENSG00000100105	1748.41	-0.19911	0.0651397	-3.05666	0.00223819	0.0417894
ENSG00000198937	371.649	-0.260226	0.0851253	-3.05698	0.00223581	0.0417894
ENSG00000109814	1359.16	-0.195961	0.0641633	-3.0541	0.00225736	0.0420972
ENSG00000111077	1805.59	0.229491	0.0752054	3.05152	0.00227684	0.0424103
ENSG00000167994	898.918	-0.219306	0.0719145	-3.04954	0.00229195	0.042641
ENSG00000250444	6055.82	-0.155138	0.0509013	-3.04782	0.00230506	0.0428344
ENSG00000175745	1716.9	0.180467	0.0592432	3.04621	0.00231743	0.0430133
ENSG00000236499	1248.2	0.200994	0.0660025	3.04525	0.00232484	0.0431001
ENSG00000118197	1607.08	-0.17941	0.058958	-3.04302	0.0023422	0.0433447
ENSG00000144647	1089.51	-0.202323	0.0664915	-3.04284	0.00234355	0.0433447
ENSG00000162174	615.838	-0.231745	0.0761749	-3.04227	0.00234802	0.0433528
ENSG00000170421	38351.3	0.17213	0.0565831	3.04208	0.00234951	0.0433528
ENSG00000104419	472	-0.249754	0.0821555	-3.04001	0.00236569	0.0436003
ENSG00000168394	1660.39	0.32565	0.107203	3.03768	0.00238408	0.0438877
ENSG00000129682	991.188	0.245004	0.0806884	3.03642	0.00239405	0.0440197
ENSG00000183049	845.583	0.209461	0.0689966	3.03582	0.00239886	0.0440566
ENSG00000107554	1760.8	0.183311	0.0604122	3.03433	0.00241068	0.0442221
ENSG00000186577	215.995	-0.294737	0.0971729	-3.03312	0.0024204	0.0443487
ENSG00000278341	96.2911	0.32331	0.106609	3.03266	0.00242409	0.0443645
ENSG00000215021	5715.38	-0.162563	0.0536186	-3.03185	0.00243064	0.0444326
ENSG00000146648	6412.76	0.159849	0.0527768	3.02878	0.00245546	0.0448343
ENSG00000151135	2858.74	0.312857	0.103364	3.02675	0.00247199	0.0450837
ENSG00000106261	2712.86	0.171414	0.0566613	3.02525	0.00248431	0.0452559
ENSG00000213442	9557.4	-0.183099	0.0605394	-3.02446	0.00249077	0.0453211
ENSG00000230438	163.956	0.309788	0.102455	3.02365	0.00249741	0.0453894
ENSG00000120675	383.26	0.269401	0.0891591	3.02157	0.00251464	0.0456497
ENSG00000047346	608.234	0.232484	0.0769798	3.02007	0.00252715	0.0457712
ENSG00000145817	1999.33	0.195167	0.0646187	3.02029	0.00252537	0.0457712
ENSG00000051108	2014.11	0.171533	0.0568791	3.01575	0.00256345	0.0463751
ENSG00000225616	372.013	-0.291084	0.096581	-3.01388	0.00257929	0.046608
ENSG00000182326	1923.9	0.190203	0.0631541	3.01173	0.00259763	0.0468856
ENSG00000163412	57.9492	-0.316974	0.105294	-3.01037	0.0026093	0.0470421
ENSG00000148481	443.822	0.249223	0.0828065	3.0097	0.00261502	0.0470913
ENSG00000115594	236.482	-0.28624	0.0952175	-3.00617	0.00264557	0.0475703
ENSG00000145592	34625	-0.149044	0.0495832	-3.00593	0.00264767	0.0475703
ENSG00000173068	426.871	-0.250929	0.0836089	-3.00123	0.00268892	0.0482563
ENSG00000087269	2285.46	-0.167439	0.0558353	-2.9988	0.00271043	0.0485492
ENSG00000125354	813.355	0.207931	0.0693407	2.99869	0.00271142	0.0485492
ENSG00000113384	8145.35	0.14698	0.0490403	2.99713	0.00272532	0.0487426
ENSG00000185650	1839.55	-0.189188	0.0631778	-2.99453	0.0027487	0.049105
ENSG00000112419	1726.65	0.197455	0.0659553	2.99378	0.00275546	0.0491698
ENSG00000026103	632.715	0.230454	0.0770003	2.9929	0.00276342	0.0492354
ENSG00000276075	34.1553	0.292095	0.0976031	2.99268	0.0027654	0.0492354
ENSG00000182179	78.0237	0.319522	0.106802	2.99171	0.00277422	0.0493366
ENSG00000171224	438.696	-0.249712	0.0834782	-2.99135	0.00277747	0.0493385
ENSG00000167107	1035.49	0.218791	0.0731795	2.98979	0.00279166	0.0494788
ENSG00000228544	176.875	0.299819	0.100271	2.9901	0.00278887	0.0494788
ENSG00000154122	18734.8	0.136556	0.0457019	2.98797	0.00280833	0.0497088
ENSG00000249628	1444.08	-0.187837	0.0628704	-2.98769	0.00281096	0.0497088
ENSG00000235363	381.633	-0.255782	0.0856645	-2.98585	0.00282789	0.0499519
ENSG00000198087	1517.97	0.237498	0.079585	2.98421	0.00284312	0.0501647
ENSG00000109861	21201	0.130767	0.0438285	2.9836	0.00284878	0.0501781
ENSG00000125967	1071.72	0.221354	0.0741957	2.98338	0.00285085	0.0501781
ENSG00000129646	189.197	0.294713	0.0987944	2.9831	0.00285346	0.0501781
ENSG00000115415	3063.11	0.205398	0.0688828	2.98185	0.00286514	0.0503272
ENSG00000107798	2318	0.181588	0.0609067	2.98141	0.00286921	0.0503425
ENSG00000121743	132.278	-0.310846	0.104292	-2.98055	0.00287736	0.0504292
ENSG00000011028	78.8576	0.319466	0.107197	2.98017	0.00288093	0.0504355
ENSG00000104823	2436.89	0.177967	0.0597254	2.97975	0.0028848	0.050447
ENSG00000120889	4806.92	0.145245	0.0488205	2.97508	0.00292911	0.0511082
ENSG00000233491	297.899	0.289041	0.0971507	2.97518	0.00292819	0.0511082
ENSG00000165591	902.469	-0.200293	0.0673374	-2.97446	0.00293502	0.0511546
ENSG00000135678	194.572	-0.299673	0.10081	-2.97266	0.00295236	0.0513998
ENSG00000120742	3303.92	0.178271	0.0599904	2.97165	0.00296203	0.0514397
ENSG00000166825	125.399	0.313225	0.105405	2.97162	0.0029623	0.0514397
ENSG00000238273	131.908	0.309841	0.104275	2.9714	0.00296447	0.0514397
ENSG00000106034	46.96	0.308006	0.103684	2.97063	0.00297192	0.0515122
ENSG00000101457	782.713	-0.229707	0.0773925	-2.96808	0.0029967	0.0518844
ENSG00000135114	314.877	0.276574	0.0932184	2.96695	0.00300772	0.052018
ENSG00000132694	1383.78	-0.193407	0.0652071	-2.96604	0.00301661	0.0520912
ENSG00000274750	87.4449	0.317519	0.107059	2.96584	0.00301858	0.0520912
ENSG00000108187	196.291	0.293009	0.098839	2.96451	0.00303164	0.0522592
ENSG00000170145	4100.92	0.157398	0.0531001	2.96417	0.00303502	0.0522602
ENSG00000137942	1205.02	0.198513	0.0670083	2.96251	0.00305143	0.0524853
ENSG00000244509	1279.59	0.187112	0.0631781	2.96166	0.00305986	0.0525727
ENSG00000138069	4655.6	0.183199	0.0619115	2.95904	0.00308598	0.0529637
ENSG00000010810	2236.01	0.171148	0.057875	2.9572	0.00310443	0.0532223
ENSG00000132680	3697.1	0.173991	0.0588715	2.95544	0.00312228	0.0532958
ENSG00000135063	49.6726	-0.307794	0.104112	-2.95637	0.00311281	0.0532958
ENSG00000156017	1050.5	0.234443	0.0793155	2.95583	0.00311831	0.0532958
ENSG00000196850	1826.81	0.198505	0.0671615	2.95564	0.00312019	0.0532958
ENSG00000001460	160.368	-0.298825	0.101163	-2.95391	0.00313775	0.0533867
ENSG00000128656	107.881	-0.315641	0.106842	-2.95426	0.00313416	0.0533867
ENSG00000248607	40.8112	0.299342	0.101338	2.95391	0.0031378	0.0533867
ENSG00000259051	2871.21	-0.164963	0.0558792	-2.95213	0.00315588	0.0536364
ENSG00000158483	478.922	-0.235497	0.0798186	-2.9504	0.0031736	0.0538792
ENSG00000102218	733.325	0.215403	0.0731486	2.94474	0.00323228	0.0547572
ENSG00000275713	280.195	0.275393	0.0935101	2.94506	0.00322895	0.0547572
ENSG00000145247	252.297	-0.279335	0.0949534	-2.94181	0.00326297	0.0551582
ENSG00000148248	10502.4	0.141798	0.0482007	2.94183	0.00326276	0.0551582
ENSG00000116406	2317.25	0.179992	0.0612308	2.93957	0.00328672	0.0555
ENSG00000171314	1669.47	0.185392	0.0631057	2.93781	0.00330544	0.0557385
ENSG00000173950	1920.95	0.17757	0.0604477	2.93757	0.00330793	0.0557385
ENSG00000152904	1075.93	0.206158	0.0702278	2.93557	0.00332937	0.0559798
ENSG00000181061	1166.01	0.236845	0.0806787	2.93566	0.00332836	0.0559798
ENSG00000117054	1724.99	0.190389	0.0649483	2.93139	0.00337452	0.0566177
ENSG00000167196	2985.67	0.165615	0.0564918	2.93166	0.0033715	0.0566177
ENSG00000115539	527.69	-0.230555	0.0787045	-2.92938	0.00339638	0.0569238
ENSG00000101098	834.724	-0.208177	0.0711039	-2.92778	0.00341391	0.0571567
ENSG00000151233	1593.19	0.200648	0.0687119	2.92014	0.00349871	0.058514
ENSG00000198668	9182.38	0.153434	0.0525616	2.91912	0.00351017	0.0586433
ENSG00000040341	1432.29	0.210744	0.0722205	2.91806	0.00352213	0.0587806
ENSG00000164292	3764.23	0.195195	0.0669758	2.91442	0.00356354	0.0594087
ENSG00000082068	1302.86	-0.19045	0.065406	-2.91181	0.00359344	0.0598437
ENSG00000183018	208.321	0.282956	0.0972091	2.9108	0.00360503	0.0599732
ENSG00000072571	2794.76	0.198819	0.068317	2.91024	0.00361154	0.0600179
ENSG00000031003	1957.94	0.188033	0.0647944	2.90199	0.00370801	0.0615562
ENSG00000076356	440.507	0.256664	0.088471	2.90111	0.0037184	0.0616443
ENSG00000112308	4757.45	0.157672	0.054354	2.90084	0.00372161	0.0616443
ENSG00000137288	1954.81	-0.17319	0.0597094	-2.90055	0.00372509	0.0616443
ENSG00000006712	2130.06	-0.179626	0.061973	-2.89845	0.00375008	0.0619927
ENSG00000023171	1731.29	0.175477	0.0605745	2.89688	0.00376898	0.0622396
ENSG00000134294	16430.9	0.150453	0.0519626	2.8954	0.00378671	0.0624668
ENSG00000186806	151.451	-0.296234	0.102368	-2.8938	0.00380607	0.0627204
ENSG00000090013	1564.49	0.194655	0.0672962	2.89251	0.00382179	0.0629134
ENSG00000124216	260.862	-0.277325	0.0958889	-2.89214	0.00382623	0.0629206
ENSG00000110107	7412.78	-0.145116	0.0502016	-2.89066	0.00384431	0.0630859
ENSG00000110492	38.3403	0.28894	0.0999506	2.89083	0.00384224	0.0630859
ENSG00000124783	9006.86	0.174679	0.0604621	2.88906	0.00386397	0.0633425
ENSG00000239521	327.531	0.261462	0.0905201	2.88844	0.00387153	0.0634003
ENSG00000131584	1391.31	0.232795	0.0806178	2.88763	0.00388152	0.0634494
ENSG00000175220	2252.66	-0.187382	0.0648933	-2.88755	0.0038826	0.0634494
ENSG00000082781	2558.6	0.160822	0.0557119	2.88668	0.00389331	0.0635306
ENSG00000179454	334.468	0.271836	0.0941754	2.88649	0.00389565	0.0635306
ENSG00000090447	1030.95	-0.205656	0.0712905	-2.88476	0.00391707	0.0636725
ENSG00000106299	1743.75	0.201014	0.0696695	2.88525	0.00391103	0.0636725
ENSG00000114779	3415.72	0.163137	0.0565615	2.88425	0.00392349	0.0636725
ENSG00000134684	6591.24	-0.135431	0.0469592	-2.88402	0.00392629	0.0636725
ENSG00000184564	145.562	-0.300239	0.104111	-2.88383	0.00392865	0.0636725
ENSG00000277224	29.3831	0.275422	0.095481	2.88457	0.00391946	0.0636725
ENSG00000038210	392.238	0.281428	0.0976223	2.88282	0.00394129	0.0638115
ENSG00000273820	97.7831	-0.307907	0.106907	-2.88013	0.00397515	0.0642935
ENSG00000084444	270.376	-0.265437	0.0923435	-2.87446	0.00404725	0.0653924
ENSG00000123575	2627.73	0.207302	0.0721667	2.87254	0.00407187	0.0657227
ENSG00000113328	3409.62	0.193645	0.0674513	2.87089	0.00409317	0.0659986
ENSG00000094914	3049.83	-0.165184	0.057568	-2.86936	0.00411299	0.0661226
ENSG00000106049	2053.16	0.167012	0.0581987	2.86969	0.00410878	0.0661226
ENSG00000179583	37.1742	0.248474	0.0865966	2.86933	0.00411347	0.0661226
ENSG00000132640	11155.2	0.144312	0.0503064	2.86865	0.00412226	0.0661962
ENSG00000124570	3463.75	0.145747	0.0508211	2.86784	0.0041329	0.0662993
ENSG00000148411	1860.78	0.194064	0.0676837	2.86722	0.00414094	0.0663606
ENSG00000063180	729.448	0.207173	0.07227	2.86665	0.00414836	0.0664117
ENSG00000014641	6368.05	0.152443	0.0531945	2.86577	0.00416	0.0664686
ENSG00000251022	913.223	0.21414	0.0747317	2.86545	0.00416416	0.0664686
ENSG00000260458	390.547	0.266635	0.0930527	2.86542	0.00416459	0.0664686
ENSG00000168264	1500.43	-0.176137	0.0614832	-2.8648	0.00417274	0.066531
ENSG00000158966	120.033	-0.304621	0.106357	-2.86414	0.00418141	0.0666017
ENSG00000144596	30.1501	0.269321	0.0940519	2.86354	0.00418943	0.0666619
ENSG00000142541	14863.2	-0.136214	0.0476301	-2.85982	0.00423879	0.0673792
ENSG00000247556	8350.45	0.173246	0.0606138	2.85819	0.00426066	0.0676584
ENSG00000084676	791.818	-0.202012	0.0707382	-2.85577	0.00429324	0.0679809
ENSG00000121775	457.801	-0.243142	0.085142	-2.85572	0.00429394	0.0679809
ENSG00000122591	1548.09	0.188244	0.0659089	2.85612	0.00428847	0.0679809
ENSG00000108799	1874.79	-0.163465	0.0572604	-2.85476	0.00430687	0.0680688
ENSG00000116198	1246.2	-0.180273	0.0631503	-2.85467	0.00430815	0.0680688
ENSG00000198380	2594.2	0.191209	0.0669947	2.85409	0.00431601	0.0681199
ENSG00000271525	1048.31	0.195166	0.0683882	2.85379	0.00432005	0.0681199
ENSG00000197971	588.075	-0.21612	0.0758054	-2.85099	0.00435837	0.0686552
ENSG00000186130	983.332	0.21503	0.0754505	2.84995	0.00437265	0.0688112
ENSG00000099866	31.3932	0.277316	0.0973292	2.84926	0.00438207	0.0688905
ENSG00000254285	4302.65	0.154263	0.0541834	2.84706	0.00441252	0.0693
ENSG00000234964	173.071	-0.288884	0.101522	-2.84554	0.00443356	0.0695609
ENSG00000069998	3604.24	-0.16185	0.0568986	-2.84453	0.00444764	0.0697122
ENSG00000084731	395.794	-0.253787	0.0892813	-2.84256	0.0044753	0.0700062
ENSG00000167588	87.545	0.304759	0.107207	2.84272	0.00447301	0.0700062
ENSG00000067182	2130.56	-0.190617	0.0670896	-2.84123	0.00449402	0.0701793
ENSG00000141934	1416.63	-0.185907	0.0654339	-2.84114	0.00449529	0.0701793
ENSG00000137710	3337.14	0.173004	0.0608996	2.84081	0.00449986	0.0701809
ENSG00000175305	574.548	0.239327	0.0843015	2.83894	0.00452642	0.0705251
ENSG00000152642	2356.57	0.164138	0.0578316	2.8382	0.00453686	0.0706178
ENSG00000173821	7866.89	-0.171502	0.0604593	-2.83665	0.00455899	0.070892
ENSG00000172183	596.374	0.249755	0.088062	2.83613	0.0045664	0.0709363
ENSG00000184162	782.522	-0.199799	0.0704557	-2.83582	0.00457086	0.0709363
ENSG00000225614	83.0141	-0.303797	0.107158	-2.83503	0.0045821	0.0710406
ENSG00000017260	2990.35	0.157713	0.0556575	2.83363	0.0046023	0.0712836
ENSG00000114450	3295.3	0.208762	0.0736908	2.83294	0.00461217	0.071366
ENSG00000117592	17932	0.13585	0.0479904	2.83077	0.00464367	0.0717124
ENSG00000158526	3780.96	-0.146177	0.0516369	-2.83085	0.0046424	0.0717124
ENSG00000130517	436.74	0.232405	0.0821242	2.82992	0.00465599	0.071832
ENSG00000197958	5636.03	-0.152598	0.0539293	-2.8296	0.0046606	0.0718326
ENSG00000151470	186.855	0.284451	0.10056	2.82865	0.00467444	0.0719753
ENSG00000138685	756.021	0.237169	0.0838772	2.82758	0.00469017	0.0721469
ENSG00000100302	85.3929	0.302613	0.107123	2.82491	0.00472944	0.0726774
ENSG00000165338	424.257	0.242867	0.0859828	2.8246	0.0047339	0.0726774
ENSG00000218227	8589.24	-0.143893	0.0509599	-2.82364	0.00474811	0.0728244
ENSG00000102317	6581.3	-0.158709	0.0562485	-2.82157	0.00477892	0.0730831
ENSG00000196422	1444.56	-0.178673	0.0633239	-2.82157	0.00477888	0.0730831
ENSG00000196459	804.179	0.204909	0.0726115	2.82199	0.00477266	0.0730831
ENSG00000128284	33.3497	0.143791	0.0509684	2.82118	0.0047848	0.0731019
ENSG00000225855	721.282	0.206768	0.0733007	2.82081	0.00479019	0.0731131
ENSG00000101557	5008.59	0.164913	0.0585106	2.81851	0.00482468	0.0731665
ENSG00000104635	5435.02	0.138542	0.0491465	2.81896	0.00481795	0.0731665
ENSG00000107968	1704.15	-0.172907	0.0613628	-2.81779	0.00483557	0.0731665
ENSG00000112078	4272.76	0.150323	0.0533286	2.81881	0.00482026	0.0731665
ENSG00000138614	2272.19	-0.157583	0.0559182	-2.81809	0.00483097	0.0731665
ENSG00000162909	4225.28	-0.143147	0.0507761	-2.81918	0.00481462	0.0731665
ENSG00000185252	731.674	-0.220261	0.0781524	-2.81835	0.00482712	0.0731665
ENSG00000185946	574.024	0.222987	0.0791273	2.81808	0.00483116	0.0731665
ENSG00000215105	1286.95	0.195074	0.0691702	2.8202	0.00479936	0.0731665
ENSG00000226237	122.544	0.297178	0.105569	2.81502	0.00487745	0.0737291
ENSG00000227105	1681.07	-0.168942	0.0600711	-2.81236	0.00491797	0.0742703
ENSG00000115310	8634.31	0.138153	0.0491569	2.81044	0.00494734	0.0746421
ENSG00000182199	6364.96	-0.145905	0.0519682	-2.80758	0.00499145	0.0752355
ENSG00000090776	424.387	-0.246029	0.0876488	-2.80699	0.00500074	0.0753034
ENSG00000072756	1444.64	0.198959	0.0709671	2.80354	0.00505448	0.0760396
ENSG00000154734	642.948	-0.206747	0.0738228	-2.80059	0.00510092	0.0766649
ENSG00000180198	8359.57	-0.132213	0.0472431	-2.79857	0.00513296	0.0770728
ENSG00000196372	1081.23	-0.192773	0.0689198	-2.79706	0.00515704	0.0773606
ENSG00000079332	4268.93	0.159368	0.057019	2.795	0.00518999	0.0777229
ENSG00000103269	73.2045	0.299344	0.107102	2.79493	0.00519109	0.0777229
ENSG00000167992	52.438	0.28943	0.103603	2.79363	0.00521201	0.0779619
ENSG00000155100	860.589	0.240425	0.0861041	2.79226	0.00523405	0.0782172
ENSG00000023902	387.259	-0.235437	0.0843872	-2.78996	0.00527145	0.0784777
ENSG00000115540	438.622	0.242393	0.0868654	2.79045	0.00526356	0.0784777
ENSG00000152332	5264.53	0.200378	0.0718204	2.78999	0.00527092	0.0784777
ENSG00000198743	2705.98	0.211036	0.0756178	2.79082	0.00525752	0.0784777
ENSG00000114698	248.161	0.272295	0.0976527	2.78841	0.00529682	0.0787808
ENSG00000185261	573.259	0.220435	0.079069	2.78788	0.0053054	0.0788338
ENSG00000197451	8507.17	-0.134403	0.0482378	-2.78627	0.00533192	0.0791531
ENSG00000131652	674.129	-0.227979	0.0819346	-2.78246	0.00539493	0.079873
ENSG00000137364	540.919	0.239199	0.0859682	2.78241	0.00539566	0.079873
ENSG00000258608	972.621	-0.191185	0.068703	-2.78277	0.00538966	0.079873
ENSG00000057294	1588.08	0.168488	0.0605853	2.78101	0.00541906	0.080144
ENSG00000064205	114.329	0.295079	0.106162	2.77952	0.00544398	0.0803613
ENSG00000162695	703.047	0.230476	0.0829175	2.77958	0.00544292	0.0803613
ENSG00000237758	913.179	-0.21893	0.0787817	-2.77895	0.00545352	0.0804266
ENSG00000013375	985.581	0.223884	0.0805881	2.77813	0.00546732	0.0805546
ENSG00000117691	1363.84	-0.176247	0.0634481	-2.77782	0.00547256	0.0805563
ENSG00000181754	686.811	-0.209026	0.075271	-2.77698	0.00548657	0.0806116
ENSG00000234009	771.72	-0.219273	0.0789574	-2.77711	0.00548448	0.0806116
ENSG00000165672	9090.07	0.169993	0.061263	2.77481	0.00552338	0.0810767
ENSG00000119686	363.466	0.243503	0.0878035	2.77328	0.0055495	0.081384
ENSG00000172269	1704.52	-0.166103	0.059947	-2.77083	0.00559129	0.0818877
ENSG00000183723	2541.19	-0.165673	0.0598008	-2.77042	0.00559835	0.0818877
ENSG00000197355	722.6	-0.206467	0.0745272	-2.77036	0.00559947	0.0818877
ENSG00000116514	263.924	-0.26198	0.0945924	-2.76956	0.00561313	0.0819623
ENSG00000172965	785.013	-0.197577	0.0713416	-2.76946	0.005615	0.0819623
ENSG00000049192	423.88	0.23799	0.0859512	2.7689	0.00562457	0.0819868
ENSG00000136205	5427.15	0.151387	0.054677	2.76875	0.00562711	0.0819868
ENSG00000226396	3123.88	-0.172419	0.0623022	-2.76746	0.0056495	0.0822369
ENSG00000165219	4639.89	0.148316	0.053614	2.76637	0.0056685	0.0824371
ENSG00000008282	4381.04	0.192632	0.0696443	2.76594	0.00567585	0.0824676
ENSG00000042493	228.035	-0.262874	0.0950759	-2.76489	0.0056942	0.0824737
ENSG00000101935	2163.05	0.16829	0.0608622	2.7651	0.0056905	0.0824737
ENSG00000160993	408.515	-0.237758	0.0859703	-2.76558	0.00568215	0.0824737
ENSG00000240912	55.9246	0.291653	0.105491	2.76472	0.00569725	0.0824737
ENSG00000072042	3715.93	0.155829	0.0563794	2.76393	0.0057109	0.0825194
ENSG00000111424	407.759	-0.232082	0.0839642	-2.76406	0.00570862	0.0825194
ENSG00000243566	88.1806	0.296152	0.107167	2.76346	0.00571919	0.0825632
ENSG00000231607	141.629	0.295663	0.107031	2.76241	0.00573759	0.0827529
ENSG00000090520	1678.32	0.169054	0.0612675	2.75928	0.00579289	0.0834739
ENSG00000072364	4716.8	0.159722	0.0579101	2.7581	0.00581388	0.0836996
ENSG00000036054	830.168	0.210611	0.076449	2.75493	0.0058705	0.0843603
ENSG00000170801	37.157	-0.275749	0.100089	-2.75505	0.00586835	0.0843603
ENSG00000066135	1111.09	-0.177821	0.0645553	-2.75456	0.00587714	0.0843786
ENSG00000037042	645.174	0.220163	0.0799383	2.75416	0.00588422	0.0844032
ENSG00000171097	1023.69	0.18949	0.0688295	2.75304	0.00590454	0.0845987
ENSG00000180667	946.645	0.232241	0.0843652	2.75281	0.00590862	0.0845987
ENSG00000179611	1496.08	-0.194726	0.0707462	-2.75247	0.00591483	0.0846106
ENSG00000105559	262.426	-0.261355	0.0950459	-2.74978	0.00596352	0.0852296
ENSG00000100934	3323.84	0.161202	0.0586564	2.74824	0.00599157	0.085475
ENSG00000185090	1135.04	-0.18474	0.0672179	-2.74838	0.0059891	0.085475
ENSG00000084073	3030.89	0.19193	0.0699009	2.74575	0.00603734	0.0860499
ENSG00000128578	220.607	-0.269795	0.0982832	-2.74508	0.0060497	0.086148
ENSG00000162368	3890.23	0.191985	0.0699611	2.74417	0.00606648	0.0862392
ENSG00000282988	32.6337	0.268295	0.0977702	2.74413	0.00606708	0.0862392
ENSG00000164520	461.522	0.222424	0.0810671	2.7437	0.00607512	0.0862756
ENSG00000118985	2211.02	-0.174189	0.0634981	-2.74322	0.00608408	0.0863059
ENSG00000210196	348.028	-0.23657	0.0862454	-2.74299	0.00608824	0.0863059
ENSG00000132507	19994.7	-0.136102	0.0496351	-2.74206	0.00610556	0.0863694
ENSG00000152270	1351.21	0.188615	0.0687846	2.74211	0.00610453	0.0863694
ENSG00000166986	4922.8	-0.147991	0.0539746	-2.74186	0.00610921	0.0863694
ENSG00000114120	3042.39	0.208076	0.0759353	2.74018	0.00614055	0.0867189
ENSG00000226084	1090.24	-0.179938	0.0656721	-2.73994	0.00614496	0.0867189
ENSG00000122884	1547.37	0.182616	0.0666647	2.73932	0.00615672	0.086807
ENSG00000227295	460.571	-0.224546	0.0819816	-2.73898	0.0061631	0.0868191
ENSG00000109332	4102.89	0.169942	0.0621196	2.73572	0.00622439	0.0874475
ENSG00000161021	2231.04	-0.159162	0.0581746	-2.73593	0.00622041	0.0874475
ENSG00000173726	11306.1	0.158577	0.0579647	2.73576	0.00622369	0.0874475
ENSG00000146476	749.865	0.212023	0.0775279	2.7348	0.00624186	0.0876145
ENSG00000224411	18444.7	-0.131285	0.048013	-2.73437	0.00625005	0.0876513
ENSG00000128335	1588.3	0.197457	0.0722241	2.73395	0.00625803	0.0876849
ENSG00000249353	19685.5	-0.140289	0.0513217	-2.73352	0.00626618	0.0877209
ENSG00000111331	2890.86	0.16881	0.0617675	2.733	0.00627609	0.0877815
ENSG00000180447	1728.33	-0.158832	0.0581236	-2.73266	0.00628244	0.0877922
ENSG00000111859	706.953	0.205354	0.0751578	2.73231	0.00628917	0.0878082
ENSG00000178074	418.534	0.236243	0.0865329	2.7301	0.00633155	0.0883215
ENSG00000162804	77.6397	0.292589	0.107197	2.72944	0.00634421	0.0883662
ENSG00000169241	3061.22	0.150826	0.0552607	2.72935	0.006346	0.0883662
ENSG00000107796	36.5147	0.268069	0.0982823	2.72754	0.0063809	0.0887736
ENSG00000121741	1377.15	0.18104	0.0664101	2.72609	0.00640902	0.0890073
ENSG00000144746	2525.34	0.171237	0.0628135	2.72612	0.00640838	0.0890073
ENSG00000103335	15006.9	0.188306	0.0691102	2.72472	0.00643551	0.0892175
ENSG00000125457	807.832	-0.202113	0.0741742	-2.72485	0.00643312	0.0892175
ENSG00000116299	26.6164	-0.256101	0.0940072	-2.72427	0.00644438	0.0892618
ENSG00000275700	5036.74	-0.14117	0.0518302	-2.72369	0.0064557	0.0893398
ENSG00000064042	4930.06	0.148776	0.0546346	2.72311	0.00646713	0.0893442
ENSG00000164855	1291.94	0.213909	0.0785538	2.72309	0.00646738	0.0893442
ENSG00000004897	4680.33	0.164178	0.0603194	2.72181	0.00649258	0.089356
ENSG00000100697	1875.2	0.199455	0.0732762	2.72196	0.00648956	0.089356
ENSG00000104343	607.204	0.239271	0.0878847	2.72255	0.00647802	0.089356
ENSG00000130414	1844.85	0.160856	0.0591006	2.72172	0.00649422	0.089356
ENSG00000145220	1383.09	-0.184554	0.0678153	-2.72142	0.00650026	0.089356
ENSG00000214944	383.026	-0.242955	0.0892786	-2.72131	0.00650234	0.089356
ENSG00000140511	142.657	0.251297	0.0923922	2.71989	0.00653036	0.0896627
ENSG00000170291	1352.24	-0.170511	0.0627353	-2.71794	0.00656892	0.0900348
ENSG00000185736	613.88	-0.219597	0.0807873	-2.71821	0.00656357	0.0900348
ENSG00000078142	688.43	0.199285	0.0733466	2.71703	0.00658705	0.0901427
ENSG00000197536	54.4902	0.286719	0.105529	2.71697	0.00658826	0.0901427
ENSG00000116670	1504.01	-0.180188	0.0663327	-2.71643	0.00659899	0.0902111
ENSG00000242697	471.9	-0.218402	0.080446	-2.71489	0.00662984	0.090554
ENSG00000163536	169.432	0.277011	0.102179	2.71104	0.00670716	0.0915306
ENSG00000245694	712.666	0.228035	0.0841602	2.70953	0.00673785	0.0918697
ENSG00000181019	7401.17	-0.132462	0.0489031	-2.70866	0.00675548	0.0920303
ENSG00000136942	13587.4	-0.146763	0.0542266	-2.70647	0.0068003	0.0924452
ENSG00000171703	619.361	0.219853	0.0812313	2.70651	0.00679951	0.0924452
ENSG00000183508	1642.09	0.17127	0.0632854	2.70631	0.00680358	0.0924452
ENSG00000116852	198.094	-0.265691	0.0982026	-2.70554	0.00681935	0.0924995
ENSG00000126216	2598.01	-0.146564	0.0541669	-2.70578	0.00681434	0.0924995
ENSG00000117395	2936.04	-0.14724	0.0544963	-2.70184	0.00689568	0.0934543
ENSG00000076864	277.212	-0.260563	0.0964681	-2.70103	0.00691247	0.0936012
ENSG00000116786	1681.04	-0.178204	0.0659946	-2.70028	0.00692808	0.0937318
ENSG00000128294	242.998	-0.254942	0.0944772	-2.69845	0.00696634	0.0941685
ENSG00000065518	2780.03	-0.148188	0.0549528	-2.69665	0.00700404	0.094476
ENSG00000162892	22.3478	-0.237846	0.088187	-2.69706	0.00699548	0.094476
ENSG00000166847	4065.51	0.141987	0.0526559	2.69651	0.00700713	0.094476
ENSG00000114767	824.459	-0.187739	0.069644	-2.6957	0.00702417	0.0946246
ENSG00000058272	2666.3	0.171345	0.0635737	2.69522	0.00703421	0.0946788
ENSG00000226309	97.585	-0.288078	0.106928	-2.69415	0.00705693	0.0949034
ENSG00000219545	602.502	0.212743	0.0790247	2.6921	0.0071003	0.0954049
ENSG00000163659	718.546	-0.199594	0.0742336	-2.68873	0.00717255	0.0962934
ENSG00000150782	875.829	-0.195036	0.0725523	-2.68822	0.0071834	0.0963568
ENSG00000216775	54.2196	-0.283441	0.105497	-2.68673	0.00721542	0.0967038
ENSG00000103089	108.212	0.284719	0.106041	2.68498	0.00725337	0.0968746
ENSG00000104325	708.587	0.207484	0.0772808	2.68481	0.00725715	0.0968746
ENSG00000107864	218.643	0.263452	0.0981301	2.68472	0.00725897	0.0968746
ENSG00000162614	718.498	0.209936	0.078183	2.68518	0.00724904	0.0968746
ENSG00000181904	2003.8	0.189716	0.0706552	2.68509	0.00725095	0.0968746
ENSG00000196139	4006.46	-0.153673	0.0572639	-2.68359	0.00728353	0.0971199
ENSG00000047621	808.449	0.190113	0.0708689	2.6826	0.00730526	0.0972941
ENSG00000173599	4665.32	0.181153	0.0675331	2.68243	0.00730897	0.0972941
ENSG00000233822	132.942	0.281427	0.104966	2.68112	0.00733763	0.0975929
ENSG00000110925	755.283	-0.199246	0.0743477	-2.67992	0.00736406	0.097779
ENSG00000135372	5958.75	-0.128559	0.0479697	-2.68001	0.007362	0.097779
ENSG00000104290	565.081	-0.222016	0.0829071	-2.67788	0.00740892	0.0982087
ENSG00000115514	1026.5	0.21543	0.0804409	2.67811	0.00740384	0.0982087
ENSG00000149600	978.17	-0.181738	0.0679009	-2.67651	0.00743928	0.0985281
ENSG00000189046	1114.72	-0.180896	0.0676791	-2.67285	0.00752089	0.0995252
ENSG00000166816	55.2276	0.282231	0.105644	2.67154	0.00755047	0.0998326
ENSG00000025039	115.783	-0.281668	0.105472	-2.67055	0.00757282	0.0999263
ENSG00000088812	1663.55	-0.162027	0.0606679	-2.67072	0.00756884	0.0999263
ENSG00000242086	271.985	0.246638	0.0923609	2.67038	0.00757663	0.0999263
ENSG00000175832	162.94	-0.274857	0.102993	-2.66868	0.00761495	0.100348
ENSG00000169126	224.041	-0.259699	0.0973405	-2.66794	0.00763169	0.100358
ENSG00000170456	2387.11	0.158563	0.0594358	2.6678	0.0076349	0.100358
ENSG00000230202	3669.27	-0.156967	0.058834	-2.66796	0.00763131	0.100358
ENSG00000214575	149.051	-0.274867	0.103091	-2.66627	0.00766988	0.100734
ENSG00000113597	775.32	0.2164	0.0811765	2.6658	0.00768058	0.10079
ENSG00000173227	1318.34	0.170972	0.0641654	2.66456	0.007709	0.100933
ENSG00000224361	41.4526	0.270283	0.101439	2.66448	0.00771072	0.100933
ENSG00000237886	241.363	0.253868	0.095262	2.66494	0.00770019	0.100933
ENSG00000114200	4139.75	0.147909	0.055553	2.66248	0.00775664	0.101449
ENSG00000165244	1185.18	0.18717	0.0703494	2.66058	0.00780063	0.10194
ENSG00000128973	2731.23	-0.165234	0.0621204	-2.6599	0.00781637	0.102027
ENSG00000211455	1476.08	0.188536	0.0708853	2.65973	0.00782025	0.102027
ENSG00000163931	35381.2	-0.146513	0.0550917	-2.65945	0.00782693	0.102029
ENSG00000184897	3440.8	-0.19859	0.0746943	-2.65871	0.00784415	0.102169
ENSG00000218682	103.685	0.283819	0.10677	2.65824	0.00785502	0.102226
ENSG00000070759	128.543	0.278817	0.104958	2.65646	0.0078966	0.102461
ENSG00000099999	434.906	-0.230309	0.0866779	-2.65707	0.00788229	0.102461
ENSG00000111897	2997.11	0.165692	0.0623666	2.65675	0.00788983	0.102461
ENSG00000236762	1160.97	-0.184726	0.0695413	-2.65635	0.00789916	0.102461
ENSG00000106018	315.44	0.246632	0.0928585	2.65599	0.00790754	0.102485
ENSG00000171202	1242.83	-0.174334	0.0656624	-2.65501	0.00793061	0.102699
ENSG00000119986	3822.63	0.155013	0.0584025	2.65422	0.00794922	0.102771
ENSG00000128573	768.665	0.197931	0.0745712	2.65426	0.00794831	0.102771
ENSG00000138496	1061.5	0.203073	0.0766058	2.65089	0.00802804	0.103705
ENSG00000176170	196.663	-0.261788	0.0987691	-2.65051	0.00803711	0.103737
ENSG00000100813	10762.9	-0.127408	0.0481207	-2.64769	0.0081045	0.104489
ENSG00000182796	460.815	0.214396	0.0809801	2.64751	0.00810872	0.104489
ENSG00000266402	50.596	-0.27468	0.103828	-2.64552	0.00815655	0.10502
ENSG00000160613	588.104	0.218014	0.0824244	2.64502	0.00816855	0.105088
ENSG00000181588	264.556	-0.252763	0.0956048	-2.64383	0.00819738	0.105287
ENSG00000204227	1293.78	-0.175839	0.0665074	-2.64391	0.00819556	0.105287
ENSG00000163739	66.4445	-0.282379	0.106929	-2.64081	0.00827075	0.106142
ENSG00000004975	1999.1	-0.158715	0.0601098	-2.64041	0.00828047	0.10618
ENSG00000130726	15840.2	-0.153283	0.058088	-2.6388	0.00831994	0.106463
ENSG00000148498	1792.06	-0.155068	0.0587708	-2.63851	0.00832711	0.106463
ENSG00000183801	91.6152	0.282855	0.107207	2.63841	0.00832961	0.106463
ENSG00000196083	138.097	-0.276001	0.104583	-2.63906	0.00831357	0.106463
ENSG00000121064	1036.38	0.17466	0.0662253	2.63736	0.00835549	0.106621
ENSG00000142227	609.993	-0.199514	0.0756443	-2.63753	0.00835112	0.106621
ENSG00000167306	83.7141	-0.28269	0.107202	-2.63698	0.00836485	0.106653
ENSG00000174791	363.193	-0.242015	0.091822	-2.6357	0.00839633	0.106968
ENSG00000153113	5644.88	0.154024	0.0584889	2.63339	0.0084537	0.107612
ENSG00000006062	1184.26	-0.183871	0.0698572	-2.6321	0.00848585	0.107879
ENSG00000140848	191.178	-0.265386	0.100831	-2.632	0.00848843	0.107879
ENSG00000144747	814.197	0.202973	0.0771416	2.63117	0.00850916	0.108055
ENSG00000137767	319.399	-0.242304	0.0921627	-2.62909	0.00856128	0.108629
ENSG00000121769	285.557	0.2417	0.0919458	2.62872	0.00857069	0.108661
ENSG00000197381	979.832	-0.180851	0.06882	-2.62789	0.00859164	0.108839
ENSG00000164176	6720.04	0.186004	0.0707998	2.62719	0.00860939	0.108976
ENSG00000140853	1480.22	0.179034	0.0681603	2.62666	0.00862275	0.109057
ENSG00000007080	3078.18	-0.180417	0.0687281	-2.62508	0.00866274	0.109443
ENSG00000133895	3433.76	-0.164989	0.0628615	-2.62464	0.00867416	0.109443
ENSG00000184402	1043.44	0.173004	0.065913	2.62473	0.00867167	0.109443
ENSG00000101298	61.8721	-0.279136	0.106385	-2.62383	0.0086947	0.109527
ENSG00000164300	242.675	-0.257543	0.098151	-2.62395	0.00869174	0.109527
ENSG00000148337	4155.3	-0.160414	0.0611458	-2.62347	0.00870402	0.109556
ENSG00000132938	25.7941	-0.242835	0.0926068	-2.62222	0.00873595	0.10987
ENSG00000071082	7745.69	-0.143909	0.0549212	-2.62028	0.00878575	0.11032
ENSG00000139832	1244.76	-0.179777	0.0686068	-2.62039	0.00878281	0.11032
ENSG00000130762	433.236	-0.226522	0.0864751	-2.6195	0.00880582	0.110396
ENSG00000164597	1157.86	0.180287	0.0688193	2.61972	0.00880022	0.110396
ENSG00000177663	896.44	-0.192237	0.0734056	-2.61884	0.00882293	0.110522
ENSG00000114554	2229.12	-0.180877	0.0691209	-2.61682	0.00887541	0.111091
ENSG00000270605	190.84	0.260725	0.0996985	2.61514	0.00891911	0.111549
ENSG00000144566	1706.93	0.168059	0.0642804	2.61447	0.00893649	0.111589
ENSG00000226360	3284.22	-0.168967	0.064625	-2.61458	0.00893381	0.111589
ENSG00000165757	38.8899	-0.263702	0.100904	-2.61338	0.00896514	0.111858
ENSG00000135632	1648.63	-0.164941	0.0631401	-2.61231	0.0089933	0.11212
ENSG00000152229	715.34	0.187679	0.0718678	2.61145	0.00901599	0.112314
ENSG00000140199	822.898	-0.183399	0.0702914	-2.60913	0.00907726	0.112988
ENSG00000133112	12298	0.128106	0.0491421	2.60684	0.00913813	0.113656
ENSG00000010404	147.98	-0.266647	0.10237	-2.60473	0.0091947	0.114269
ENSG00000204899	1435.06	0.210558	0.0809388	2.60145	0.00928319	0.115277
ENSG00000141562	1658.84	-0.158797	0.0610487	-2.60115	0.00929121	0.115286
ENSG00000198888	53739.6	-0.128391	0.0493647	-2.60087	0.00929877	0.115289
ENSG00000038219	2100.93	-0.149138	0.0573539	-2.6003	0.0093141	0.115305
ENSG00000102580	1698.08	0.165961	0.0638242	2.60028	0.00931473	0.115305
ENSG00000122299	2144.51	0.160138	0.0615943	2.59989	0.00932537	0.115346
ENSG00000274290	32.5436	0.248856	0.0958314	2.59681	0.00940952	0.116295
ENSG00000172572	12934.2	0.142388	0.054865	2.59525	0.00945227	0.116548
ENSG00000197375	701.913	0.187342	0.0721781	2.59555	0.00944392	0.116548
ENSG00000227304	1425.66	-0.184546	0.071106	-2.59536	0.00944917	0.116548
ENSG00000105699	473.777	-0.238529	0.0919331	-2.5946	0.00947024	0.116678
ENSG00000165507	47.0495	-0.264768	0.102074	-2.59387	0.00949025	0.116833
ENSG00000102265	2820.61	-0.152055	0.0586356	-2.59322	0.0095082	0.116857
ENSG00000153815	2547.78	-0.16768	0.0646666	-2.59299	0.0095145	0.116857
ENSG00000168118	613.423	0.202432	0.0780598	2.59329	0.00950625	0.116857
ENSG00000139998	118.873	-0.272634	0.105167	-2.5924	0.00953087	0.116967
ENSG00000174238	1969.52	0.157814	0.060902	2.59128	0.00956204	0.117258
ENSG00000104687	4034.72	-0.150337	0.0580324	-2.59057	0.00958172	0.117316
ENSG00000267288	154.627	0.267112	0.103102	2.59075	0.00957678	0.117316
ENSG00000129514	1434.98	0.159596	0.0616217	2.58993	0.00959967	0.117445
ENSG00000172785	386.78	-0.220544	0.0851689	-2.58949	0.00961183	0.117464
ENSG00000197780	849.869	0.215734	0.0833165	2.58933	0.00961622	0.117464
ENSG00000218336	2086.49	-0.152474	0.0589246	-2.58761	0.00966439	0.117961
ENSG00000135476	4034.38	-0.153303	0.0592576	-2.58706	0.00967983	0.118058
ENSG00000187147	1468.52	-0.160197	0.0619407	-2.5863	0.00970113	0.118226
ENSG00000151150	275.027	0.237184	0.0917329	2.5856	0.00972109	0.118377
ENSG00000068024	1541.06	-0.161891	0.0626345	-2.5847	0.00974645	0.118411
ENSG00000126804	1597.77	0.161684	0.0625504	2.58485	0.00974207	0.118411
ENSG00000134871	1538.04	-0.174711	0.0675818	-2.58517	0.00973306	0.118411
ENSG00000176102	1359.2	0.171838	0.0664928	2.58432	0.00975717	0.11845
ENSG00000185104	2746.63	-0.148994	0.057679	-2.58316	0.00979009	0.118758
ENSG00000186205	8969.82	0.124473	0.0482136	2.5817	0.00983139	0.119159
ENSG00000224660	386.494	0.22363	0.0866292	2.58146	0.0098383	0.119159
ENSG00000099246	1820.06	0.197335	0.0765268	2.57863	0.00991925	0.119862
ENSG00000102974	3219.32	-0.13576	0.0526476	-2.57866	0.00991849	0.119862
ENSG00000186908	1191.48	0.209892	0.0813871	2.57894	0.00991044	0.119862
ENSG00000115053	38922.6	-0.119786	0.0464826	-2.57702	0.00996567	0.12033
ENSG00000164244	2138.51	0.177044	0.0687227	2.57621	0.00998895	0.120519
ENSG00000166510	56.777	0.273084	0.106055	2.57493	0.010026	0.120874
ENSG00000106244	4621.54	-0.138409	0.0537768	-2.57377	0.0100596	0.121185
ENSG00000139266	578.721	-0.211362	0.0821361	-2.57331	0.010073	0.121254
ENSG00000254615	113.491	-0.273065	0.106127	-2.57299	0.0100823	0.121273
ENSG00000102181	2578.2	0.153294	0.0595975	2.57215	0.0101069	0.121329
ENSG00000135525	1707.37	0.164452	0.0639451	2.57178	0.0101179	0.121329
ENSG00000150938	5683.08	0.124218	0.0482891	2.57238	0.0101003	0.121329
ENSG00000179820	1295.2	0.170972	0.0664756	2.57194	0.010113	0.121329
ENSG00000139289	268.561	-0.246754	0.0959838	-2.57079	0.0101468	0.121502
ENSG00000156521	2738.08	-0.161379	0.0627749	-2.57076	0.0101477	0.121502
ENSG00000152818	861.911	0.191552	0.0745364	2.56991	0.0101724	0.121656
ENSG00000197746	25636.1	-0.123326	0.0479907	-2.56979	0.0101761	0.121656
ENSG00000088356	1686.04	-0.151296	0.0589138	-2.56809	0.010226	0.12216
ENSG00000109586	3033.29	0.16924	0.0659323	2.56688	0.0102619	0.122454
ENSG00000187049	747.303	-0.187619	0.0730965	-2.56673	0.0102662	0.122454
ENSG00000197724	934.11	-0.173231	0.0675472	-2.5646	0.0103296	0.123117
ENSG00000279419	50.6793	0.268991	0.104926	2.56363	0.0103583	0.123366
ENSG00000116641	1205.54	-0.17377	0.0678395	-2.56149	0.0104224	0.124034
ENSG00000135931	285.469	-0.234259	0.0914633	-2.56123	0.0104302	0.124034
ENSG00000119396	4787.88	0.150925	0.0589454	2.56042	0.0104546	0.12423
ENSG00000233762	3821.94	-0.160559	0.0627268	-2.55965	0.0104776	0.12441
ENSG00000102898	3649.4	-0.136776	0.0534426	-2.5593	0.0104882	0.124442
ENSG00000102595	645.974	0.192208	0.0751308	2.55831	0.0105183	0.124611
ENSG00000114354	4209.75	0.130949	0.0511844	2.55838	0.0105162	0.124611
ENSG00000118263	507.439	-0.205145	0.0802069	-2.5577	0.0105368	0.124641
ENSG00000239900	4104.84	-0.133094	0.0520418	-2.55744	0.0105447	0.124641
ENSG00000259781	1611.02	-0.165368	0.0646527	-2.55779	0.010534	0.124641
ENSG00000109180	2267.16	0.151404	0.0592127	2.55695	0.0105594	0.124721
ENSG00000011275	1723.19	-0.150516	0.0588941	-2.55571	0.0105971	0.124979
ENSG00000214078	2710.91	-0.164091	0.0642055	-2.55572	0.0105968	0.124979
ENSG00000153551	157.753	-0.259172	0.101438	-2.55499	0.0106192	0.125145
ENSG00000159840	2798.89	-0.165368	0.0647488	-2.55399	0.0106497	0.125411
ENSG00000182963	1733.98	-0.15694	0.0614644	-2.55335	0.0106692	0.125485
ENSG00000226416	195.445	0.251771	0.0986076	2.55326	0.0106719	0.125485
ENSG00000179918	2255.44	-0.150505	0.0589567	-2.55281	0.0106857	0.125554
ENSG00000129493	919.424	0.185962	0.0728548	2.5525	0.0106954	0.125573
ENSG00000081307	1161.71	0.192311	0.0753505	2.55221	0.010704	0.125581
ENSG00000143061	929.542	-0.1729	0.0677629	-2.55154	0.0107249	0.125731
ENSG00000144136	4957.61	0.12359	0.0484644	2.55013	0.0107684	0.126148
ENSG00000167191	83.7706	-0.273224	0.107208	-2.54855	0.0108172	0.126625
ENSG00000162458	75.7795	-0.273161	0.107205	-2.54803	0.0108334	0.12672
ENSG00000101871	2412.52	0.152021	0.0596794	2.54729	0.0108562	0.126772
ENSG00000197442	475.364	-0.207337	0.0813898	-2.54746	0.0108511	0.126772
ENSG00000241255	2461.78	-0.149565	0.0587197	-2.54711	0.010862	0.126772
ENSG00000112096	4460.4	-0.135778	0.0533187	-2.54654	0.0108797	0.12679
ENSG00000144749	1122.9	-0.166165	0.0652458	-2.54676	0.0108728	0.12679
ENSG00000179163	441.108	-0.209595	0.082315	-2.54626	0.0108885	0.126799
ENSG00000138641	147.923	-0.264338	0.103838	-2.54567	0.0109067	0.126823
ENSG00000150753	54753.9	-0.111695	0.0438754	-2.54572	0.0109052	0.126823
ENSG00000230234	789.16	-0.180176	0.0708079	-2.54458	0.010941	0.127034
ENSG00000270647	6657.34	-0.143047	0.0562151	-2.54463	0.0109392	0.127034
ENSG00000071967	1166.57	0.164969	0.0648418	2.54418	0.0109534	0.127084
ENSG00000117228	644.117	0.152092	0.0598068	2.54305	0.0109888	0.127401
ENSG00000143337	3231.16	0.145755	0.0573259	2.54257	0.0110039	0.127482
ENSG00000154309	232.676	0.240521	0.0946267	2.54178	0.0110288	0.127676
ENSG00000076248	5467.83	-0.126474	0.0498028	-2.5395	0.011101	0.128228
ENSG00000102100	2296.74	0.149756	0.0589674	2.53964	0.0110965	0.128228
ENSG00000144791	3363.5	0.13624	0.0536382	2.53999	0.0110855	0.128228
ENSG00000196498	3596.89	0.196053	0.0772527	2.53781	0.0111549	0.128756
ENSG00000178199	21.4999	0.225442	0.0888582	2.5371	0.0111776	0.12883
ENSG00000181524	6752.23	-0.134563	0.053035	-2.53726	0.0111724	0.12883
ENSG00000075643	1536.73	-0.151576	0.0597641	-2.53625	0.0112048	0.129048
ENSG00000155111	516.323	0.199695	0.0788206	2.53354	0.0112916	0.129953
ENSG00000125656	1951.68	-0.162261	0.0640681	-2.53264	0.0113209	0.130194
ENSG00000168385	7846.59	0.142646	0.0563308	2.53229	0.0113321	0.130228
ENSG00000050426	4702.53	0.129527	0.0511833	2.53066	0.0113849	0.130578
ENSG00000143434	118.483	0.267043	0.105521	2.5307	0.0113835	0.130578
ENSG00000180530	1436.21	0.174635	0.069017	2.53032	0.0113958	0.130578
ENSG00000188162	41.2836	0.255912	0.101135	2.53039	0.0113935	0.130578
ENSG00000132967	1794.44	-0.154546	0.061087	-2.52993	0.0114085	0.130591
ENSG00000146409	465.938	0.213726	0.0844841	2.52978	0.0114135	0.130591
ENSG00000127399	2076.67	-0.181718	0.0718471	-2.52924	0.011431	0.130601
ENSG00000165813	611.189	0.201016	0.0794752	2.5293	0.0114291	0.130601
ENSG00000159147	1037.63	0.181508	0.0717789	2.52871	0.0114481	0.130701
ENSG00000255346	29.73	-0.241517	0.0955322	-2.52812	0.0114676	0.130829
ENSG00000117533	292.872	0.249173	0.0985935	2.52728	0.0114951	0.131047
ENSG00000143878	2637.72	0.158745	0.0628682	2.52504	0.0115684	0.131787
ENSG00000102699	1862.32	-0.144509	0.0572512	-2.52413	0.0115985	0.132035
ENSG00000114626	114.971	-0.269023	0.10669	-2.52155	0.011684	0.132912
ENSG00000118007	1635.79	-0.156305	0.0620097	-2.52065	0.0117138	0.133058
ENSG00000240445	37.9661	-0.251092	0.0996061	-2.52085	0.0117071	0.133058
ENSG00000130816	7850.87	-0.139529	0.0553692	-2.51998	0.0117361	0.133216
ENSG00000174574	2590.12	0.144111	0.0571963	2.51958	0.0117495	0.133271
ENSG00000235001	2852	-0.136325	0.0541169	-2.51908	0.0117662	0.133365
ENSG00000214076	183.033	-0.251203	0.0997361	-2.51868	0.0117795	0.133419
ENSG00000130244	368.094	-0.218694	0.0868536	-2.51796	0.0118038	0.133598
ENSG00000073536	1883.36	-0.149618	0.0594269	-2.51768	0.0118132	0.133608
ENSG00000197713	1406.34	0.179835	0.0714861	2.51566	0.0118809	0.134181
ENSG00000214029	370.659	0.236045	0.0938272	2.51574	0.0118784	0.134181
ENSG00000022267	970.843	0.186571	0.0741881	2.51484	0.0119087	0.134205
ENSG00000100116	544.997	-0.206628	0.0821549	-2.5151	0.0118997	0.134205
ENSG00000250208	1065.83	0.177883	0.070733	2.51485	0.0119084	0.134205
ENSG00000125835	8037.53	-0.143732	0.0571663	-2.51428	0.0119277	0.134323
ENSG00000178035	7388.35	-0.121076	0.0481893	-2.5125	0.0119878	0.134814
ENSG00000228393	57.8933	0.264953	0.105455	2.51248	0.0119884	0.134814
ENSG00000104140	3037.49	0.142109	0.0565776	2.51176	0.0120132	0.134996
ENSG00000158715	115.743	-0.266001	0.105957	-2.51046	0.0120573	0.135299
ENSG00000197977	222.127	-0.246645	0.0982457	-2.5105	0.0120562	0.135299
ENSG00000163694	866.009	-0.172677	0.0688107	-2.50944	0.0120921	0.135509
ENSG00000214113	1639.78	-0.151734	0.0604659	-2.50941	0.0120933	0.135509
ENSG00000165868	329.798	-0.220241	0.0878079	-2.50821	0.0121345	0.135873
ENSG00000186487	331.234	0.224265	0.0894371	2.50752	0.0121583	0.136043
ENSG00000081154	3270.31	0.184394	0.0735513	2.50701	0.0121756	0.13611
ENSG00000279088	584.135	0.194699	0.0776673	2.50684	0.0121816	0.13611
ENSG00000229117	1105.04	-0.176654	0.0704786	-2.50649	0.0121937	0.136149
ENSG00000090565	984.137	-0.186672	0.074494	-2.50586	0.0122153	0.136293
ENSG00000111641	4426.81	-0.124807	0.0498129	-2.5055	0.0122277	0.136334
ENSG00000204116	535.627	0.218469	0.0872113	2.50506	0.0122431	0.136409
ENSG00000100099	2054.36	-0.140348	0.0560675	-2.5032	0.0123078	0.136864
ENSG00000179119	1979.42	0.146475	0.0585168	2.50313	0.01231	0.136864
ENSG00000211689	72.702	0.268249	0.107155	2.50337	0.0123016	0.136864
ENSG00000070404	1287.11	0.164923	0.0658945	2.50283	0.0123205	0.136884
ENSG00000101057	6067.97	-0.140106	0.0560071	-2.50158	0.0123642	0.137175
ENSG00000128011	425.342	-0.222009	0.0887428	-2.50172	0.0123593	0.137175
ENSG00000123130	1955.64	0.141933	0.0567484	2.50109	0.0123811	0.137266
ENSG00000125257	2481.53	0.138236	0.055281	2.50061	0.012398	0.137356
ENSG00000113282	3839.18	0.131613	0.0526509	2.49973	0.0124289	0.137602
ENSG00000074842	3402.42	-0.132384	0.0529834	-2.49859	0.012469	0.137948
ENSG00000226363	53.807	-0.262537	0.105097	-2.49804	0.0124883	0.138065
ENSG00000250303	100.159	0.265757	0.106438	2.49683	0.0125309	0.138439
ENSG00000148450	448.726	0.209591	0.0839785	2.49577	0.0125684	0.138692
ENSG00000154642	517.295	0.22959	0.091995	2.49568	0.0125715	0.138692
ENSG00000106344	2259.8	-0.136496	0.0547192	-2.49448	0.0126142	0.13887
ENSG00000112473	8213.6	0.124032	0.0497207	2.49457	0.0126108	0.13887
ENSG00000204371	2834.06	-0.168815	0.0676647	-2.49487	0.0126003	0.13887
ENSG00000214357	723.027	0.18592	0.0745401	2.49423	0.012623	0.13887
ENSG00000068885	481.17	0.221654	0.0888768	2.49394	0.0126332	0.138886
ENSG00000103540	1411.39	0.164297	0.0658968	2.49325	0.0126579	0.138969
ENSG00000142669	509.285	-0.206656	0.0829011	-2.4928	0.012674	0.138969
ENSG00000143028	262.326	-0.23144	0.0928456	-2.49274	0.0126761	0.138969
ENSG00000184432	6877.93	0.126538	0.0507624	2.49275	0.0126758	0.138969
ENSG00000103353	4392.3	0.131183	0.0526495	2.49162	0.0127161	0.138983
ENSG00000136709	3181.26	-0.12975	0.0520789	-2.49141	0.0127236	0.138983
ENSG00000148357	60.3611	0.263263	0.105628	2.49237	0.0126893	0.138983
ENSG00000167333	1440.53	-0.149314	0.0599359	-2.49122	0.0127305	0.138983
ENSG00000169083	1829.32	-0.154991	0.0621991	-2.49185	0.0127079	0.138983
ENSG00000213560	854.916	0.185612	0.0745009	2.49141	0.0127236	0.138983
ENSG00000125503	727.22	-0.184429	0.074084	-2.48946	0.0127937	0.139286
ENSG00000178082	1114.81	-0.164149	0.0659273	-2.48985	0.0127795	0.139286
ENSG00000224341	186.566	-0.249105	0.100042	-2.49	0.0127744	0.139286
ENSG00000224578	3054.52	-0.166975	0.0670697	-2.48958	0.0127895	0.139286
ENSG00000135241	1203.01	-0.169558	0.0681303	-2.48873	0.0128199	0.139475
ENSG00000145391	6177.93	0.128787	0.0517958	2.48644	0.0129027	0.140279
ENSG00000062282	206.777	-0.244043	0.0981935	-2.48533	0.0129432	0.140622
ENSG00000158195	7147.89	-0.123936	0.0498825	-2.48455	0.0129716	0.140833
ENSG00000141560	1683.93	-0.14858	0.059829	-2.48341	0.0130131	0.141186
ENSG00000037897	679.584	-0.180834	0.0728553	-2.4821	0.0130611	0.141609
ENSG00000036672	133.159	0.260174	0.10493	2.47949	0.0131569	0.141909
ENSG00000085491	1673.74	0.169135	0.0681883	2.48041	0.013123	0.141909
ENSG00000102893	2366.53	0.14277	0.0575622	2.48028	0.013128	0.141909
ENSG00000151726	2894.3	0.138558	0.0558462	2.48107	0.0130989	0.141909
ENSG00000161048	368.858	0.21732	0.0876564	2.47922	0.013167	0.141909
ENSG00000175183	535.444	-0.199509	0.0804207	-2.48082	0.0131081	0.141909
ENSG00000187634	61.8551	0.258666	0.104337	2.47914	0.01317	0.141909
ENSG00000215030	19127.5	-0.153523	0.0619158	-2.47954	0.0131553	0.141909
ENSG00000240399	52.6704	0.260936	0.105228	2.47972	0.0131485	0.141909
ENSG00000117475	1165.41	0.168502	0.0680186	2.47729	0.0132384	0.142548
ENSG00000069399	980.6	-0.210429	0.0850112	-2.47531	0.0133121	0.143245
ENSG00000103035	3037.36	-0.138752	0.0560802	-2.47417	0.0133547	0.143604
ENSG00000126457	3379.31	-0.147067	0.0594641	-2.4732	0.0133909	0.143612
ENSG00000214389	294.797	-0.248251	0.100371	-2.47332	0.0133864	0.143612
ENSG00000232472	5407.47	-0.123349	0.0498741	-2.4732	0.0133908	0.143612
ENSG00000271614	47.5369	0.256153	0.103573	2.47317	0.013392	0.143612
ENSG00000237514	435.902	0.206655	0.0836188	2.4714	0.0134585	0.144227
ENSG00000147536	1262.91	-0.162751	0.0658903	-2.47004	0.01351	0.14468
ENSG00000169764	2699.87	0.160346	0.0649671	2.46811	0.0135828	0.145361
ENSG00000184227	141.396	0.25416	0.103007	2.4674	0.0136097	0.14555
ENSG00000116350	5214.95	-0.121699	0.0493679	-2.46514	0.0136958	0.146371
ENSG00000110697	1174.01	0.197349	0.0800856	2.46422	0.0137311	0.146597
ENSG00000120129	3683.46	0.136658	0.0554597	2.4641	0.0137356	0.146597
ENSG00000119414	3311.26	0.135448	0.0549785	2.46365	0.013753	0.146683
ENSG00000101367	8057.41	0.12409	0.0503872	2.46272	0.0137886	0.146776
ENSG00000102103	2168.71	-0.150548	0.0611329	-2.46264	0.013792	0.146776
ENSG00000155849	51.2729	-0.257186	0.104443	-2.46245	0.013799	0.146776
ENSG00000255737	124.066	-0.25932	0.105279	-2.46316	0.013772	0.146776
ENSG00000136938	9211.07	-0.120719	0.049047	-2.46129	0.0138437	0.146952
ENSG00000161682	89.267	-0.263897	0.107202	-2.46167	0.0138293	0.146952
ENSG00000163428	4686.19	0.187232	0.0760668	2.46141	0.0138391	0.146952
ENSG00000106399	1407.06	0.182011	0.0739721	2.46054	0.0138727	0.147162
ENSG00000047457	46.4321	-0.23792	0.0967138	-2.46004	0.0138921	0.147267
ENSG00000134265	1145.49	0.178137	0.07242	2.45978	0.0139024	0.147277
ENSG00000109184	1271.99	0.187881	0.0764129	2.45875	0.013942	0.147543
ENSG00000119922	279.703	0.238507	0.0970241	2.45823	0.0139625	0.147543
ENSG00000164180	816.331	0.193708	0.078802	2.45817	0.0139648	0.147543
ENSG00000171467	1697.02	-0.146859	0.0597433	-2.45816	0.013965	0.147543
ENSG00000144848	1621.46	0.1546	0.0629054	2.45765	0.0139849	0.147654
ENSG00000166897	54.8706	-0.259693	0.105736	-2.45606	0.0140471	0.148211
ENSG00000188647	2396.07	0.19547	0.0795979	2.45572	0.0140602	0.148249
ENSG00000139437	803.199	-0.173976	0.0708666	-2.45498	0.0140891	0.148455
ENSG00000161955	204.816	0.239838	0.0977737	2.45299	0.0141673	0.149179
ENSG00000171564	265.592	-0.226671	0.0924188	-2.45265	0.014181	0.149223
ENSG00000119632	60.6635	0.260155	0.106142	2.45101	0.0142457	0.149237
ENSG00000133030	4333.68	-0.141008	0.0575157	-2.45164	0.0142206	0.149237
ENSG00000136859	141.498	0.257062	0.104892	2.45072	0.014257	0.149237
ENSG00000138604	8561.37	0.126912	0.0517591	2.45197	0.0142077	0.149237
ENSG00000164463	261.044	-0.242434	0.0989248	-2.45069	0.0142582	0.149237
ENSG00000176055	481.718	0.202511	0.0826266	2.45092	0.0142492	0.149237
ENSG00000178401	798.12	-0.17718	0.0722668	-2.45175	0.0142164	0.149237
ENSG00000198961	2419.69	0.159404	0.0650119	2.45192	0.0142095	0.149237
ENSG00000145050	2486.2	0.143059	0.0584064	2.44937	0.0143106	0.149685
ENSG00000173207	1118.81	-0.159773	0.0652507	-2.4486	0.0143411	0.149905
ENSG00000203668	12283.9	0.174182	0.0711702	2.44741	0.0143888	0.150304
ENSG00000133872	4351.43	0.149917	0.0612724	2.44672	0.0144162	0.150489
ENSG00000213463	2059.51	0.168014	0.0686815	2.44628	0.014434	0.150575
ENSG00000173559	1076.39	0.178352	0.0729595	2.44453	0.014504	0.151205
ENSG00000117616	1657.44	0.154432	0.0632058	2.44332	0.0145529	0.151615
ENSG00000169410	790.511	-0.170487	0.069785	-2.44303	0.0145645	0.151635
ENSG00000269190	798.969	-0.17679	0.0723772	-2.44262	0.0145813	0.151709
ENSG00000204991	1236.71	0.162857	0.0666822	2.44228	0.0145948	0.15175
ENSG00000107036	1083.57	0.167657	0.068662	2.44177	0.0146153	0.151862
ENSG00000125458	789.863	-0.192696	0.0789526	-2.44065	0.0146609	0.152135
ENSG00000170545	187.689	-0.242956	0.0995456	-2.44065	0.0146608	0.152135
ENSG00000006007	4317.35	0.13043	0.0534662	2.43948	0.0147082	0.15221
ENSG00000131981	2759.13	-0.132552	0.0543324	-2.43965	0.0147016	0.15221
ENSG00000164402	1712.5	-0.145822	0.0597749	-2.43952	0.0147069	0.15221
ENSG00000168917	92.6462	-0.260921	0.106934	-2.44003	0.014686	0.15221
ENSG00000171658	79.0024	-0.26147	0.107192	-2.43928	0.0147166	0.15221
ENSG00000167920	1413.71	-0.153028	0.0627476	-2.43879	0.0147365	0.152316
ENSG00000141756	11715.9	0.127097	0.0521397	2.43763	0.0147839	0.152605
ENSG00000166797	3051.39	0.145862	0.0598358	2.4377	0.0147812	0.152605
ENSG00000119125	5250.38	-0.145883	0.0598956	-2.43563	0.014866	0.153295
ENSG00000162923	2574.19	0.139793	0.0574031	2.43529	0.0148799	0.153295
ENSG00000198546	481.359	-0.194735	0.0799636	-2.43529	0.0148797	0.153295
ENSG00000198774	2167.21	0.169048	0.0694241	2.43501	0.0148914	0.153313
ENSG00000153885	1972.78	-0.148702	0.0610798	-2.43456	0.0149101	0.1534
ENSG00000161970	10511.1	-0.122209	0.0502024	-2.43433	0.0149195	0.1534
ENSG00000123009	5693.5	-0.128409	0.0527796	-2.43292	0.0149777	0.153597
ENSG00000166823	207.108	-0.236158	0.0970672	-2.43293	0.0149771	0.153597
ENSG00000175920	40.624	0.241877	0.0994051	2.43325	0.014964	0.153597
ENSG00000231989	581.071	-0.195829	0.0804876	-2.43303	0.0149731	0.153597
ENSG00000137266	284.916	-0.222781	0.0916156	-2.4317	0.0150282	0.153914
ENSG00000137573	147.196	0.249005	0.102396	2.43178	0.0150248	0.153914
ENSG00000144043	4805.25	-0.125813	0.0517491	-2.4312	0.0150488	0.154025
ENSG00000112079	1766.29	0.140325	0.0577692	2.42907	0.0151376	0.154833
ENSG00000111696	172.653	-0.243671	0.10037	-2.42773	0.0151938	0.155066
ENSG00000135148	1634.87	0.150168	0.0618489	2.42798	0.0151831	0.155066
ENSG00000160172	259.17	-0.228595	0.0941659	-2.42758	0.0151999	0.155066
ENSG00000283390	39.673	-0.24124	0.0993553	-2.42806	0.01518	0.155066
ENSG00000101752	1201.51	0.188566	0.0776997	2.42685	0.0152304	0.155277
ENSG00000134824	1488.58	0.149395	0.061576	2.42618	0.0152585	0.155463
ENSG00000166295	4221.98	0.136772	0.0564171	2.42431	0.0153376	0.156167
ENSG00000148204	77.54	0.259357	0.107007	2.42374	0.0153617	0.156312
ENSG00000132823	1897.16	-0.140081	0.0578067	-2.42326	0.0153819	0.156314
ENSG00000280734	234.519	0.232971	0.096135	2.42338	0.0153769	0.156314
ENSG00000087111	2406.47	-0.143578	0.0592587	-2.4229	0.0153973	0.15637
ENSG00000103160	2021.33	0.149746	0.0618381	2.42159	0.0154528	0.156732
ENSG00000138434	3291.55	0.135496	0.0559532	2.4216	0.0154522	0.156732
ENSG00000100385	66.851	0.257972	0.106551	2.4211	0.0154734	0.156839
ENSG00000153234	219.121	0.232097	0.0958801	2.4207	0.0154908	0.156914
ENSG00000011143	594.705	-0.187491	0.0775378	-2.41806	0.0156036	0.157955
ENSG00000177485	1172.95	0.165436	0.0684698	2.41619	0.0156839	0.158666
ENSG00000141698	1545.11	-0.158097	0.0654403	-2.4159	0.0156963	0.158689
ENSG00000030419	36.8846	0.242112	0.100232	2.41552	0.0157126	0.158752
ENSG00000134070	197.752	-0.236692	0.0980325	-2.41442	0.0157601	0.158958
ENSG00000143942	834.331	0.180482	0.074761	2.41411	0.0157735	0.158958
ENSG00000184349	440.659	-0.204281	0.0846109	-2.41436	0.0157629	0.158958
ENSG00000232112	203.885	0.244625	0.101322	2.41432	0.0157645	0.158958
ENSG00000173674	2564.16	0.177845	0.0736856	2.41357	0.0157972	0.159095
ENSG00000123989	2647.98	0.189403	0.0785316	2.41181	0.0158735	0.159466
ENSG00000141627	1126.42	-0.159384	0.0660763	-2.41211	0.0158604	0.159466
ENSG00000249176	939.373	-0.165608	0.0686568	-2.41211	0.0158604	0.159466
ENSG00000273002	32.0874	0.228259	0.0946433	2.41179	0.0158746	0.159466
ENSG00000160752	5290.32	0.122935	0.0510272	2.4092	0.0159875	0.160497
ENSG00000105518	1540.57	0.15657	0.065072	2.40611	0.0161235	0.16176
ENSG00000105323	11521.4	-0.127164	0.0528718	-2.40513	0.0161666	0.161986
ENSG00000115419	1113.79	0.181734	0.0755597	2.40517	0.0161649	0.161986
ENSG00000033867	1459.06	0.189952	0.0790301	2.40354	0.0162373	0.162421
ENSG00000148158	463.869	-0.206311	0.0858502	-2.40315	0.0162546	0.162421
ENSG00000173898	3371.9	-0.163345	0.0679726	-2.40311	0.0162565	0.162421
ENSG00000188419	1755.72	0.160451	0.0667632	2.40329	0.0162484	0.162421
ENSG00000204130	374.845	0.211038	0.0878316	2.40276	0.016272	0.162421
ENSG00000270264	384.811	-0.211499	0.088021	-2.40282	0.0162692	0.162421
ENSG00000240682	604.44	-0.181483	0.0755426	-2.40239	0.0162884	0.162481
ENSG00000142453	2104.71	-0.155271	0.0646451	-2.4019	0.0163103	0.162493
ENSG00000184584	868.321	-0.163396	0.0680265	-2.40194	0.0163083	0.162493
ENSG00000182240	15454.5	-0.105856	0.0440949	-2.40063	0.0163668	0.162953
ENSG00000148700	1799.16	0.144206	0.0600817	2.40017	0.0163874	0.163055
ENSG00000183527	2482.46	-0.13733	0.0572276	-2.39972	0.0164075	0.163152
ENSG00000102158	5652.55	0.150323	0.0626533	2.39928	0.0164274	0.163246
ENSG00000136997	18288.8	-0.127263	0.053062	-2.39839	0.0164674	0.16354
ENSG00000104147	557.928	-0.19273	0.0803743	-2.3979	0.0164892	0.16365
ENSG00000196937	339.071	0.228462	0.0952938	2.39745	0.0165097	0.16365
ENSG00000213144	937.883	-0.168862	0.0704304	-2.39758	0.016504	0.16365
ENSG00000211450	1256.55	-0.185942	0.0775747	-2.39694	0.0165328	0.163776
ENSG00000109787	835.193	0.168063	0.0701581	2.39549	0.016598	0.164318
ENSG00000100802	297.913	-0.218194	0.0911178	-2.39463	0.016637	0.164601
ENSG00000254406	439.914	-0.197455	0.0825061	-2.39322	0.0167013	0.165133
ENSG00000107679	890.886	0.176679	0.0738886	2.39115	0.0167955	0.16596
ENSG00000023330	2693.84	-0.129241	0.0540916	-2.38931	0.0168803	0.166642
ENSG00000170558	571.435	-0.183237	0.0766941	-2.38919	0.0168857	0.166642
ENSG00000115526	681.178	-0.18802	0.078733	-2.38807	0.0169373	0.166759
ENSG00000143353	530.093	0.189003	0.0791269	2.3886	0.0169127	0.166759
ENSG00000164144	733.641	0.183423	0.0768103	2.38801	0.01694	0.166759
ENSG00000173744	3001.52	-0.141029	0.0590525	-2.3882	0.0169309	0.166759
ENSG00000143515	400.311	-0.20109	0.0842292	-2.38741	0.0169676	0.166926
ENSG00000230777	948.324	-0.216557	0.0907427	-2.38649	0.01701	0.167239
ENSG00000003096	975.12	0.166042	0.0695881	2.38607	0.0170294	0.167288
ENSG00000064932	2344.74	-0.190588	0.0798861	-2.38574	0.0170447	0.167288
ENSG00000163633	221.787	0.233193	0.0977582	2.38541	0.0170602	0.167288
ENSG00000167272	1857.9	-0.145008	0.0607939	-2.38523	0.0170682	0.167288
ENSG00000173409	1026.13	0.174184	0.0730184	2.38548	0.0170571	0.167288
ENSG00000189343	6971.51	-0.125599	0.0526805	-2.38416	0.0171183	0.167674
ENSG00000251474	451.438	0.196036	0.0822408	2.38369	0.0171401	0.167783
ENSG00000080824	98139.5	-0.124482	0.0522525	-2.38231	0.0172042	0.168306
ENSG00000132589	3680.42	-0.136877	0.0575022	-2.38038	0.0172949	0.168502
ENSG00000140299	2838.65	0.164028	0.0689054	2.38048	0.0172902	0.168502
ENSG00000151693	386.951	-0.213907	0.0898649	-2.38032	0.0172975	0.168502
ENSG00000168078	3548.53	0.141507	0.0594411	2.38062	0.0172834	0.168502
ENSG00000170190	42.0302	0.242339	0.10181	2.38032	0.0172976	0.168502
ENSG00000185722	2921.04	0.130924	0.0549882	2.38095	0.0172682	0.168502
ENSG00000255397	1995.88	-0.140578	0.0590595	-2.38028	0.0172993	0.168502
ENSG00000101442	711.375	-0.171498	0.072066	-2.37974	0.0173247	0.168578
ENSG00000147251	228.02	-0.227746	0.0957051	-2.37966	0.0173286	0.168578
ENSG00000175768	377.547	-0.223643	0.0940021	-2.37913	0.0173536	0.168613
ENSG00000183199	20470.3	-0.105383	0.0442909	-2.37935	0.0173432	0.168613
ENSG00000233947	684.672	0.199947	0.0840651	2.37848	0.0173843	0.168807
ENSG00000078081	164.036	0.242108	0.101803	2.37821	0.0173971	0.168827
ENSG00000162520	123.063	0.250432	0.10532	2.37782	0.0174153	0.1689
ENSG00000119711	694.53	0.184519	0.0776693	2.37569	0.017516	0.169771
ENSG00000164818	2402.55	-0.142736	0.0601094	-2.3746	0.0175679	0.170169
ENSG00000137337	4068.44	-0.130616	0.0550382	-2.37319	0.0176352	0.170611
ENSG00000150403	2114.62	0.134628	0.0567256	2.37332	0.0176291	0.170611
ENSG00000184220	1753.28	-0.145479	0.061313	-2.37272	0.0176575	0.170721
ENSG00000168653	6588.63	-0.126916	0.0535133	-2.37167	0.0177081	0.171106
ENSG00000128989	8516.09	0.147762	0.0623251	2.37083	0.0177482	0.171388
ENSG00000029364	3559.91	0.125921	0.0531181	2.37059	0.0177597	0.171394
ENSG00000114942	4147.83	-0.12169	0.0513558	-2.36955	0.0178097	0.17147
ENSG00000153879	1700.62	-0.151676	0.0640113	-2.36952	0.0178113	0.17147
ENSG00000159596	1477.8	0.15626	0.0659456	2.36953	0.0178108	0.17147
ENSG00000186575	2117.17	-0.141505	0.0597187	-2.36953	0.0178108	0.17147
ENSG00000105202	4899.67	-0.120738	0.0509775	-2.36846	0.0178622	0.17175
ENSG00000106588	370.023	0.209453	0.0884334	2.36848	0.0178612	0.17175
ENSG00000115966	1126.26	0.171917	0.0726101	2.36768	0.0178999	0.171768
ENSG00000162063	2003.23	-0.139514	0.0589282	-2.36752	0.0179077	0.171768
ENSG00000259078	1184.89	-0.181203	0.0765232	-2.36795	0.017887	0.171768
ENSG00000260032	9538.07	0.132392	0.0559146	2.36776	0.0178963	0.171768
ENSG00000204396	107.261	0.25137	0.106198	2.36701	0.0179327	0.171902
ENSG00000179085	959.879	0.185321	0.0783673	2.36478	0.0180407	0.172833
ENSG00000175155	95.494	-0.252784	0.10692	-2.36424	0.0180669	0.172978
ENSG00000102977	497.384	-0.198553	0.0840017	-2.36368	0.0180947	0.173135
ENSG00000114631	4103.89	-0.1375	0.0581798	-2.36336	0.0181099	0.173135
ENSG00000123405	77.2187	-0.253095	0.107107	-2.36301	0.0181274	0.173135
ENSG00000123983	3653	0.150948	0.0638787	2.36305	0.0181254	0.173135
ENSG00000185499	1463.48	0.187054	0.0791937	2.36199	0.0181773	0.173506
ENSG00000174327	176.795	-0.236907	0.100341	-2.36103	0.0182245	0.173851
ENSG00000152137	2263.17	0.143276	0.0607129	2.35989	0.0182801	0.174276
ENSG00000188725	1703.45	0.173113	0.0733721	2.35938	0.0183053	0.174411
ENSG00000124333	949.948	0.200842	0.0851803	2.35785	0.0183812	0.174661
ENSG00000141968	64.282	-0.25119	0.106512	-2.35833	0.0183574	0.174661
ENSG00000145782	1090.41	0.166924	0.0708159	2.35715	0.0184156	0.174661
ENSG00000151445	662.648	-0.177737	0.0753996	-2.35727	0.01841	0.174661
ENSG00000166886	464.733	-0.196251	0.083261	-2.35706	0.0184205	0.174661
ENSG00000188263	49.2117	0.245899	0.104313	2.35733	0.0184069	0.174661
ENSG00000210140	248.26	0.231002	0.0979971	2.35723	0.0184117	0.174661
ENSG00000213087	806.438	-0.177847	0.075437	-2.35756	0.0183955	0.174661
ENSG00000180098	578.724	-0.188958	0.0802	-2.35609	0.0184686	0.175012
ENSG00000204370	1714.63	0.163522	0.0694167	2.35566	0.01849	0.175109
ENSG00000204305	106.688	0.252173	0.107077	2.35507	0.0185193	0.175281
ENSG00000197959	24.4852	-0.215894	0.0916953	-2.35447	0.0185492	0.175458
ENSG00000144645	1555.95	-0.138884	0.0589965	-2.35411	0.0185671	0.175523
ENSG00000124201	2998.02	0.143684	0.0610591	2.3532	0.0186125	0.175691
ENSG00000184922	1474.3	0.172505	0.0732997	2.35341	0.0186019	0.175691
ENSG00000236893	150.46	0.24219	0.102925	2.35308	0.0186185	0.175691
ENSG00000266714	24.4889	0.214389	0.0911354	2.35243	0.0186514	0.175896
ENSG00000140284	643.392	-0.182902	0.0777669	-2.35192	0.0186768	0.175924
ENSG00000141696	2499.79	-0.154227	0.0655718	-2.35204	0.0186709	0.175924
ENSG00000198252	952.557	0.197851	0.084145	2.35131	0.0187073	0.176106
ENSG00000075151	5237.01	0.116289	0.0494893	2.34977	0.0187849	0.176731
ENSG00000196155	696.87	-0.178271	0.0758915	-2.34902	0.0188227	0.176981
ENSG00000108306	875.535	-0.168456	0.0717515	-2.34778	0.0188859	0.177348
ENSG00000111319	168.275	0.240016	0.102236	2.34767	0.0188913	0.177348
ENSG00000112983	3889.21	-0.118388	0.0504476	-2.34676	0.0189375	0.177348
ENSG00000144426	290.856	0.228625	0.0974244	2.3467	0.0189407	0.177348
ENSG00000168062	42.4743	0.106171	0.0452358	2.34705	0.0189226	0.177348
ENSG00000179532	676.871	0.179361	0.0764197	2.34705	0.0189229	0.177348
ENSG00000229994	2368.43	-0.129662	0.0552445	-2.34705	0.0189229	0.177348
ENSG00000134153	2570.22	0.130285	0.0555333	2.34606	0.0189729	0.177438
ENSG00000167110	3225.76	0.123173	0.0524989	2.34619	0.0189663	0.177438
ENSG00000060138	6798.38	-0.11518	0.0491113	-2.34529	0.0190122	0.177594
ENSG00000163870	1119.13	-0.171859	0.0732781	-2.34529	0.0190121	0.177594
ENSG00000125434	384.254	0.200076	0.0853365	2.34455	0.01905	0.17763
ENSG00000185262	591.997	-0.189623	0.0808739	-2.34468	0.0190436	0.17763
ENSG00000213593	3524.39	0.124608	0.0531478	2.34456	0.0190496	0.17763
ENSG00000100364	2503.57	-0.153887	0.0656525	-2.34396	0.0190801	0.177801
ENSG00000123219	711.2	0.186573	0.0796046	2.34375	0.019091	0.177801
ENSG00000123091	1443.63	0.187259	0.0799242	2.34296	0.0191317	0.178075
ENSG00000102316	3678.57	0.127665	0.0545015	2.34241	0.0191596	0.17823
ENSG00000092964	1629.13	-0.148087	0.0632415	-2.34161	0.0192008	0.178507
ENSG00000104341	8708.31	0.110801	0.0473248	2.3413	0.0192169	0.178551
ENSG00000136718	3053.56	-0.125814	0.0537937	-2.33883	0.0193441	0.179627
ENSG00000132581	1282.89	0.144882	0.0619752	2.33774	0.0194008	0.179906
ENSG00000134954	1072.63	-0.161098	0.0689196	-2.33747	0.0194147	0.179906
ENSG00000148426	1694.41	-0.143754	0.0615035	-2.33733	0.0194222	0.179906
ENSG00000171295	298.116	-0.213713	0.0914505	-2.33693	0.0194428	0.179906
ENSG00000177156	5940.62	-0.12918	0.0552733	-2.33712	0.019433	0.179906
ENSG00000228395	29.6723	-0.223325	0.0955347	-2.33763	0.0194066	0.179906
ENSG00000175792	4093.47	-0.12033	0.0515089	-2.33611	0.0194856	0.18009
ENSG00000254783	24.1752	0.21194	0.090717	2.33627	0.0194771	0.18009
ENSG00000123643	757.421	-0.176613	0.0756452	-2.33476	0.0195561	0.180635
ENSG00000118507	154.88	-0.240103	0.102854	-2.33441	0.019574	0.180695
ENSG00000158220	207.475	-0.231282	0.0991569	-2.33249	0.0196751	0.181521
ENSG00000188529	8360.57	0.138431	0.0593833	2.33114	0.0197461	0.182069
ENSG00000100285	1507.73	-0.143561	0.0616122	-2.33007	0.0198024	0.182429
ENSG00000133794	285.186	0.216951	0.0931135	2.32996	0.0198083	0.182429
ENSG00000139722	1254.77	0.162166	0.0696221	2.32923	0.0198471	0.182674
ENSG00000248546	1376.65	-0.149047	0.0639955	-2.32902	0.0198582	0.182674
ENSG00000226085	270.076	-0.216943	0.0931827	-2.32815	0.0199042	0.182991
ENSG00000142892	1769.63	0.151063	0.0649013	2.32757	0.0199349	0.183165
ENSG00000139687	1789.77	0.170654	0.0733521	2.3265	0.0199918	0.183363
ENSG00000143314	3623.27	-0.122901	0.0528361	-2.32607	0.0200147	0.183363
ENSG00000160447	1686.04	-0.162426	0.0698272	-2.32611	0.0200126	0.183363
ENSG00000165312	129.411	-0.24224	0.104103	-2.32692	0.0199696	0.183363
ENSG00000168887	1474.02	-0.139408	0.0599162	-2.32671	0.0199806	0.183363
ENSG00000277075	78.6141	0.249304	0.107206	2.32546	0.0200475	0.183557
ENSG00000073464	1346.06	0.146662	0.0630963	2.32442	0.0201029	0.183743
ENSG00000179967	2137.07	-0.139778	0.060126	-2.32475	0.0200855	0.183743
ENSG00000181619	212.894	0.22638	0.0973871	2.32454	0.0200966	0.183743
ENSG00000103707	626.122	-0.185119	0.0796781	-2.32333	0.0201614	0.183894
ENSG00000130299	1668.93	-0.16	0.0688656	-2.32336	0.0201597	0.183894
ENSG00000187801	244.031	-0.222133	0.0956225	-2.32302	0.0201779	0.183894
ENSG00000215086	957.638	-0.16509	0.0710667	-2.32303	0.0201774	0.183894
ENSG00000265666	54.0156	0.245154	0.105511	2.32351	0.0201519	0.183894
ENSG00000125319	727.349	-0.178169	0.0767121	-2.32257	0.0202023	0.183903
ENSG00000181143	1477.18	0.192774	0.0830005	2.32257	0.0202023	0.183903
ENSG00000139433	650.364	-0.171639	0.0739076	-2.32235	0.0202141	0.183904
ENSG00000105974	1720.25	0.146832	0.063245	2.32164	0.0202521	0.184024
ENSG00000153044	727.89	-0.17955	0.0773391	-2.3216	0.0202545	0.184024
ENSG00000188352	1675.13	-0.135565	0.0583968	-2.32145	0.0202624	0.184024
ENSG00000143578	592.778	-0.178493	0.0769062	-2.32092	0.0202912	0.184179
ENSG00000074800	93171.8	-0.111569	0.0480802	-2.32048	0.0203149	0.184288
ENSG00000165389	2255.79	0.167851	0.0723489	2.32002	0.0203396	0.184405
ENSG00000147649	5619.73	0.133384	0.0575357	2.31828	0.0204341	0.185155
ENSG00000222009	54.2545	0.244419	0.105465	2.31754	0.0204742	0.185412
ENSG00000155189	2905.58	0.136245	0.0588062	2.31684	0.0205122	0.185549
ENSG00000185567	2484.42	-0.16325	0.0704627	-2.31683	0.020513	0.185549
ENSG00000033100	1572.77	0.159423	0.0688735	2.31473	0.0206279	0.186341
ENSG00000109445	931.142	-0.159367	0.0688666	-2.31415	0.0206598	0.186341
ENSG00000159023	2665.47	-0.126158	0.0545151	-2.31419	0.0206572	0.186341
ENSG00000185009	5030.38	0.119519	0.0516417	2.3144	0.020646	0.186341
ENSG00000196367	3158.37	-0.14727	0.0636162	-2.31497	0.0206143	0.186341
ENSG00000169641	2746.98	0.128687	0.055624	2.31352	0.0206939	0.186435
ENSG00000197056	948.813	0.200783	0.0867796	2.31371	0.0206836	0.186435
ENSG00000006459	379.615	-0.200812	0.08685	-2.31217	0.0207684	0.186785
ENSG00000100167	37.0794	-0.227066	0.0982024	-2.31222	0.0207653	0.186785
ENSG00000171560	72.7844	-0.246819	0.106729	-2.31258	0.0207455	0.186785
ENSG00000125971	2778.74	-0.130022	0.0562464	-2.31165	0.0207971	0.186936
ENSG00000259585	468.974	-0.185061	0.0800789	-2.31098	0.0208338	0.187159
ENSG00000163660	1936.34	0.139068	0.0602488	2.30822	0.0209869	0.188427
ENSG00000129003	1874.13	0.159819	0.0692731	2.30709	0.02105	0.188777
ENSG00000132470	330.147	0.210745	0.091342	2.30721	0.0210433	0.188777
ENSG00000091436	2740.8	-0.13725	0.0595212	-2.3059	0.0211161	0.189263
ENSG00000106077	364.972	-0.196944	0.0854428	-2.30499	0.0211673	0.189613
ENSG00000095321	339.405	0.206251	0.0895156	2.30408	0.0212181	0.189777
ENSG00000135387	19340.2	0.112883	0.0489956	2.30394	0.0212262	0.189777
ENSG00000174749	421.489	0.204312	0.088668	2.30423	0.0212095	0.189777
ENSG00000186603	3654.39	0.151797	0.0658897	2.3038	0.0212338	0.189777
ENSG00000084754	7853.07	0.110682	0.0480505	2.30346	0.0212531	0.189841
ENSG00000245648	490.858	0.184533	0.0801291	2.30294	0.0212822	0.189993
ENSG00000182287	793.779	0.191785	0.0832914	2.30258	0.0213025	0.190066
ENSG00000083290	370.246	-0.201977	0.0877784	-2.30098	0.0213925	0.190761
ENSG00000230487	111.723	0.244129	0.106113	2.30065	0.0214112	0.190819
ENSG00000135679	1994.14	0.148826	0.0646951	2.30042	0.0214243	0.190828
ENSG00000139323	726.004	0.173907	0.0756056	2.30019	0.0214374	0.190837
ENSG00000147894	325.598	-0.205218	0.0892413	-2.29959	0.0214716	0.191033
ENSG00000105793	760.713	0.171016	0.0743848	2.29907	0.0215009	0.191168
ENSG00000139974	150.567	0.237827	0.103453	2.29889	0.0215111	0.191168
ENSG00000119929	1222.87	-0.14643	0.063713	-2.29827	0.0215466	0.191304
ENSG00000134531	36.7616	0.230917	0.100491	2.29789	0.0215681	0.191304
ENSG00000145912	1385.6	-0.156653	0.0681694	-2.29799	0.0215625	0.191304
ENSG00000162385	807.894	-0.166426	0.0724363	-2.29755	0.0215872	0.191304
ENSG00000230584	5510.15	-0.118275	0.0514761	-2.29768	0.0215802	0.191304
ENSG00000051620	382.895	-0.193883	0.0844132	-2.29683	0.0216284	0.191419
ENSG00000102934	152.634	0.237752	0.10352	2.29668	0.0216368	0.191419
ENSG00000170144	4453.76	0.138758	0.0604067	2.29706	0.0216155	0.191419
ENSG00000134046	776.878	0.173104	0.0753932	2.29601	0.0216753	0.191652
ENSG00000227973	584.22	-0.17753	0.0773551	-2.295	0.0217333	0.192057
ENSG00000116903	863.058	0.165619	0.072259	2.29202	0.0219046	0.193353
ENSG00000177432	454.778	0.187995	0.0820165	2.29216	0.0218962	0.193353
ENSG00000037749	1898.55	0.134402	0.0586493	2.29162	0.0219273	0.193445
ENSG00000139946	712.682	-0.179989	0.07856	-2.29111	0.0219572	0.1936
ENSG00000176101	2194.39	-0.144373	0.0630464	-2.28995	0.0220242	0.194082
ENSG00000176974	2216.92	-0.128395	0.0560781	-2.28958	0.0220459	0.194165
ENSG00000007264	666.324	0.202813	0.0886397	2.28807	0.0221337	0.194829
ENSG00000169105	1322.91	-0.151715	0.0663542	-2.28645	0.0222281	0.19555
ENSG00000136935	1301.72	-0.141322	0.0618192	-2.28605	0.0222514	0.195584
ENSG00000152700	1853.65	0.147721	0.0646272	2.28574	0.0222693	0.195584
ENSG00000226479	956.483	-0.155896	0.0681977	-2.28594	0.0222579	0.195584
ENSG00000162817	1093.92	-0.151065	0.0661074	-2.28515	0.0223043	0.195782
ENSG00000115268	8715.89	-0.158436	0.0693547	-2.28443	0.0223463	0.195945
ENSG00000164163	3778.15	0.171167	0.0749284	2.2844	0.0223478	0.195945
ENSG00000046647	729.254	-0.164084	0.0718474	-2.28378	0.0223842	0.196155
ENSG00000086598	7236.75	0.150575	0.0660171	2.28084	0.0225579	0.197567
ENSG00000146072	1111.72	-0.150153	0.0658433	-2.28046	0.0225806	0.197656
ENSG00000137502	2524.63	-0.151631	0.0665134	-2.2797	0.0226255	0.197718
ENSG00000171365	650.449	-0.174058	0.0763462	-2.27985	0.0226168	0.197718
ENSG00000197943	129.984	-0.239641	0.105105	-2.28001	0.0226069	0.197718
ENSG00000198938	178047	-0.105944	0.046482	-2.27925	0.0226523	0.197843
ENSG00000120738	106.527	0.242099	0.106254	2.2785	0.022697	0.198123
ENSG00000077147	5756.59	0.151653	0.0665756	2.2779	0.0227326	0.198272
ENSG00000121152	2217.84	-0.124715	0.0547627	-2.27736	0.0227645	0.198272
ENSG00000142657	6451.17	-0.118173	0.0518839	-2.27764	0.0227479	0.198272
ENSG00000175182	222.85	-0.226655	0.0995195	-2.2775	0.0227566	0.198272
ENSG00000183688	81.8163	-0.244117	0.107204	-2.27711	0.0227794	0.198292
ENSG00000112941	4808.7	-0.112417	0.0493944	-2.27591	0.0228517	0.198811
ENSG00000217801	42.1398	-0.232396	0.102131	-2.27547	0.0228776	0.198926
ENSG00000134371	2017.88	0.159639	0.0701867	2.27449	0.0229362	0.199326
ENSG00000215807	160.978	0.232019	0.102032	2.27398	0.0229673	0.199485
ENSG00000233237	217.073	0.21892	0.0963038	2.27322	0.0230126	0.199769
ENSG00000184185	174.886	0.231158	0.101711	2.27271	0.0230437	0.199928
ENSG00000100034	2158.63	-0.138903	0.0611294	-2.27228	0.0230696	0.199932
ENSG00000268858	360.288	0.197103	0.0867346	2.27248	0.0230575	0.199932
ENSG00000104964	3797.78	0.157686	0.0694076	2.27189	0.0230931	0.200026
ENSG00000075826	184.101	0.229123	0.100881	2.27122	0.0231338	0.200268
ENSG00000116133	26394.7	0.109443	0.0481958	2.2708	0.0231593	0.200378
ENSG00000167775	4629.38	-0.143068	0.0630218	-2.27014	0.023199	0.200611
ENSG00000063438	643.986	-0.172678	0.0760942	-2.26927	0.0232518	0.200898
ENSG00000138071	6266.57	0.157225	0.0692872	2.26917	0.0232577	0.200898
ENSG00000087253	137.399	-0.235705	0.103904	-2.26849	0.0232994	0.201037
ENSG00000273604	1241.48	-0.148832	0.0656037	-2.26865	0.0232896	0.201037
ENSG00000154813	698.38	0.17535	0.0773191	2.26787	0.0233369	0.20125
ENSG00000198125	266.848	0.212564	0.0937382	2.26764	0.0233513	0.201265
ENSG00000253276	186.075	-0.226562	0.0999387	-2.26701	0.0233899	0.201486
ENSG00000180776	1138.4	0.175278	0.0774014	2.26453	0.0235416	0.202682
ENSG00000104889	2547.08	-0.13303	0.0587608	-2.26393	0.0235787	0.202779
ENSG00000163104	1338.13	0.151207	0.0667855	2.26406	0.0235702	0.202779
ENSG00000100462	2762.72	-0.124773	0.0551333	-2.26312	0.0236284	0.203092
ENSG00000174442	3099.63	0.15132	0.0668697	2.26292	0.0236409	0.203092
ENSG00000138463	527.643	-0.183379	0.0811006	-2.26113	0.0237515	0.203819
ENSG00000176595	650.162	-0.16593	0.073379	-2.26128	0.0237422	0.203819
ENSG00000149503	3568.22	-0.134294	0.0594365	-2.25946	0.0238549	0.204504
ENSG00000181218	351.337	0.202825	0.0897687	2.25942	0.0238572	0.204504
ENSG00000102024	8898.84	0.117591	0.052095	2.25725	0.0239927	0.205552
ENSG00000180185	1148.25	0.147871	0.0655598	2.25551	0.0241016	0.206261
ENSG00000198873	308.97	0.203293	0.0901285	2.25559	0.0240965	0.206261
ENSG00000100036	409.711	-0.199155	0.0883202	-2.25492	0.0241384	0.206463
ENSG00000198722	2479.82	-0.124808	0.0553561	-2.25464	0.0241561	0.206503
ENSG00000196705	602.877	0.187523	0.0831957	2.254	0.0241962	0.206705
ENSG00000243701	555.998	0.175005	0.0776473	2.25384	0.0242061	0.206705
ENSG00000102908	1288.92	0.178352	0.0791406	2.25361	0.024221	0.20672
ENSG00000077092	108.5	0.238787	0.106048	2.25168	0.0243424	0.207599
ENSG00000197062	344.565	-0.196149	0.0871253	-2.25135	0.0243635	0.207599
ENSG00000223496	1164.97	-0.145433	0.0645959	-2.25143	0.0243584	0.207599
ENSG00000117280	1643.61	-0.136854	0.0608053	-2.25069	0.0244054	0.207842
ENSG00000249599	23.116	-0.199022	0.0884666	-2.24969	0.0244688	0.208269
ENSG00000170899	153.972	0.231701	0.103034	2.24877	0.024527	0.208652
ENSG00000165959	789.172	-0.164129	0.072997	-2.24844	0.0245482	0.208719
ENSG00000136463	1180.81	-0.14687	0.0653303	-2.24812	0.0245685	0.208779
ENSG00000131747	19406.2	-0.130127	0.0578886	-2.24789	0.024583	0.20879
ENSG00000102302	815.172	-0.159629	0.0710359	-2.24716	0.0246298	0.208872
ENSG00000173548	1000.22	-0.163007	0.0725404	-2.24712	0.0246326	0.208872
ENSG00000176912	26.7946	0.202905	0.0902921	2.2472	0.024627	0.208872
ENSG00000075914	1137.9	-0.155019	0.0690078	-2.2464	0.0246781	0.209145
ENSG00000049246	105.356	-0.239315	0.106651	-2.2439	0.0248387	0.210349
ENSG00000092010	1741.93	0.135703	0.0604796	2.24377	0.0248469	0.210349
ENSG00000162542	1002.65	-0.154509	0.0689283	-2.24158	0.0249883	0.211432
ENSG00000176788	51116.8	-0.102356	0.0456754	-2.24095	0.0250295	0.21156
ENSG00000219451	5639.72	-0.131955	0.0588838	-2.24094	0.0250303	0.21156
ENSG00000111335	33.7637	0.081207	0.0362443	2.24055	0.0250553	0.211657
ENSG00000134049	577.351	0.214008	0.095546	2.23984	0.0251012	0.211722
ENSG00000172531	3847.85	-0.12947	0.0578043	-2.23981	0.0251034	0.211722
ENSG00000226564	36.5998	-0.222253	0.0992121	-2.24018	0.0250793	0.211722
ENSG00000095383	148.648	-0.231838	0.10352	-2.23955	0.0251203	0.211751
ENSG00000132819	1043.17	-0.161517	0.0721336	-2.23913	0.0251474	0.211831
ENSG00000137312	4351.31	-0.127715	0.0570414	-2.23899	0.0251567	0.211831
ENSG00000162517	3127.74	-0.120103	0.0536738	-2.23764	0.0252445	0.212456
ENSG00000117020	53.8772	-0.230929	0.103251	-2.23657	0.0253142	0.212902
ENSG00000121579	9321.91	0.137432	0.0614518	2.23642	0.0253245	0.212902
ENSG00000100441	1707.75	-0.149835	0.0670361	-2.23513	0.0254086	0.21338
ENSG00000139112	7730.51	0.111537	0.0498972	2.23533	0.0253956	0.21338
ENSG00000145919	2847.17	-0.129721	0.0580575	-2.23435	0.0254603	0.213425
ENSG00000162236	954.275	-0.15231	0.0681699	-2.23427	0.0254652	0.213425
ENSG00000164318	1419.4	0.137653	0.0616012	2.23459	0.0254442	0.213425
ENSG00000170310	237.937	-0.212463	0.0950946	-2.23423	0.0254681	0.213425
ENSG00000107938	1337.64	0.147843	0.06618	2.23395	0.0254861	0.213461
ENSG00000196526	7362.64	0.106861	0.0478665	2.23248	0.0255834	0.214162
ENSG00000068137	1119.89	0.180547	0.0808812	2.23224	0.0255988	0.214177
ENSG00000124549	166.984	0.224988	0.100844	2.23105	0.0256781	0.214612
ENSG00000221968	1766.83	-0.150447	0.0674328	-2.23106	0.0256771	0.214612
ENSG00000009844	1724.52	0.151696	0.0680085	2.23054	0.0257115	0.214663
ENSG00000240616	897.003	-0.238994	0.107145	-2.23056	0.0257106	0.214663
ENSG00000135930	2224.8	-0.124129	0.055675	-2.22952	0.0257792	0.215114
ENSG00000085365	935.345	0.193621	0.0869312	2.22729	0.0259282	0.216013
ENSG00000100304	6267.96	-0.130216	0.0584624	-2.22735	0.0259239	0.216013
ENSG00000231663	49.457	-0.231596	0.103974	-2.22744	0.0259179	0.216013
ENSG00000125966	174.291	0.224857	0.10102	2.22586	0.0260235	0.216281
ENSG00000129636	1428.41	0.13698	0.0615427	2.22578	0.026029	0.216281
ENSG00000137699	365.15	0.195284	0.0877375	2.22578	0.0260291	0.216281
ENSG00000164236	412.326	0.186476	0.083761	2.22629	0.0259947	0.216281
ENSG00000172534	4433.62	-0.15124	0.0679309	-2.22637	0.0259891	0.216281
ENSG00000084774	5595.32	-0.137334	0.0617487	-2.22408	0.026143	0.216678
ENSG00000122008	671.43	0.178112	0.0800922	2.22383	0.0261596	0.216678
ENSG00000156504	1200.68	0.167626	0.0753567	2.22443	0.0261193	0.216678
ENSG00000161395	282.484	0.208662	0.0937897	2.22478	0.0260957	0.216678
ENSG00000188486	3060.85	-0.163904	0.073702	-2.22388	0.0261567	0.216678
ENSG00000196639	173.244	-0.222901	0.100226	-2.22398	0.0261499	0.216678
ENSG00000100380	4386.45	0.137675	0.0619263	2.2232	0.0262023	0.216917
ENSG00000184925	87.9261	0.238254	0.107207	2.22237	0.0262585	0.217268
ENSG00000108055	5479.45	-0.127195	0.0572402	-2.22213	0.0262746	0.217288
ENSG00000105254	1257.82	-0.164318	0.0739779	-2.22118	0.0263387	0.217588
ENSG00000143375	342.528	-0.198222	0.0892344	-2.22136	0.0263263	0.217588
ENSG00000053770	1084.21	0.168213	0.0757491	2.22066	0.0263741	0.217766
ENSG00000107819	1089.2	-0.150637	0.0678607	-2.2198	0.0264323	0.218132
ENSG00000140157	2499.61	0.123548	0.055664	2.21952	0.0264511	0.218173
ENSG00000049245	2981.87	0.127176	0.0573059	2.21925	0.0264696	0.218211
ENSG00000114923	23.3938	-0.202961	0.0915872	-2.21604	0.0266886	0.219901
ENSG00000153037	671.474	0.177185	0.0799805	2.21536	0.0267355	0.220172
ENSG00000065054	392.065	0.206575	0.0932585	2.21508	0.0267548	0.220216
ENSG00000148468	318.454	-0.198209	0.0895034	-2.21455	0.0267913	0.220401
ENSG00000122545	3519.08	0.157108	0.0709674	2.21381	0.0268421	0.220588
ENSG00000136731	4678.43	0.119088	0.0537917	2.21388	0.0268369	0.220588
ENSG00000127616	7823.88	-0.126943	0.0573518	-2.21341	0.0268694	0.220697
ENSG00000141367	18800.1	0.103713	0.046879	2.21235	0.0269426	0.221102
ENSG00000155090	2130.57	0.138228	0.0624876	2.21208	0.026961	0.221102
ENSG00000279800	1005.57	-0.158407	0.0716098	-2.21209	0.0269607	0.221102
ENSG00000118762	728.38	0.166696	0.0753855	2.21125	0.0270187	0.221333
ENSG00000167778	1922.12	-0.144553	0.0653804	-2.21095	0.0270391	0.221333
ENSG00000172809	2525.85	-0.125958	0.0569725	-2.21086	0.0270454	0.221333
ENSG00000185291	24.399	0.2037	0.0921151	2.21137	0.0270103	0.221333
ENSG00000130119	1690.49	-0.128586	0.0581764	-2.21028	0.0270859	0.221395
ENSG00000149541	1035.19	0.16391	0.0741629	2.21014	0.0270955	0.221395
ENSG00000155330	541.202	0.188826	0.0854226	2.21049	0.0270711	0.221395
ENSG00000255883	274.418	-0.201853	0.0913385	-2.20994	0.0271094	0.221395
ENSG00000188613	82.7929	0.236754	0.10716	2.20935	0.02715	0.221598
ENSG00000197756	12673.7	-0.111453	0.0504502	-2.20918	0.0271623	0.221598
ENSG00000049239	1172.69	-0.164123	0.0743007	-2.2089	0.0271816	0.221623
ENSG00000169925	1839.63	-0.139615	0.0632105	-2.20873	0.0271936	0.221623
ENSG00000039139	49.2543	-0.230454	0.104394	-2.20754	0.0272761	0.22218
ENSG00000237172	198.603	0.218604	0.0990535	2.20692	0.0273193	0.222417
ENSG00000025796	1731.42	0.141605	0.0641981	2.20575	0.0274016	0.222971
ENSG00000072415	2260.35	0.158031	0.0716909	2.20433	0.0275008	0.223106
ENSG00000104368	144.979	-0.227834	0.103342	-2.20465	0.0274789	0.223106
ENSG00000106992	282.753	0.201406	0.0913661	2.20438	0.0274973	0.223106
ENSG00000108561	9892.57	-0.117379	0.0532309	-2.20509	0.027448	0.223106
ENSG00000109846	48.8968	0.229682	0.104181	2.20464	0.0274794	0.223106
ENSG00000136002	523.223	-0.177267	0.0804186	-2.2043	0.0275033	0.223106
ENSG00000126226	2547.86	-0.119857	0.0543914	-2.2036	0.0275524	0.223389
ENSG00000165997	1008.93	0.184712	0.0838327	2.20334	0.0275705	0.22342
ENSG00000123144	3643.53	-0.127732	0.0579807	-2.203	0.0275946	0.2235
ENSG00000054938	75.2196	-0.235931	0.107116	-2.20257	0.0276248	0.22363
ENSG00000108010	2145.55	-0.12558	0.0570294	-2.20202	0.027664	0.223832
ENSG00000068697	3773.62	0.115527	0.0524752	2.20155	0.0276971	0.223889
ENSG00000132254	3304.61	0.126685	0.0575443	2.20152	0.0276995	0.223889
ENSG00000020256	843.692	-0.15614	0.070935	-2.20118	0.0277236	0.223968
ENSG00000108448	1784.06	-0.126432	0.0574791	-2.19962	0.0278341	0.224746
ENSG00000123136	4266.81	-0.116032	0.0527612	-2.19918	0.0278648	0.224763
ENSG00000177679	59.1552	-0.232248	0.105597	-2.19937	0.0278517	0.224763
ENSG00000188375	1250.6	-0.156828	0.0713368	-2.19841	0.0279197	0.22509
ENSG00000035862	4883.8	0.112895	0.0513829	2.19713	0.0280111	0.225189
ENSG00000100296	2235.34	-0.12424	0.0565456	-2.19717	0.0280085	0.225189
ENSG00000108797	819.528	-0.171863	0.0782304	-2.19689	0.0280286	0.225189
ENSG00000146676	3637.71	0.143362	0.0652295	2.1978	0.027963	0.225189
ENSG00000171155	972.62	0.146953	0.0668728	2.1975	0.0279844	0.225189
ENSG00000204623	273.432	0.200704	0.0913605	2.19683	0.0280323	0.225189
ENSG00000214485	1288.39	-0.151103	0.068762	-2.19747	0.0279866	0.225189
ENSG00000182871	45.1005	0.223224	0.101633	2.19638	0.0280647	0.225335
ENSG00000111799	6772.02	0.128735	0.0586306	2.1957	0.0281132	0.225494
ENSG00000189143	101.658	-0.234297	0.106705	-2.19575	0.0281101	0.225494
ENSG00000104805	3027.98	0.14033	0.0639419	2.19466	0.0281883	0.225866
ENSG00000247077	3803.62	-0.111447	0.0507799	-2.19472	0.028184	0.225866
ENSG00000118412	1482.34	0.149657	0.068208	2.19412	0.0282267	0.226058
ENSG00000116691	638.734	-0.168513	0.0768112	-2.19386	0.0282452	0.226091
ENSG00000008086	433.486	-0.185486	0.0845766	-2.19311	0.0282995	0.226312
ENSG00000067177	1717.64	-0.132669	0.0604945	-2.19308	0.0283016	0.226312
ENSG00000100359	1831.93	0.146529	0.0668301	2.19255	0.0283396	0.22643
ENSG00000126088	2309.96	0.120849	0.0551449	2.19148	0.0284172	0.22643
ENSG00000153179	1268.53	0.14292	0.0652099	2.19169	0.028402	0.22643
ENSG00000153936	1307.32	0.159824	0.0729268	2.19156	0.028411	0.22643
ENSG00000204520	1330.31	0.142144	0.0648492	2.19192	0.0283855	0.22643
ENSG00000217791	651.268	0.167273	0.0763136	2.19191	0.0283858	0.22643
ENSG00000258441	206.413	0.214045	0.0976357	2.19228	0.0283592	0.22643
ENSG00000101782	1389.06	0.142407	0.0650149	2.19037	0.0284971	0.226837
ENSG00000114019	2112.93	-0.131916	0.0602252	-2.19038	0.0284968	0.226837
ENSG00000132485	3001.62	0.224891	0.102701	2.18977	0.0285413	0.227074
ENSG00000197445	25.0379	0.203329	0.092871	2.18937	0.0285699	0.227186
ENSG00000099957	89.0102	0.234461	0.107116	2.18885	0.0286077	0.227372
ENSG00000085063	23787.3	0.0968141	0.0442695	2.18692	0.0287481	0.228142
ENSG00000177943	628.329	0.192818	0.0881553	2.18725	0.0287241	0.228142
ENSG00000198246	239.115	-0.207269	0.0947712	-2.18705	0.028739	0.228142
ENSG00000109920	4235.24	0.118688	0.0542882	2.18626	0.0287962	0.228408
ENSG00000103460	37.7296	-0.219492	0.100434	-2.18544	0.0288568	0.228593
ENSG00000254990	40.8667	0.222108	0.101616	2.18575	0.0288341	0.228593
ENSG00000268785	25.6041	0.201532	0.0922194	2.18535	0.0288631	0.228593
ENSG00000049860	2336.21	-0.126259	0.0577944	-2.18462	0.028917	0.228778
ENSG00000164924	12728.3	0.133219	0.0609853	2.18444	0.0289302	0.228778
ENSG00000260966	42.6253	0.223331	0.102231	2.18457	0.0289203	0.228778
ENSG00000140694	1397.37	-0.138302	0.063325	-2.184	0.0289623	0.228917
ENSG00000134909	587.749	0.172686	0.0790844	2.18357	0.0289938	0.229051
ENSG00000156531	1094.66	0.15666	0.0717718	2.18275	0.029054	0.229296
ENSG00000255508	241.549	0.209874	0.0961474	2.18284	0.0290479	0.229296
ENSG00000128833	1992.27	0.125009	0.0572882	2.18212	0.0291009	0.22946
ENSG00000178921	6185.4	-0.120186	0.0550786	-2.18208	0.029104	0.22946
ENSG00000120686	1789.57	0.170182	0.0780389	2.18073	0.0292035	0.230129
ENSG00000148484	1653.56	-0.134496	0.0617037	-2.17971	0.0292791	0.230494
ENSG00000188827	817.409	-0.161351	0.0740232	-2.17974	0.0292767	0.230494
ENSG00000185275	60.7825	0.231254	0.106118	2.17921	0.0293157	0.230582
ENSG00000185483	152.601	-0.224631	0.103082	-2.17916	0.0293197	0.230582
[truncated: 56,052 more rows]
