# Supplementary material for: Activation of Clustered IFNγ Target Genes Drives Cohesin-Controlled Transcriptional Memory
Source: Mol Cell. 2020 Nov 5;80(3):396–409.e6. doi: 10.1016/j.molcel.2020.10.005 (PMC7657446; doi:10.1016/j.molcel.2020.10.005)
Supplement: Table S4. DNA Oligonucleotides Used in This Work, Related to STAR Methods [file mmc5.xlsx]

## Sheet: Sheet1
NAME	SEQUENCE (5'-3')	DESCRIPTION
ACTB_F	CTCTTCCAGCCTTCCTTCCT	ACTB forward primer for RT-qPCR
ACTB_R	AGCACTGTGTTGGCGTACAG	ACTB reverse primer for RT-qPCR
GBP5_F	TTCAATTTGCCCCGTCTGTG	GBP5 forward primer for RT-qPCR
GBP5_R	AGGCAGTGTTTCAAGTTGGG	GBP5 reverse primer for RT-qPCR
HLA-DRA_F	GAAAGCAGTCATCTTCAGCGTT	HLA-DRA forward primer for RT-qPCR
HLA-DRA_R	AGAGGCATTGGCATGGTGATAAT	HLA-DRA reverse primer for RT-qPCR
GBP1_F	GTGGAACGTGTGAAAGCTGA	GBP1 forward primer for RT-qPCR
GBP1_R	CAACTGGACCCTGTCGTTCT	GBP1 reverse primer for RT-qPCR
CD74_F	TGGGAGGTGACTGTCAGTTTG	CD74 forward primer for RT-qPCR
CD74_R	AGGCTTTTCCATCCTGGTGAC	CD74 reverse primer for RT-qPCR
EGFP_GBP5_gRNA_1	GCAAAGTAACATCCTAGACA	Guide RNA to target EGFP to exon 2 of GBP5
EGFP_GBP5_gRNA_2	GGCACATGGGGTCTGACATG	Guide RNA to target EGFP to exon 2 of GBP5
cohesin_siteA_gRNA_A_1	AAATTAGTATATCAAAGGGA	Guide RNA to mutate cohesin site A in the GBP cluster
cohesin_siteA_gRNA_A_2	GTCTCATTGCTGTGTTGCCT	Guide RNA to mutate cohesin site A in the GBP cluster
cohesin_siteA_gRNA_B_1	TAGATCCCTAGAGCAATGTT	Guide RNA to mutate cohesin site A in the GBP cluster
cohesin_siteA_gRNA_B_2	AGCTTCCTTAGAGATTTCCA	Guide RNA to mutate cohesin site A in the GBP cluster
cohesin_siteB_gRNA_1	AAATGTCTATTCAGGATGAG	Guide RNA to mutate cohesin site B in the GBP cluster
cohesin_siteB_gRNA_2	GTTTCCCTCAATAGACCTTG	Guide RNA to mutate cohesin site B in the GBP cluster
cohesin_siteC_gRNA_1	ATTCATATCCTGCTCTAGCG	Guide RNA to mutate cohesin site C in the GBP cluster
cohesin_siteC_gRNA_2	ACATTGCTATTGGCATACCT	Guide RNA to mutate cohesin site C in the GBP cluster
